# Supplementary material for: Chromatin loop anchors contain core structural components of the gene expression machinery in maize
Source: BMC Genomics. 2021 Jan 6;22:23. doi: 10.1186/s12864-020-07324-0 (PMC7789236; doi:10.1186/s12864-020-07324-0)
Supplement: Supplementary file 1 — Additional file 1. Hi-C replicate 1 TAD-like hierarchical domain coordinates. (seqid) Chromosomal assignment for domain and sub-domain; (start0) (end0) Coordinates (in bps) of start and end, respectively, of domain or sub-domain; (level) TAD-like domains are denoted as level 0, while sub-domains are denoted as level 1 or higher. [file 12864_2020_7324_MOESM1_ESM.xlsx]

## Sheet: AdditionalFile1
seqid	start0	end0	level
Chr1	0	170000	0
Chr1	210000	350000	0
Chr1	350000	440000	0
Chr1	440000	730000	1
Chr1	440000	1200000	0
Chr1	730000	960000	2
Chr1	730000	1070000	1
Chr1	960000	1070000	2
Chr1	1070000	1200000	1
Chr1	1200000	1360000	1
Chr1	1200000	1530000	0
Chr1	1360000	1530000	1
Chr1	1530000	1810000	1
Chr1	1530000	2010000	0
Chr1	1810000	1950000	2
Chr1	1810000	2010000	1
Chr1	1950000	2010000	2
Chr1	2010000	2100000	0
Chr1	2100000	2290000	1
Chr1	2100000	2810000	0
Chr1	2290000	2560000	2
Chr1	2290000	2810000	1
Chr1	2560000	2630000	3
Chr1	2560000	2810000	2
Chr1	2630000	2810000	3
Chr1	2810000	2880000	1
Chr1	2810000	2970000	0
Chr1	2880000	2970000	1
Chr1	2970000	3120000	0
Chr1	3120000	3220000	0
Chr1	3220000	3290000	0
Chr1	3290000	3370000	0
Chr1	3370000	3440000	1
Chr1	3370000	3480000	0
Chr1	3480000	3560000	0
Chr1	3560000	3650000	0
Chr1	3650000	3840000	0
Chr1	3840000	3960000	0
Chr1	3960000	4110000	0
Chr1	4110000	4340000	0
Chr1	4340000	4420000	0
Chr1	4420000	4490000	1
Chr1	4420000	4840000	0
Chr1	4490000	4540000	2
Chr1	4490000	4720000	1
Chr1	4540000	4660000	2
Chr1	4660000	4720000	2
Chr1	4720000	4840000	1
Chr1	4840000	5090000	0
Chr1	5090000	5420000	1
Chr1	5090000	5480000	0
Chr1	5420000	5480000	1
Chr1	5480000	5590000	1
Chr1	5480000	5700000	0
Chr1	5590000	5700000	1
Chr1	5700000	5820000	0
Chr1	5820000	5880000	0
Chr1	5880000	6080000	1
Chr1	5880000	6230000	0
Chr1	6080000	6230000	1
Chr1	6230000	6300000	0
Chr1	6300000	6490000	0
Chr1	6490000	6630000	1
Chr1	6490000	6830000	0
Chr1	6630000	6780000	2
Chr1	6630000	6830000	1
Chr1	6780000	6830000	2
Chr1	6830000	6900000	1
Chr1	6830000	7030000	0
Chr1	6900000	7030000	1
Chr1	7030000	7150000	0
Chr1	7150000	7290000	0
Chr1	7290000	7400000	0
Chr1	7400000	7560000	0
Chr1	7560000	7700000	1
Chr1	7560000	7970000	0
Chr1	7700000	7780000	2
Chr1	7700000	7970000	1
Chr1	7780000	7840000	2
Chr1	7840000	7970000	2
Chr1	7970000	8160000	0
Chr1	8160000	8240000	1
Chr1	8160000	8270000	0
Chr1	8270000	8490000	0
Chr1	8490000	8550000	0
Chr1	8550000	8680000	0
Chr1	8680000	8840000	2
Chr1	8680000	8900000	1
Chr1	8680000	8980000	0
Chr1	8840000	8900000	2
Chr1	8900000	8980000	1
Chr1	8980000	9110000	1
Chr1	8980000	9340000	0
Chr1	9110000	9260000	2
Chr1	9110000	9340000	1
Chr1	9260000	9340000	2
Chr1	9340000	9400000	0
Chr1	9400000	9480000	0
Chr1	9480000	9540000	1
Chr1	9480000	9640000	0
Chr1	9540000	9640000	1
Chr1	9640000	9860000	0
Chr1	9860000	9990000	0
Chr1	9990000	10160000	0
Chr1	10160000	10260000	1
Chr1	10160000	10570000	0
Chr1	10260000	10570000	1
Chr1	10570000	10740000	0
Chr1	10740000	10860000	1
Chr1	10740000	11060000	0
Chr1	10860000	10980000	1
Chr1	10980000	11060000	1
Chr1	11060000	11140000	1
Chr1	11060000	11450000	0
Chr1	11140000	11280000	2
Chr1	11140000	11450000	1
Chr1	11280000	11450000	2
Chr1	11450000	11530000	0
Chr1	11570000	11690000	0
Chr1	11690000	11870000	1
Chr1	11690000	11950000	0
Chr1	11870000	11950000	1
Chr1	11950000	12140000	0
Chr1	12140000	12440000	0
Chr1	12440000	12510000	0
Chr1	12510000	12620000	1
Chr1	12510000	12680000	0
Chr1	12620000	12680000	1
Chr1	12680000	12850000	1
Chr1	12680000	13070000	0
Chr1	12850000	13020000	2
Chr1	12850000	13070000	1
Chr1	13020000	13070000	2
Chr1	13070000	13170000	1
Chr1	13070000	13810000	0
Chr1	13170000	13470000	3
Chr1	13170000	13590000	2
Chr1	13170000	13810000	1
Chr1	13470000	13590000	3
Chr1	13590000	13810000	2
Chr1	13810000	13900000	0
Chr1	13900000	14010000	1
Chr1	13900000	14090000	0
Chr1	14010000	14090000	1
Chr1	14090000	14200000	0
Chr1	14200000	14320000	0
Chr1	14320000	14600000	1
Chr1	14320000	14670000	0
Chr1	14600000	14670000	1
Chr1	14670000	14840000	1
Chr1	14670000	15010000	0
Chr1	14840000	15010000	1
Chr1	15010000	15070000	0
Chr1	15070000	15170000	1
Chr1	15070000	15240000	0
Chr1	15170000	15240000	1
Chr1	15240000	15300000	0
Chr1	15300000	15410000	0
Chr1	15410000	15510000	1
Chr1	15410000	15650000	0
Chr1	15510000	15650000	1
Chr1	15650000	15720000	1
Chr1	15650000	15760000	0
Chr1	15760000	15960000	0
Chr1	15960000	16050000	2
Chr1	15960000	16220000	1
Chr1	15960000	16300000	0
Chr1	16050000	16140000	3
Chr1	16050000	16220000	2
Chr1	16140000	16220000	3
Chr1	16220000	16300000	1
Chr1	16300000	16450000	1
Chr1	16300000	16700000	0
Chr1	16450000	16510000	2
Chr1	16450000	16700000	1
Chr1	16510000	16700000	2
Chr1	16700000	16810000	1
Chr1	16700000	16860000	0
Chr1	16810000	16860000	1
Chr1	16860000	16980000	0
Chr1	16980000	17160000	0
Chr1	17160000	17300000	2
Chr1	17160000	17430000	1
Chr1	17160000	17720000	0
Chr1	17300000	17430000	2
Chr1	17430000	17540000	2
Chr1	17430000	17720000	1
Chr1	17540000	17720000	2
Chr1	17720000	17840000	1
Chr1	17720000	17930000	0
Chr1	17840000	17930000	1
Chr1	17930000	18180000	0
Chr1	18180000	18270000	0
Chr1	18270000	18520000	0
Chr1	18520000	18620000	0
Chr1	18620000	18770000	0
Chr1	18770000	18900000	1
Chr1	18770000	18950000	0
Chr1	18900000	18950000	1
Chr1	18950000	19030000	0
Chr1	19030000	19330000	0
Chr1	19330000	19430000	0
Chr1	19430000	19500000	1
Chr1	19430000	20020000	0
Chr1	19500000	19580000	1
Chr1	19580000	19650000	2
Chr1	19580000	19960000	1
Chr1	19650000	19800000	3
Chr1	19650000	19960000	2
Chr1	19800000	19960000	3
Chr1	19960000	20020000	1
Chr1	20020000	20290000	0
Chr1	20290000	20600000	1
Chr1	20290000	20690000	0
Chr1	20600000	20690000	1
Chr1	20690000	20820000	1
Chr1	20690000	21680000	0
Chr1	20820000	20960000	1
Chr1	20960000	21190000	1
Chr1	21190000	21280000	1
Chr1	21280000	21680000	1
Chr1	21680000	21770000	0
Chr1	21770000	21970000	0
Chr1	21970000	22070000	1
Chr1	21970000	22670000	0
Chr1	22070000	22240000	3
Chr1	22070000	22450000	2
Chr1	22070000	22670000	1
Chr1	22240000	22450000	3
Chr1	22450000	22580000	2
Chr1	22580000	22670000	2
Chr1	22670000	22810000	0
Chr1	22810000	22890000	0
Chr1	22890000	23020000	0
Chr1	23020000	23100000	0
Chr1	23100000	23260000	1
Chr1	23100000	23370000	0
Chr1	23260000	23370000	1
Chr1	23410000	23500000	1
Chr1	23410000	23620000	0
Chr1	23500000	23620000	1
Chr1	23620000	23700000	1
Chr1	23620000	24010000	0
Chr1	23700000	23780000	2
Chr1	23700000	23850000	1
Chr1	23780000	23850000	2
Chr1	23850000	24010000	1
Chr1	24010000	24130000	0
Chr1	24130000	24290000	0
Chr1	24290000	24430000	0
Chr1	24430000	24550000	1
Chr1	24430000	24660000	0
Chr1	24550000	24660000	1
Chr1	24660000	24770000	0
Chr1	24770000	24950000	1
Chr1	24770000	25110000	0
Chr1	24950000	25040000	1
Chr1	25040000	25110000	1
Chr1	25150000	25300000	0
Chr1	25300000	25530000	0
Chr1	25530000	25720000	0
Chr1	25720000	25800000	0
Chr1	25800000	25900000	1
Chr1	25800000	26140000	0
Chr1	25900000	26000000	1
Chr1	26000000	26140000	1
Chr1	26140000	26200000	3
Chr1	26140000	26340000	2
Chr1	26140000	26520000	1
Chr1	26140000	26620000	0
Chr1	26200000	26340000	3
Chr1	26340000	26520000	2
Chr1	26520000	26620000	1
Chr1	26620000	26860000	0
Chr1	26860000	27050000	0
Chr1	27050000	27260000	0
Chr1	27260000	27420000	1
Chr1	27260000	27590000	0
Chr1	27420000	27490000	2
Chr1	27420000	27590000	1
Chr1	27490000	27590000	2
Chr1	27590000	27690000	0
Chr1	27690000	27830000	0
Chr1	27830000	27960000	0
Chr1	27960000	28090000	0
Chr1	28090000	28240000	1
Chr1	28090000	28630000	0
Chr1	28240000	28380000	2
Chr1	28240000	28630000	1
Chr1	28380000	28560000	3
Chr1	28380000	28630000	2
Chr1	28560000	28630000	3
Chr1	28630000	28720000	1
Chr1	28630000	28830000	0
Chr1	28720000	28780000	1
Chr1	28780000	28830000	1
Chr1	28830000	28970000	0
Chr1	28970000	29160000	0
Chr1	29160000	29240000	0
Chr1	29240000	29420000	0
Chr1	29420000	29510000	0
Chr1	29510000	29610000	1
Chr1	29510000	30030000	0
Chr1	29610000	29680000	1
Chr1	29680000	29780000	2
Chr1	29680000	29870000	1
Chr1	29780000	29870000	2
Chr1	29870000	29950000	1
Chr1	29950000	30030000	1
Chr1	30030000	30210000	1
Chr1	30030000	30550000	0
Chr1	30210000	30470000	1
Chr1	30470000	30550000	1
Chr1	30550000	30790000	1
Chr1	30550000	30850000	0
Chr1	30790000	30850000	1
Chr1	30850000	30960000	0
Chr1	30960000	31040000	0
Chr1	31040000	31360000	0
Chr1	31360000	31490000	1
Chr1	31360000	31590000	0
Chr1	31490000	31590000	1
Chr1	31590000	31790000	0
Chr1	31790000	31910000	1
Chr1	31790000	32040000	0
Chr1	31910000	32040000	1
Chr1	32040000	32150000	1
Chr1	32040000	32220000	0
Chr1	32150000	32220000	1
Chr1	32220000	32360000	0
Chr1	32360000	32420000	0
Chr1	32420000	32610000	1
Chr1	32420000	32800000	0
Chr1	32610000	32800000	1
Chr1	32800000	32930000	0
Chr1	32930000	33040000	1
Chr1	32930000	33600000	0
Chr1	33040000	33120000	2
Chr1	33040000	33600000	1
Chr1	33120000	33300000	2
Chr1	33300000	33430000	2
Chr1	33430000	33600000	2
Chr1	33600000	33740000	0
Chr1	33790000	33930000	1
Chr1	33790000	34140000	0
Chr1	33930000	34030000	2
Chr1	33930000	34140000	1
Chr1	34030000	34140000	2
Chr1	34140000	34310000	0
Chr1	34310000	34430000	0
Chr1	34430000	34650000	0
Chr1	34650000	34840000	1
Chr1	34650000	34970000	0
Chr1	34840000	34970000	1
Chr1	34970000	35120000	0
Chr1	35120000	35310000	0
Chr1	35310000	35460000	0
Chr1	35460000	35600000	1
Chr1	35460000	35710000	0
Chr1	35600000	35710000	1
Chr1	35710000	35970000	0
Chr1	35970000	36040000	3
Chr1	35970000	36240000	2
Chr1	35970000	36510000	1
Chr1	35970000	36680000	0
Chr1	36040000	36140000	4
Chr1	36040000	36240000	3
Chr1	36140000	36240000	4
Chr1	36240000	36370000	3
Chr1	36240000	36510000	2
Chr1	36370000	36510000	3
Chr1	36510000	36680000	1
Chr1	36680000	36850000	0
Chr1	36900000	37130000	0
Chr1	37130000	37280000	0
Chr1	37280000	37470000	1
Chr1	37280000	37600000	0
Chr1	37470000	37600000	1
Chr1	37600000	37660000	1
Chr1	37600000	38510000	0
Chr1	37660000	37830000	2
Chr1	37660000	37910000	1
Chr1	37830000	37910000	2
Chr1	37910000	38080000	1
Chr1	38080000	38390000	1
Chr1	38390000	38510000	1
Chr1	38510000	38580000	0
Chr1	38580000	38640000	0
Chr1	38640000	38700000	1
Chr1	38640000	38990000	0
Chr1	38700000	38900000	1
Chr1	38900000	38990000	1
Chr1	38990000	39080000	1
Chr1	38990000	39210000	0
Chr1	39080000	39210000	1
Chr1	39210000	39350000	0
Chr1	39410000	39590000	0
Chr1	39590000	39750000	1
Chr1	39590000	40090000	0
Chr1	39750000	40090000	1
Chr1	40090000	40230000	1
Chr1	40090000	40280000	0
Chr1	40230000	40280000	1
Chr1	40280000	40400000	0
Chr1	40400000	40460000	0
Chr1	40460000	40600000	0
Chr1	40600000	40710000	1
Chr1	40600000	40770000	0
Chr1	40710000	40770000	1
Chr1	40770000	40910000	0
Chr1	40910000	41020000	1
Chr1	40910000	41170000	0
Chr1	41020000	41080000	2
Chr1	41020000	41170000	1
Chr1	41080000	41170000	2
Chr1	41170000	41330000	2
Chr1	41170000	41430000	1
Chr1	41170000	41580000	0
Chr1	41330000	41430000	2
Chr1	41430000	41580000	1
Chr1	41580000	41690000	0
Chr1	41690000	41790000	0
Chr1	41830000	42120000	1
Chr1	41830000	42290000	0
Chr1	42120000	42290000	1
Chr1	42290000	42430000	0
Chr1	42430000	42740000	1
Chr1	42430000	43130000	0
Chr1	42740000	42980000	2
Chr1	42740000	43130000	1
Chr1	42980000	43130000	2
Chr1	43250000	43360000	0
Chr1	43360000	43460000	1
Chr1	43360000	43580000	0
Chr1	43460000	43580000	1
Chr1	43580000	43720000	1
Chr1	43580000	43820000	0
Chr1	43720000	43820000	1
Chr1	43820000	43900000	0
Chr1	43900000	44010000	0
Chr1	44010000	44160000	0
Chr1	44160000	44350000	0
Chr1	44350000	44510000	0
Chr1	44510000	44730000	1
Chr1	44510000	45010000	0
Chr1	44730000	45010000	1
Chr1	45010000	45100000	1
Chr1	45010000	45170000	0
Chr1	45100000	45170000	1
Chr1	45170000	45270000	0
Chr1	45270000	45440000	1
Chr1	45270000	45500000	0
Chr1	45440000	45500000	1
Chr1	45500000	45600000	0
Chr1	45600000	45720000	0
Chr1	45720000	46010000	0
Chr1	46010000	46180000	0
Chr1	46180000	46380000	0
Chr1	46380000	46480000	0
Chr1	46480000	46560000	1
Chr1	46480000	46670000	0
Chr1	46560000	46670000	1
Chr1	46670000	46790000	0
Chr1	46790000	46890000	0
Chr1	46890000	47120000	0
Chr1	47120000	47220000	0
Chr1	47220000	47400000	1
Chr1	47220000	47560000	0
Chr1	47400000	47560000	1
Chr1	47560000	47650000	1
Chr1	47560000	47810000	0
Chr1	47650000	47730000	2
Chr1	47650000	47810000	1
Chr1	47730000	47810000	2
Chr1	47810000	48060000	0
Chr1	48060000	48340000	1
Chr1	48060000	48430000	0
Chr1	48340000	48430000	1
Chr1	48580000	48920000	0
Chr1	48920000	49050000	0
Chr1	49050000	49170000	0
Chr1	49170000	49370000	0
Chr1	49370000	49610000	0
Chr1	49610000	49820000	0
Chr1	49820000	49980000	0
Chr1	49980000	50220000	0
Chr1	50220000	50360000	1
Chr1	50220000	50520000	0
Chr1	50360000	50450000	1
Chr1	50450000	50520000	1
Chr1	50520000	50780000	0
Chr1	50780000	50890000	0
Chr1	50890000	51070000	0
Chr1	51070000	51160000	0
Chr1	51160000	51340000	0
Chr1	51340000	51460000	0
Chr1	51460000	51600000	1
Chr1	51460000	51720000	0
Chr1	51600000	51720000	1
Chr1	51720000	51820000	0
Chr1	51820000	51890000	2
Chr1	51820000	52120000	1
Chr1	51820000	52510000	0
Chr1	51890000	52030000	3
Chr1	51890000	52120000	2
Chr1	52030000	52120000	3
Chr1	52120000	52320000	1
Chr1	52320000	52510000	1
Chr1	52510000	52590000	1
Chr1	52510000	52660000	0
Chr1	52590000	52660000	1
Chr1	52660000	52830000	0
Chr1	52830000	53020000	1
Chr1	52830000	53290000	0
Chr1	53020000	53150000	2
Chr1	53020000	53290000	1
Chr1	53150000	53290000	2
Chr1	53290000	53390000	0
Chr1	53390000	53460000	0
Chr1	53460000	53520000	0
Chr1	53520000	53750000	0
Chr1	53750000	53860000	0
Chr1	53860000	53950000	0
Chr1	53950000	54020000	0
Chr1	54020000	54170000	1
Chr1	54020000	54250000	0
Chr1	54170000	54250000	1
Chr1	54250000	54320000	1
Chr1	54250000	54470000	0
Chr1	54320000	54470000	1
Chr1	54470000	54610000	1
Chr1	54470000	54750000	0
Chr1	54610000	54750000	1
Chr1	54750000	54810000	0
Chr1	54810000	54910000	1
Chr1	54810000	55170000	0
Chr1	54910000	55070000	1
Chr1	55070000	55170000	1
Chr1	55170000	55240000	2
Chr1	55170000	55370000	1
Chr1	55170000	55480000	0
Chr1	55240000	55370000	2
Chr1	55370000	55480000	1
Chr1	55480000	55710000	0
Chr1	55710000	56020000	0
Chr1	56020000	56100000	0
Chr1	56140000	56400000	0
Chr1	56400000	56640000	0
Chr1	56640000	56750000	0
Chr1	56750000	56850000	0
Chr1	56850000	56920000	0
Chr1	56920000	56980000	0
Chr1	56980000	57040000	1
Chr1	56980000	57260000	0
Chr1	57040000	57130000	2
Chr1	57040000	57260000	1
Chr1	57130000	57260000	2
Chr1	57260000	57340000	1
Chr1	57260000	57490000	0
Chr1	57340000	57490000	1
Chr1	57490000	57580000	0
Chr1	57580000	57690000	0
Chr1	57690000	57820000	1
Chr1	57690000	58710000	0
Chr1	57820000	58030000	1
Chr1	58030000	58160000	1
Chr1	58160000	58280000	1
Chr1	58280000	58510000	2
Chr1	58280000	58710000	1
Chr1	58510000	58710000	2
Chr1	58710000	58940000	1
Chr1	58710000	59040000	0
Chr1	58940000	59040000	1
Chr1	59040000	59100000	0
Chr1	59100000	59250000	0
Chr1	59250000	59440000	0
Chr1	59440000	59930000	1
Chr1	59440000	60110000	0
Chr1	59930000	60110000	1
Chr1	60110000	60160000	0
Chr1	60160000	60340000	0
Chr1	60340000	60540000	0
Chr1	60540000	60620000	0
Chr1	60620000	60740000	0
Chr1	60740000	60870000	0
Chr1	60870000	60930000	0
Chr1	60930000	61040000	0
Chr1	61040000	61150000	3
Chr1	61040000	61230000	2
Chr1	61040000	61560000	1
Chr1	61040000	61640000	0
Chr1	61150000	61230000	3
Chr1	61230000	61400000	4
Chr1	61230000	61480000	3
Chr1	61230000	61560000	2
Chr1	61400000	61480000	4
Chr1	61480000	61560000	3
Chr1	61560000	61640000	1
Chr1	61640000	61760000	1
Chr1	61640000	62200000	0
Chr1	61760000	61920000	1
Chr1	61920000	62090000	2
Chr1	61920000	62200000	1
Chr1	62090000	62200000	2
Chr1	62200000	62390000	0
Chr1	62390000	62510000	0
Chr1	62510000	62690000	0
Chr1	62690000	62830000	1
Chr1	62690000	63120000	0
Chr1	62830000	63020000	1
Chr1	63020000	63120000	1
Chr1	63120000	63470000	2
Chr1	63120000	63580000	1
Chr1	63120000	63850000	0
Chr1	63470000	63580000	2
Chr1	63580000	63690000	1
Chr1	63690000	63850000	1
Chr1	63850000	63980000	1
Chr1	63850000	64040000	0
Chr1	63980000	64040000	1
Chr1	64040000	64480000	0
Chr1	64480000	64630000	1
Chr1	64480000	64720000	0
Chr1	64630000	64720000	1
Chr1	64720000	64840000	0
Chr1	64840000	65020000	1
Chr1	64840000	65310000	0
Chr1	65020000	65250000	2
Chr1	65020000	65310000	1
Chr1	65250000	65310000	2
Chr1	65310000	65440000	1
Chr1	65310000	65500000	0
Chr1	65440000	65500000	1
Chr1	65500000	65620000	0
Chr1	65620000	65680000	1
Chr1	65620000	65990000	0
Chr1	65680000	65770000	2
Chr1	65680000	65840000	1
Chr1	65770000	65840000	2
Chr1	65840000	65990000	1
Chr1	65990000	66100000	1
Chr1	65990000	66250000	0
Chr1	66100000	66250000	1
Chr1	66250000	66390000	0
Chr1	66390000	66500000	0
Chr1	66500000	66680000	0
Chr1	66680000	66820000	0
Chr1	66820000	67030000	0
Chr1	67030000	67100000	2
Chr1	67030000	67210000	1
Chr1	67030000	67450000	0
Chr1	67100000	67210000	2
Chr1	67210000	67450000	1
Chr1	67450000	67580000	0
Chr1	67580000	67690000	1
Chr1	67580000	67970000	0
Chr1	67690000	67970000	1
Chr1	67970000	68250000	0
Chr1	68250000	68400000	1
Chr1	68250000	68580000	0
Chr1	68400000	68580000	1
Chr1	68580000	68680000	0
Chr1	68680000	68780000	3
Chr1	68680000	68900000	2
Chr1	68680000	69270000	1
Chr1	68680000	69580000	0
Chr1	68780000	68900000	3
Chr1	68900000	69270000	2
Chr1	69270000	69580000	1
Chr1	69580000	69730000	1
Chr1	69580000	69850000	0
Chr1	69730000	69850000	1
Chr1	69850000	70050000	2
Chr1	69850000	70120000	1
Chr1	69850000	70210000	0
Chr1	70050000	70120000	2
Chr1	70120000	70210000	1
Chr1	70210000	70300000	0
Chr1	70300000	70440000	2
Chr1	70300000	70800000	1
Chr1	70300000	71100000	0
Chr1	70440000	70800000	2
Chr1	70800000	70950000	2
Chr1	70800000	71100000	1
Chr1	70950000	71100000	2
Chr1	71100000	71160000	0
Chr1	71160000	71310000	2
Chr1	71160000	71410000	1
Chr1	71160000	71510000	0
Chr1	71310000	71410000	2
Chr1	71410000	71510000	1
Chr1	71510000	71680000	1
Chr1	71510000	71840000	0
Chr1	71680000	71740000	1
Chr1	71740000	71840000	1
Chr1	71840000	72030000	1
Chr1	71840000	72400000	0
Chr1	72030000	72210000	2
Chr1	72030000	72290000	1
Chr1	72210000	72290000	2
Chr1	72290000	72400000	1
Chr1	72400000	72490000	1
Chr1	72400000	72630000	0
Chr1	72490000	72630000	1
Chr1	72630000	72810000	0
Chr1	72810000	72900000	0
Chr1	72900000	73070000	2
Chr1	72900000	73240000	1
Chr1	72900000	73360000	0
Chr1	73070000	73240000	2
Chr1	73240000	73360000	1
Chr1	73360000	73450000	0
Chr1	73450000	73560000	1
Chr1	73450000	73900000	0
Chr1	73560000	73830000	1
Chr1	73830000	73900000	1
Chr1	73900000	74090000	0
Chr1	74090000	74170000	0
Chr1	74170000	74500000	0
Chr1	74500000	74650000	0
Chr1	74650000	74750000	0
Chr1	74790000	74920000	0
Chr1	74920000	74980000	0
Chr1	74980000	75040000	0
Chr1	75040000	75280000	0
Chr1	75280000	75370000	0
Chr1	75370000	75640000	0
Chr1	75640000	75800000	0
Chr1	75800000	75880000	1
Chr1	75800000	76220000	0
Chr1	75880000	76080000	1
Chr1	76080000	76160000	1
Chr1	76160000	76220000	1
Chr1	76220000	76610000	0
Chr1	76610000	76670000	1
Chr1	76610000	76770000	0
Chr1	76670000	76770000	1
Chr1	76770000	76870000	0
Chr1	76870000	76950000	0
Chr1	76950000	77170000	1
Chr1	76950000	77700000	0
Chr1	77170000	77250000	3
Chr1	77170000	77380000	2
Chr1	77170000	77700000	1
Chr1	77250000	77380000	3
Chr1	77380000	77700000	2
Chr1	77700000	77930000	2
Chr1	77700000	78100000	1
Chr1	77700000	78190000	0
Chr1	77930000	78100000	2
Chr1	78100000	78190000	1
Chr1	78190000	78340000	1
Chr1	78190000	78400000	0
Chr1	78340000	78400000	1
Chr1	78400000	78540000	0
Chr1	78540000	78660000	1
Chr1	78540000	78760000	0
Chr1	78660000	78760000	1
Chr1	78760000	79020000	1
Chr1	78760000	79090000	0
Chr1	79020000	79090000	1
Chr1	79090000	79330000	0
Chr1	79330000	79420000	1
Chr1	79330000	79910000	0
Chr1	79420000	79710000	2
Chr1	79420000	79910000	1
Chr1	79710000	79910000	2
Chr1	79910000	79990000	0
Chr1	79990000	80080000	1
Chr1	79990000	80250000	0
Chr1	80080000	80180000	1
Chr1	80180000	80250000	1
Chr1	80250000	80440000	0
Chr1	80440000	80750000	1
Chr1	80440000	80800000	0
Chr1	80750000	80800000	1
Chr1	80800000	80860000	1
Chr1	80800000	80970000	0
Chr1	80860000	80970000	1
Chr1	80970000	81300000	0
Chr1	81300000	81490000	2
Chr1	81300000	81600000	1
Chr1	81300000	81670000	0
Chr1	81490000	81600000	2
Chr1	81600000	81670000	1
Chr1	81670000	81790000	2
Chr1	81670000	82150000	1
Chr1	81670000	82240000	0
Chr1	81790000	82020000	3
Chr1	81790000	82150000	2
Chr1	82020000	82150000	3
Chr1	82150000	82240000	1
Chr1	82240000	82460000	0
Chr1	82460000	82510000	0
Chr1	82510000	82570000	1
Chr1	82510000	82910000	0
Chr1	82570000	82910000	1
Chr1	82910000	83180000	0
Chr1	83180000	83270000	2
Chr1	83180000	83420000	1
Chr1	83180000	83550000	0
Chr1	83270000	83420000	2
Chr1	83420000	83550000	1
Chr1	83550000	83650000	0
Chr1	83650000	83760000	0
Chr1	83800000	84010000	0
Chr1	84010000	84150000	0
Chr1	84150000	84220000	1
Chr1	84150000	84330000	0
Chr1	84220000	84280000	2
Chr1	84220000	84330000	1
Chr1	84280000	84330000	2
Chr1	84330000	84450000	1
Chr1	84330000	84660000	0
Chr1	84450000	84570000	1
Chr1	84570000	84660000	1
Chr1	84660000	84750000	0
Chr1	84750000	85170000	0
Chr1	85170000	85460000	0
Chr1	85460000	85780000	0
Chr1	85780000	86000000	1
Chr1	85780000	86150000	0
Chr1	86000000	86150000	1
Chr1	86150000	86260000	0
Chr1	86260000	86350000	2
Chr1	86260000	86620000	1
Chr1	86260000	86730000	0
Chr1	86350000	86620000	2
Chr1	86620000	86730000	1
Chr1	86730000	86960000	0
Chr1	86960000	87140000	1
Chr1	86960000	87360000	0
Chr1	87140000	87360000	1
Chr1	87360000	87570000	0
Chr1	87570000	87730000	0
Chr1	87730000	87820000	0
Chr1	87820000	88030000	0
Chr1	88030000	88190000	1
Chr1	88030000	88450000	0
Chr1	88190000	88450000	1
Chr1	88450000	88700000	0
Chr1	88700000	88810000	3
Chr1	88700000	88870000	2
Chr1	88700000	89000000	1
Chr1	88700000	89270000	0
Chr1	88810000	88870000	3
Chr1	88870000	89000000	2
Chr1	89000000	89270000	1
Chr1	89270000	89640000	1
Chr1	89270000	89860000	0
Chr1	89640000	89860000	1
Chr1	89860000	89960000	0
Chr1	89960000	90130000	0
Chr1	90130000	90280000	0
Chr1	90280000	90350000	1
Chr1	90280000	90500000	0
Chr1	90350000	90500000	1
Chr1	90500000	90700000	1
Chr1	90500000	90920000	0
Chr1	90700000	90920000	1
Chr1	90920000	91130000	0
Chr1	91130000	91250000	1
Chr1	91130000	91700000	0
Chr1	91250000	91420000	3
Chr1	91250000	91620000	2
Chr1	91250000	91700000	1
Chr1	91420000	91620000	3
Chr1	91620000	91700000	2
Chr1	91700000	91950000	1
Chr1	91700000	92050000	0
Chr1	91950000	92050000	1
Chr1	92050000	92170000	1
Chr1	92050000	92230000	0
Chr1	92170000	92230000	1
Chr1	92230000	92330000	1
Chr1	92230000	92540000	0
Chr1	92330000	92540000	1
Chr1	92540000	92740000	0
Chr1	92740000	92960000	0
Chr1	92960000	93130000	1
Chr1	92960000	93200000	0
Chr1	93130000	93200000	1
Chr1	93200000	93300000	0
Chr1	93300000	93540000	0
Chr1	93540000	93750000	0
Chr1	93750000	94020000	0
Chr1	94020000	94170000	1
Chr1	94020000	94330000	0
Chr1	94170000	94330000	1
Chr1	94330000	94410000	2
Chr1	94330000	94470000	1
Chr1	94330000	94660000	0
Chr1	94410000	94470000	2
Chr1	94470000	94660000	1
Chr1	94660000	94740000	1
Chr1	94660000	94840000	0
Chr1	94740000	94840000	1
Chr1	94840000	94940000	1
Chr1	94840000	95030000	0
Chr1	94940000	95030000	1
Chr1	95030000	95250000	1
Chr1	95030000	95650000	0
Chr1	95250000	95340000	2
Chr1	95250000	95650000	1
Chr1	95340000	95650000	2
Chr1	95650000	95840000	2
Chr1	95650000	95890000	1
Chr1	95650000	96080000	0
Chr1	95840000	95890000	2
Chr1	95890000	96080000	1
Chr1	96080000	96210000	0
Chr1	96210000	96410000	1
Chr1	96210000	96700000	0
Chr1	96410000	96560000	3
Chr1	96410000	96660000	2
Chr1	96410000	96700000	1
Chr1	96560000	96660000	3
Chr1	96700000	96900000	1
Chr1	96700000	97100000	0
Chr1	96900000	97040000	2
Chr1	96900000	97100000	1
Chr1	97040000	97100000	2
Chr1	97100000	97220000	1
Chr1	97100000	97310000	0
Chr1	97220000	97310000	1
Chr1	97310000	97410000	2
Chr1	97310000	97460000	1
Chr1	97310000	97530000	0
Chr1	97410000	97460000	2
Chr1	97460000	97530000	1
Chr1	97530000	97680000	1
Chr1	97530000	98070000	0
Chr1	97680000	97900000	1
Chr1	97900000	98070000	1
Chr1	98070000	98330000	1
Chr1	98070000	98380000	0
Chr1	98330000	98380000	1
Chr1	98380000	98600000	0
Chr1	98600000	98870000	1
Chr1	98600000	98960000	0
Chr1	98870000	98960000	1
Chr1	98960000	99310000	1
Chr1	98960000	99940000	0
Chr1	99310000	99430000	1
Chr1	99430000	99550000	3
Chr1	99430000	99760000	2
Chr1	99430000	99940000	1
Chr1	99550000	99760000	3
Chr1	99760000	99940000	2
Chr1	99940000	100090000	1
Chr1	99940000	100620000	0
Chr1	100090000	100210000	3
Chr1	100090000	100390000	2
Chr1	100090000	100620000	1
Chr1	100210000	100390000	3
Chr1	100390000	100620000	2
Chr1	100620000	100700000	0
Chr1	100700000	100840000	1
Chr1	100700000	101180000	0
Chr1	100840000	101070000	1
Chr1	101070000	101180000	1
Chr1	101180000	101370000	0
Chr1	101370000	101480000	1
Chr1	101370000	102050000	0
Chr1	101480000	101760000	3
Chr1	101480000	101890000	2
Chr1	101480000	102050000	1
Chr1	101760000	101890000	3
Chr1	101890000	102050000	2
Chr1	102050000	102210000	0
Chr1	102210000	102360000	1
Chr1	102210000	102730000	0
Chr1	102360000	102540000	2
Chr1	102360000	102730000	1
Chr1	102540000	102730000	2
Chr1	102730000	102950000	1
Chr1	102730000	103010000	0
Chr1	102950000	103010000	1
Chr1	103010000	103240000	1
Chr1	103010000	103640000	0
Chr1	103240000	103640000	1
Chr1	103640000	103820000	2
Chr1	103640000	103890000	1
Chr1	103640000	104100000	0
Chr1	103820000	103890000	2
Chr1	103890000	103990000	2
Chr1	103890000	104100000	1
Chr1	103990000	104100000	2
Chr1	104100000	104410000	1
Chr1	104100000	104640000	0
Chr1	104410000	104640000	1
Chr1	104640000	104820000	0
Chr1	104820000	104980000	1
Chr1	104820000	105180000	0
Chr1	104980000	105180000	1
Chr1	105180000	105470000	0
Chr1	105470000	105750000	1
Chr1	105470000	105860000	0
Chr1	105750000	105860000	1
Chr1	105860000	105940000	0
Chr1	105940000	106130000	1
Chr1	105940000	106190000	0
Chr1	106130000	106190000	1
Chr1	106190000	106380000	0
Chr1	106380000	106630000	1
Chr1	106380000	107030000	0
Chr1	106630000	107030000	1
Chr1	107030000	107180000	1
Chr1	107030000	107340000	0
Chr1	107180000	107340000	1
Chr1	107340000	107450000	1
Chr1	107340000	107660000	0
Chr1	107450000	107660000	1
Chr1	107660000	107760000	0
Chr1	107760000	107880000	1
Chr1	107760000	107980000	0
Chr1	107880000	107980000	1
Chr1	107980000	108200000	0
Chr1	108200000	108430000	1
Chr1	108200000	108570000	0
Chr1	108430000	108570000	1
Chr1	108570000	108660000	1
Chr1	108570000	108720000	0
Chr1	108660000	108720000	1
Chr1	108720000	108930000	2
Chr1	108720000	108970000	1
Chr1	108720000	109040000	0
Chr1	108970000	109040000	1
Chr1	109040000	109400000	0
Chr1	109400000	109730000	1
Chr1	109400000	109850000	0
Chr1	109730000	109850000	1
Chr1	109850000	110020000	0
Chr1	110020000	110200000	1
Chr1	110020000	110340000	0
Chr1	110200000	110340000	1
Chr1	110340000	110450000	0
Chr1	110450000	110870000	1
Chr1	110450000	111920000	0
Chr1	110870000	111080000	2
Chr1	110870000	111170000	1
Chr1	111080000	111170000	2
Chr1	111170000	111340000	4
Chr1	111170000	111620000	3
Chr1	111170000	111780000	2
Chr1	111170000	111920000	1
Chr1	111340000	111620000	4
Chr1	111620000	111690000	3
Chr1	111690000	111780000	3
Chr1	111780000	111920000	2
Chr1	111920000	112570000	0
Chr1	112570000	112670000	0
Chr1	112670000	112830000	3
Chr1	112670000	112940000	2
Chr1	112670000	113000000	1
Chr1	112670000	113120000	0
Chr1	112830000	112940000	3
Chr1	112940000	113000000	2
Chr1	113000000	113120000	1
Chr1	113120000	113270000	1
Chr1	113120000	113450000	0
Chr1	113270000	113450000	1
Chr1	113450000	113690000	0
Chr1	113690000	113830000	0
Chr1	113830000	114130000	1
Chr1	113830000	114890000	0
Chr1	114130000	114650000	1
Chr1	114650000	114890000	1
Chr1	114890000	115180000	0
Chr1	115180000	115370000	0
Chr1	115370000	115440000	1
Chr1	115370000	115530000	0
Chr1	115440000	115530000	1
Chr1	115530000	115800000	2
Chr1	115530000	116070000	1
Chr1	115530000	116710000	0
Chr1	115800000	116070000	2
Chr1	116070000	116190000	2
Chr1	116070000	116490000	1
Chr1	116190000	116490000	2
Chr1	116490000	116710000	1
Chr1	116710000	116780000	0
Chr1	116780000	116890000	2
Chr1	116780000	117360000	1
Chr1	116780000	117610000	0
Chr1	116890000	117120000	3
Chr1	116890000	117360000	2
Chr1	117120000	117360000	3
Chr1	117360000	117470000	2
Chr1	117360000	117610000	1
Chr1	117470000	117610000	2
Chr1	117610000	117690000	0
Chr1	117690000	117880000	1
Chr1	117690000	118270000	0
Chr1	117880000	118200000	1
Chr1	118200000	118270000	1
Chr1	118270000	118410000	0
Chr1	118410000	118820000	0
Chr1	118820000	118870000	0
Chr1	118870000	119190000	2
Chr1	118870000	119350000	1
Chr1	118870000	119490000	0
Chr1	119190000	119290000	3
Chr1	119190000	119350000	2
Chr1	119290000	119350000	3
Chr1	119350000	119490000	1
Chr1	119490000	119700000	2
Chr1	119490000	119850000	1
Chr1	119490000	119930000	0
Chr1	119700000	119850000	2
Chr1	119850000	119930000	1
Chr1	119930000	120150000	3
Chr1	119930000	120510000	2
Chr1	119930000	120640000	1
Chr1	119930000	120800000	0
Chr1	120150000	120510000	3
Chr1	120510000	120640000	2
Chr1	120640000	120800000	1
Chr1	120800000	120930000	1
Chr1	120800000	121170000	0
Chr1	120930000	121100000	2
Chr1	120930000	121170000	1
Chr1	121100000	121170000	2
Chr1	121170000	121350000	1
Chr1	121170000	121560000	0
Chr1	121350000	121560000	1
Chr1	121560000	121860000	2
Chr1	121560000	122110000	1
Chr1	121560000	122190000	0
Chr1	121860000	121920000	3
Chr1	121860000	122110000	2
Chr1	121920000	122110000	3
Chr1	122110000	122190000	1
Chr1	122190000	122660000	4
Chr1	122190000	122770000	3
Chr1	122190000	122870000	2
Chr1	122190000	123290000	1
Chr1	122190000	123380000	0
Chr1	122660000	122770000	4
Chr1	122770000	122870000	3
Chr1	122870000	123290000	2
Chr1	123290000	123380000	1
Chr1	123380000	123660000	1
Chr1	123380000	123930000	0
Chr1	123660000	123930000	1
Chr1	123930000	124310000	0
Chr1	124310000	124840000	1
Chr1	124310000	125160000	0
Chr1	124840000	125010000	2
Chr1	124840000	125160000	1
Chr1	125010000	125160000	2
Chr1	125160000	125220000	0
Chr1	125220000	125650000	0
Chr1	125650000	125750000	0
Chr1	125750000	126080000	0
Chr1	126080000	126610000	0
Chr1	126610000	126800000	1
Chr1	126610000	127360000	0
Chr1	126800000	126990000	2
Chr1	126800000	127230000	1
Chr1	126990000	127230000	2
Chr1	127230000	127360000	1
Chr1	127360000	127490000	2
Chr1	127360000	128770000	1
Chr1	127360000	128840000	0
Chr1	127490000	128000000	2
Chr1	128000000	128220000	3
Chr1	128000000	128770000	2
Chr1	128220000	128770000	3
Chr1	128770000	128840000	1
Chr1	128840000	129200000	0
Chr1	129200000	129380000	2
Chr1	129200000	129760000	1
Chr1	129200000	130310000	0
Chr1	129380000	129760000	2
Chr1	129760000	130000000	2
Chr1	129760000	130310000	1
Chr1	130000000	130310000	2
Chr1	130310000	130560000	1
Chr1	130310000	130680000	0
Chr1	130560000	130680000	1
Chr1	130680000	130900000	0
Chr1	130900000	131050000	1
Chr1	130900000	131260000	0
Chr1	131050000	131260000	1
Chr1	131260000	131530000	0
Chr1	131530000	132000000	1
Chr1	131530000	134650000	0
Chr1	132000000	132400000	1
Chr1	132400000	132470000	4
Chr1	132400000	132710000	3
Chr1	132400000	132910000	2
Chr1	132400000	134520000	1
Chr1	132470000	132710000	4
Chr1	132710000	132910000	3
Chr1	132910000	133710000	2
Chr1	133710000	134060000	3
Chr1	133710000	134520000	2
Chr1	134060000	134190000	4
Chr1	134060000	134520000	3
Chr1	134190000	134520000	4
Chr1	134520000	134650000	1
Chr1	134650000	134720000	0
Chr1	134720000	134840000	0
Chr1	134840000	135140000	0
Chr1	135140000	135260000	1
Chr1	135140000	137000000	0
Chr1	135260000	136130000	2
Chr1	135260000	137000000	1
Chr1	136130000	136630000	3
Chr1	136130000	136880000	2
Chr1	136630000	136880000	3
Chr1	136880000	137000000	2
Chr1	137000000	137050000	0
Chr1	137050000	137110000	0
Chr1	137110000	137260000	2
Chr1	137110000	137610000	1
Chr1	137110000	137680000	0
Chr1	137260000	137610000	2
Chr1	137610000	137680000	1
Chr1	137680000	138620000	1
Chr1	137680000	138680000	0
Chr1	137720000	138130000	4
Chr1	137720000	138460000	3
Chr1	137720000	138620000	2
Chr1	138130000	138460000	4
Chr1	138460000	138620000	3
Chr1	138620000	138680000	1
Chr1	138680000	139010000	2
Chr1	138680000	139550000	1
Chr1	138680000	139760000	0
Chr1	139010000	139550000	2
Chr1	139550000	139760000	1
Chr1	139890000	140240000	0
Chr1	140240000	140330000	1
Chr1	140240000	140890000	0
Chr1	140330000	140610000	2
Chr1	140330000	140890000	1
Chr1	140610000	140830000	3
Chr1	140610000	140890000	2
Chr1	140830000	140890000	3
Chr1	140890000	141200000	0
Chr1	141200000	141390000	1
Chr1	141200000	141830000	0
Chr1	141390000	141670000	3
Chr1	141390000	141710000	2
Chr1	141390000	141830000	1
Chr1	141710000	141830000	2
Chr1	141830000	142000000	1
Chr1	141830000	142250000	0
Chr1	142000000	142250000	1
Chr1	142250000	142430000	2
Chr1	142250000	143430000	1
Chr1	142250000	143480000	0
Chr1	142430000	142500000	2
Chr1	142500000	142640000	4
Chr1	142500000	142940000	3
Chr1	142500000	143070000	2
Chr1	142640000	142940000	4
Chr1	142940000	143070000	3
Chr1	143070000	143140000	2
Chr1	143140000	143430000	2
Chr1	143430000	143480000	1
Chr1	143480000	143580000	1
Chr1	143480000	143680000	0
Chr1	143580000	143680000	1
Chr1	143680000	143750000	1
Chr1	143680000	143980000	0
Chr1	143750000	143900000	2
Chr1	143750000	143980000	1
Chr1	143900000	143980000	2
Chr1	143980000	144130000	1
Chr1	143980000	144880000	0
Chr1	144130000	144200000	3
Chr1	144130000	144440000	2
Chr1	144130000	144880000	1
Chr1	144200000	144440000	3
Chr1	144440000	144520000	3
Chr1	144440000	144880000	2
Chr1	144520000	144880000	3
Chr1	144880000	145350000	1
Chr1	144880000	145680000	0
Chr1	145350000	145680000	1
Chr1	145680000	145820000	0
Chr1	145820000	145950000	0
Chr1	145950000	146070000	1
Chr1	145950000	146510000	0
Chr1	146070000	146150000	1
Chr1	146150000	146510000	1
Chr1	146510000	146930000	0
Chr1	146930000	147180000	0
Chr1	147180000	147280000	2
Chr1	147180000	147610000	1
Chr1	147180000	148040000	0
Chr1	147280000	147610000	2
Chr1	147610000	147710000	2
Chr1	147610000	147980000	1
Chr1	147710000	147850000	3
Chr1	147710000	147980000	2
Chr1	147850000	147980000	3
Chr1	147980000	148040000	1
Chr1	148040000	148200000	1
Chr1	148040000	148360000	0
Chr1	148200000	148360000	1
Chr1	148360000	148680000	0
Chr1	148680000	148770000	1
Chr1	148680000	148820000	0
Chr1	148770000	148820000	1
Chr1	148820000	148950000	2
Chr1	148820000	149180000	1
Chr1	148820000	149320000	0
Chr1	148950000	149180000	2
Chr1	149180000	149320000	1
Chr1	149320000	149430000	1
Chr1	149320000	149520000	0
Chr1	149430000	149520000	1
Chr1	149520000	149620000	0
Chr1	149620000	149700000	0
Chr1	149700000	150110000	0
Chr1	150110000	150280000	0
Chr1	150280000	150420000	1
Chr1	150280000	150680000	0
Chr1	150420000	150490000	2
Chr1	150420000	150680000	1
Chr1	150490000	150680000	2
Chr1	150680000	151000000	0
Chr1	151000000	151230000	0
Chr1	151230000	151470000	0
Chr1	151470000	151870000	0
Chr1	151510000	151650000	1
Chr1	151650000	151870000	1
Chr1	151870000	151950000	1
Chr1	151870000	152030000	0
Chr1	151950000	152030000	1
Chr1	152030000	152110000	1
Chr1	152030000	152390000	0
Chr1	152110000	152390000	1
Chr1	152390000	152670000	0
Chr1	152670000	152890000	0
Chr1	152890000	153300000	0
Chr1	153300000	153750000	0
Chr1	153750000	154140000	0
Chr1	154140000	154280000	1
Chr1	154140000	154670000	0
Chr1	154280000	154390000	2
Chr1	154280000	154670000	1
Chr1	154390000	154470000	3
Chr1	154390000	154670000	2
Chr1	154470000	154670000	3
Chr1	154670000	155070000	0
Chr1	155070000	155300000	1
Chr1	155070000	155940000	0
Chr1	155300000	155560000	2
Chr1	155300000	155940000	1
Chr1	155560000	155940000	2
Chr1	155940000	156040000	0
Chr1	156040000	156390000	0
Chr1	156390000	156670000	0
Chr1	156670000	156870000	0
Chr1	156870000	157100000	0
Chr1	157100000	157270000	1
Chr1	157100000	157310000	0
Chr1	157310000	157570000	0
Chr1	157570000	157870000	0
Chr1	157870000	158120000	0
Chr1	158120000	158440000	0
Chr1	158440000	158630000	1
Chr1	158440000	158950000	0
Chr1	158630000	158950000	1
Chr1	158950000	159030000	1
Chr1	158950000	159130000	0
Chr1	159030000	159130000	1
Chr1	159130000	159440000	1
Chr1	159130000	159540000	0
Chr1	159440000	159540000	1
Chr1	159540000	159730000	0
Chr1	159730000	159880000	0
Chr1	159880000	160090000	0
Chr1	160090000	160330000	2
Chr1	160090000	160720000	1
Chr1	160090000	161630000	0
Chr1	160330000	160560000	3
Chr1	160330000	160720000	2
Chr1	160560000	160720000	3
Chr1	160720000	160810000	3
Chr1	160720000	161190000	2
Chr1	160720000	161550000	1
Chr1	160810000	161190000	3
Chr1	161190000	161550000	2
Chr1	161550000	161630000	1
Chr1	161630000	161720000	0
Chr1	161720000	162130000	0
Chr1	162130000	162230000	0
Chr1	162230000	162310000	0
Chr1	162310000	162460000	2
Chr1	162310000	162530000	1
Chr1	162310000	162950000	0
Chr1	162460000	162530000	2
Chr1	162530000	162670000	3
Chr1	162530000	162760000	2
Chr1	162530000	162950000	1
Chr1	162670000	162760000	3
Chr1	162760000	162950000	2
Chr1	162950000	163060000	1
Chr1	162950000	163150000	0
Chr1	163060000	163150000	1
Chr1	163150000	163440000	2
Chr1	163150000	163600000	1
Chr1	163150000	163870000	0
Chr1	163440000	163600000	2
Chr1	163600000	163710000	2
Chr1	163600000	163870000	1
Chr1	163710000	163870000	2
Chr1	163870000	163950000	0
Chr1	163950000	164030000	0
Chr1	164030000	164210000	0
Chr1	164210000	164370000	0
Chr1	164370000	165040000	0
Chr1	165040000	165160000	0
Chr1	165160000	165580000	0
Chr1	165580000	165740000	0
Chr1	165740000	165920000	2
Chr1	165740000	166010000	1
Chr1	165740000	166140000	0
Chr1	165920000	166010000	2
Chr1	166010000	166140000	1
Chr1	166140000	166270000	0
Chr1	166270000	166450000	2
Chr1	166270000	166610000	1
Chr1	166270000	166730000	0
Chr1	166450000	166610000	2
Chr1	166610000	166730000	1
Chr1	166730000	166920000	0
Chr1	166920000	167070000	0
Chr1	167070000	167250000	2
Chr1	167070000	167330000	1
Chr1	167070000	167480000	0
Chr1	167250000	167330000	2
Chr1	167330000	167480000	1
Chr1	167480000	167670000	0
Chr1	167670000	167760000	1
Chr1	167670000	168000000	0
Chr1	167760000	168000000	1
Chr1	168000000	168090000	0
Chr1	168090000	168390000	0
Chr1	168390000	168490000	0
Chr1	168490000	168600000	0
Chr1	168600000	168740000	0
Chr1	168740000	168910000	0
Chr1	168910000	169160000	0
Chr1	169160000	169240000	1
Chr1	169160000	169600000	0
Chr1	169240000	169360000	1
Chr1	169360000	169600000	1
Chr1	169600000	169690000	0
Chr1	169690000	169800000	1
Chr1	169690000	171790000	0
Chr1	169800000	169980000	3
Chr1	169800000	170050000	2
Chr1	169800000	171790000	1
Chr1	169980000	170050000	3
Chr1	170050000	170230000	2
Chr1	170230000	170400000	3
Chr1	170230000	170530000	2
Chr1	170400000	170530000	3
Chr1	170530000	170780000	4
Chr1	170530000	170960000	3
Chr1	170530000	171270000	2
Chr1	170780000	170960000	4
Chr1	170960000	171270000	3
Chr1	171270000	171530000	3
Chr1	171270000	171790000	2
Chr1	171530000	171790000	3
Chr1	171790000	171900000	0
Chr1	171900000	172030000	0
Chr1	172030000	172190000	0
Chr1	172190000	172340000	0
Chr1	172340000	172460000	2
Chr1	172340000	172550000	1
Chr1	172340000	173220000	0
Chr1	172460000	172550000	2
Chr1	172550000	172710000	2
Chr1	172550000	173220000	1
Chr1	172710000	172940000	2
Chr1	172940000	173220000	2
Chr1	173220000	173450000	0
Chr1	173450000	173570000	1
Chr1	173450000	174040000	0
Chr1	173570000	173720000	2
Chr1	173570000	173930000	1
Chr1	173720000	173930000	2
Chr1	173750000	173850000	4
Chr1	173750000	173930000	3
Chr1	173850000	173930000	4
Chr1	173930000	174040000	1
Chr1	174040000	174130000	0
Chr1	174130000	174430000	1
Chr1	174130000	174730000	0
Chr1	174430000	174730000	1
Chr1	174730000	174820000	1
Chr1	174730000	174880000	0
Chr1	174820000	174880000	1
Chr1	174880000	175160000	0
Chr1	175160000	175260000	0
Chr1	175260000	175370000	2
Chr1	175260000	175980000	1
Chr1	175260000	176190000	0
Chr1	175370000	175510000	4
Chr1	175370000	175620000	3
Chr1	175370000	175980000	2
Chr1	175510000	175620000	4
Chr1	175620000	175980000	3
Chr1	175980000	176140000	2
Chr1	175980000	176190000	1
Chr1	176140000	176190000	2
Chr1	176310000	176490000	0
Chr1	176490000	176540000	0
Chr1	176540000	176620000	0
Chr1	176620000	176780000	1
Chr1	176620000	176860000	0
Chr1	176780000	176860000	1
Chr1	176860000	176980000	0
Chr1	176980000	177140000	1
Chr1	176980000	177230000	0
Chr1	177140000	177230000	1
Chr1	177230000	177370000	0
Chr1	177370000	177670000	1
Chr1	177370000	177830000	0
Chr1	177670000	177770000	1
Chr1	177770000	177830000	1
Chr1	177830000	177970000	0
Chr1	177970000	178340000	2
Chr1	177970000	178430000	1
Chr1	177970000	178710000	0
Chr1	178340000	178430000	2
Chr1	178430000	178710000	1
Chr1	178710000	178810000	0
Chr1	178810000	179000000	0
Chr1	179000000	179110000	1
Chr1	179000000	179540000	0
Chr1	179110000	179540000	1
Chr1	179540000	179740000	0
Chr1	179740000	179960000	2
Chr1	179740000	180210000	1
Chr1	179740000	180400000	0
Chr1	179960000	180010000	3
Chr1	179960000	180210000	2
Chr1	180010000	180080000	4
Chr1	180010000	180210000	3
Chr1	180080000	180210000	4
Chr1	180210000	180400000	1
Chr1	180400000	180640000	2
Chr1	180400000	180750000	1
Chr1	180400000	181370000	0
Chr1	180640000	180750000	2
Chr1	180750000	180890000	2
Chr1	180750000	181160000	1
Chr1	180890000	181160000	2
Chr1	181160000	181370000	1
Chr1	181370000	181580000	0
Chr1	181580000	181700000	2
Chr1	181580000	181830000	1
Chr1	181580000	181980000	0
Chr1	181700000	181830000	2
Chr1	181830000	181980000	1
Chr1	181980000	182370000	0
Chr1	182370000	182480000	0
Chr1	182480000	182580000	0
Chr1	182580000	182660000	1
Chr1	182580000	182800000	0
Chr1	182660000	182710000	1
Chr1	182710000	182800000	1
Chr1	182800000	182940000	0
Chr1	182940000	183170000	0
Chr1	183170000	183460000	1
Chr1	183170000	183870000	0
Chr1	183460000	183570000	3
Chr1	183460000	183770000	2
Chr1	183460000	183870000	1
Chr1	183570000	183770000	3
Chr1	183770000	183870000	2
Chr1	183870000	184110000	0
Chr1	184110000	184220000	1
Chr1	184110000	184280000	0
Chr1	184220000	184280000	1
Chr1	184280000	184350000	1
Chr1	184280000	184430000	0
Chr1	184350000	184430000	1
Chr1	184430000	184540000	2
Chr1	184430000	184640000	1
Chr1	184430000	184850000	0
Chr1	184540000	184640000	2
Chr1	184640000	184850000	1
Chr1	184850000	184920000	0
Chr1	184920000	185100000	1
Chr1	184920000	185470000	0
Chr1	185100000	185300000	1
Chr1	185300000	185470000	1
Chr1	185470000	185570000	1
Chr1	185470000	185970000	0
Chr1	185570000	185840000	1
Chr1	185840000	185970000	1
Chr1	185970000	186090000	0
Chr1	186090000	186160000	3
Chr1	186090000	186330000	2
Chr1	186090000	186730000	1
Chr1	186090000	186790000	0
Chr1	186160000	186330000	3
Chr1	186330000	186730000	2
Chr1	186730000	186790000	1
Chr1	186790000	186940000	2
Chr1	186790000	187070000	1
Chr1	186790000	187200000	0
Chr1	186940000	187070000	2
Chr1	187070000	187200000	1
Chr1	187200000	187410000	2
Chr1	187200000	187740000	1
Chr1	187200000	189590000	0
Chr1	187410000	187740000	2
Chr1	187740000	187950000	1
Chr1	187950000	188710000	1
Chr1	188710000	188810000	2
Chr1	188710000	189210000	1
Chr1	188810000	189210000	2
Chr1	189210000	189510000	1
Chr1	189510000	189590000	1
Chr1	189590000	189750000	1
Chr1	189590000	189850000	0
Chr1	189750000	189850000	1
Chr1	189850000	190070000	1
Chr1	189850000	190170000	0
Chr1	190070000	190170000	1
Chr1	190210000	190310000	0
Chr1	190310000	190380000	2
Chr1	190310000	190620000	1
Chr1	190310000	190970000	0
Chr1	190380000	190530000	3
Chr1	190380000	190620000	2
Chr1	190530000	190620000	3
Chr1	190620000	190890000	2
Chr1	190620000	190970000	1
Chr1	190890000	190970000	2
Chr1	190970000	191110000	0
Chr1	191110000	191260000	0
Chr1	191260000	191370000	0
Chr1	191370000	191500000	0
Chr1	191500000	191580000	1
Chr1	191500000	191640000	0
Chr1	191580000	191640000	1
Chr1	191640000	191760000	0
Chr1	191760000	192000000	0
Chr1	192000000	192110000	0
Chr1	192110000	192260000	1
Chr1	192110000	192900000	0
Chr1	192260000	192420000	1
Chr1	192420000	192810000	2
Chr1	192420000	192900000	1
Chr1	192810000	192900000	2
Chr1	192900000	192950000	0
Chr1	192950000	193080000	2
Chr1	192950000	193310000	1
Chr1	192950000	193770000	0
Chr1	193080000	193310000	2
Chr1	193310000	193470000	1
Chr1	193470000	193620000	2
Chr1	193470000	193700000	1
Chr1	193620000	193700000	2
Chr1	193700000	193770000	1
Chr1	193770000	193830000	1
Chr1	193770000	194260000	0
Chr1	193830000	194100000	1
Chr1	194100000	194260000	1
Chr1	194260000	194360000	0
Chr1	194360000	194530000	1
Chr1	194360000	194760000	0
Chr1	194530000	194680000	2
Chr1	194530000	194760000	1
Chr1	194680000	194760000	2
Chr1	194760000	194850000	1
Chr1	194760000	195390000	0
Chr1	194850000	195020000	2
Chr1	194850000	195170000	1
Chr1	195020000	195170000	2
Chr1	195170000	195270000	2
Chr1	195170000	195390000	1
Chr1	195270000	195390000	2
Chr1	195390000	195530000	0
Chr1	195530000	195590000	1
Chr1	195530000	195680000	0
Chr1	195590000	195680000	1
Chr1	195680000	195930000	0
Chr1	195930000	196130000	1
Chr1	195930000	196230000	0
Chr1	196130000	196230000	1
Chr1	196230000	196520000	0
Chr1	196520000	196580000	0
Chr1	196580000	196770000	1
Chr1	196580000	196840000	0
Chr1	196770000	196840000	1
Chr1	196840000	196930000	1
Chr1	196840000	197010000	0
Chr1	196930000	197010000	1
Chr1	197010000	197110000	0
Chr1	197110000	197300000	0
Chr1	197300000	197490000	0
Chr1	197490000	197540000	1
Chr1	197490000	197650000	0
Chr1	197540000	197650000	1
Chr1	197650000	197760000	0
Chr1	197760000	197850000	0
Chr1	197850000	197910000	1
Chr1	197850000	198120000	0
Chr1	197910000	198000000	1
Chr1	198000000	198120000	1
Chr1	198120000	198250000	0
Chr1	198250000	198440000	0
Chr1	198440000	198540000	1
Chr1	198440000	198600000	0
Chr1	198540000	198600000	1
Chr1	198600000	198840000	0
Chr1	198840000	199130000	0
Chr1	199130000	199260000	3
Chr1	199130000	199350000	2
Chr1	199130000	199410000	1
Chr1	199130000	199520000	0
Chr1	199260000	199350000	3
Chr1	199350000	199410000	2
Chr1	199410000	199520000	1
Chr1	199520000	199640000	0
Chr1	199640000	199720000	0
Chr1	199720000	199830000	0
Chr1	199830000	200030000	0
Chr1	200030000	200180000	1
Chr1	200030000	200320000	0
Chr1	200180000	200320000	1
Chr1	200320000	200420000	1
Chr1	200320000	200710000	0
Chr1	200420000	200640000	1
Chr1	200640000	200710000	1
Chr1	200710000	201090000	0
Chr1	201090000	201180000	0
Chr1	201180000	201390000	1
Chr1	201180000	201580000	0
Chr1	201390000	201460000	1
Chr1	201460000	201520000	1
Chr1	201520000	201580000	1
Chr1	201580000	201730000	0
Chr1	201730000	201870000	0
Chr1	201870000	201940000	0
Chr1	201940000	202030000	1
Chr1	201940000	202070000	0
Chr1	202070000	202180000	0
Chr1	202180000	202260000	1
Chr1	202180000	202380000	0
Chr1	202260000	202380000	1
Chr1	202380000	202470000	0
Chr1	202470000	202760000	1
Chr1	202470000	203000000	0
Chr1	202760000	202890000	1
Chr1	202890000	203000000	1
Chr1	203000000	203120000	0
Chr1	203120000	203190000	0
Chr1	203190000	203310000	2
Chr1	203190000	203420000	1
Chr1	203190000	203960000	0
Chr1	203310000	203420000	2
Chr1	203420000	203740000	2
Chr1	203420000	203960000	1
Chr1	203740000	203900000	3
Chr1	203740000	203960000	2
Chr1	203900000	203960000	3
Chr1	203960000	204140000	0
Chr1	204140000	204230000	1
Chr1	204140000	204370000	0
Chr1	204230000	204370000	1
Chr1	204370000	204450000	0
Chr1	204450000	204520000	0
Chr1	204520000	204730000	1
Chr1	204520000	205850000	0
Chr1	204730000	204860000	2
Chr1	204730000	205250000	1
Chr1	204860000	205250000	2
Chr1	205250000	205460000	1
Chr1	205460000	205760000	2
Chr1	205460000	205850000	1
Chr1	205760000	205850000	2
Chr1	205850000	205940000	0
Chr1	205940000	206170000	0
Chr1	206170000	206520000	0
Chr1	206520000	206660000	0
Chr1	206660000	206930000	0
Chr1	206930000	207150000	0
Chr1	207150000	207280000	1
Chr1	207150000	207440000	0
Chr1	207280000	207440000	1
Chr1	207440000	207690000	0
Chr1	207690000	207790000	0
Chr1	207790000	207860000	0
Chr1	207860000	207930000	0
Chr1	207930000	208050000	0
Chr1	208050000	208210000	0
Chr1	208210000	208480000	0
Chr1	208480000	208730000	1
Chr1	208480000	209130000	0
Chr1	208730000	208960000	2
Chr1	208730000	209130000	1
Chr1	208960000	209130000	2
Chr1	209130000	209230000	0
Chr1	209230000	209340000	1
Chr1	209230000	209540000	0
Chr1	209340000	209540000	1
Chr1	209540000	209620000	2
Chr1	209540000	209820000	1
Chr1	209540000	209990000	0
Chr1	209620000	209720000	3
Chr1	209620000	209820000	2
Chr1	209720000	209820000	3
Chr1	209820000	209940000	2
Chr1	209820000	209990000	1
Chr1	209940000	209990000	2
Chr1	209990000	210190000	0
Chr1	210190000	210320000	0
Chr1	210320000	210440000	1
Chr1	210320000	211240000	0
Chr1	210440000	210610000	2
Chr1	210440000	211030000	1
Chr1	210610000	210730000	3
Chr1	210610000	211030000	2
Chr1	210730000	211030000	3
Chr1	211030000	211240000	1
Chr1	211240000	211330000	1
Chr1	211240000	211800000	0
Chr1	211330000	211470000	1
Chr1	211470000	211710000	2
Chr1	211470000	211800000	1
Chr1	211710000	211800000	2
Chr1	211800000	211930000	0
Chr1	211930000	212020000	1
Chr1	211930000	212310000	0
Chr1	212020000	212100000	2
Chr1	212020000	212310000	1
Chr1	212100000	212200000	3
Chr1	212100000	212310000	2
Chr1	212200000	212310000	3
Chr1	212310000	212540000	0
Chr1	212540000	212690000	0
Chr1	212690000	212810000	0
Chr1	212810000	213010000	1
Chr1	212810000	213160000	0
Chr1	213010000	213160000	1
Chr1	213160000	213240000	0
Chr1	213240000	213310000	1
Chr1	213240000	213420000	0
Chr1	213310000	213420000	1
Chr1	213420000	213510000	0
Chr1	213510000	213640000	1
Chr1	213510000	213700000	0
Chr1	213640000	213700000	1
Chr1	213700000	213820000	1
Chr1	213700000	213910000	0
Chr1	213820000	213910000	1
Chr1	213910000	214070000	0
Chr1	214070000	214250000	1
Chr1	214070000	214330000	0
Chr1	214250000	214330000	1
Chr1	214330000	214500000	0
Chr1	214500000	214580000	1
Chr1	214500000	214720000	0
Chr1	214580000	214670000	2
Chr1	214580000	214720000	1
Chr1	214670000	214720000	2
Chr1	214720000	214960000	0
Chr1	214960000	215110000	0
Chr1	215110000	215330000	0
Chr1	215330000	215550000	1
Chr1	215330000	215600000	0
Chr1	215550000	215600000	1
Chr1	215600000	216030000	0
Chr1	216030000	216170000	0
Chr1	216170000	216280000	1
Chr1	216170000	216360000	0
Chr1	216280000	216360000	1
Chr1	216360000	216650000	0
Chr1	216650000	216770000	1
Chr1	216650000	217170000	0
Chr1	216770000	217040000	2
Chr1	216770000	217170000	1
Chr1	217040000	217170000	2
Chr1	217170000	217290000	0
Chr1	217290000	217590000	0
Chr1	217590000	217880000	0
Chr1	217880000	218010000	1
Chr1	217880000	218160000	0
Chr1	218010000	218160000	1
Chr1	218160000	218250000	0
Chr1	218250000	218360000	1
Chr1	218250000	218600000	0
Chr1	218360000	218500000	1
Chr1	218500000	218600000	1
Chr1	218600000	218780000	2
Chr1	218600000	218860000	1
Chr1	218600000	219190000	0
Chr1	218780000	218860000	2
Chr1	218860000	219190000	1
Chr1	219190000	219350000	0
Chr1	219350000	219490000	1
Chr1	219350000	219600000	0
Chr1	219490000	219600000	1
Chr1	219600000	219760000	1
Chr1	219600000	219880000	0
Chr1	219760000	219880000	1
Chr1	219880000	219950000	1
Chr1	219880000	220240000	0
Chr1	219950000	220030000	2
Chr1	219950000	220240000	1
Chr1	220030000	220240000	2
Chr1	220240000	220390000	0
Chr1	220390000	220520000	0
Chr1	220520000	220710000	0
Chr1	220710000	220820000	0
Chr1	220820000	220960000	2
Chr1	220820000	221050000	1
Chr1	220820000	221130000	0
Chr1	220960000	221050000	2
Chr1	221050000	221130000	1
Chr1	221130000	221370000	1
Chr1	221130000	221760000	0
Chr1	221370000	221610000	1
Chr1	221610000	221690000	2
Chr1	221610000	221760000	1
Chr1	221690000	221760000	2
Chr1	221760000	221840000	0
Chr1	221840000	221990000	1
Chr1	221840000	222790000	0
Chr1	221990000	222110000	2
Chr1	221990000	222790000	1
Chr1	222110000	222260000	3
Chr1	222110000	222600000	2
Chr1	222260000	222460000	4
Chr1	222260000	222600000	3
Chr1	222460000	222600000	4
Chr1	222600000	222790000	2
Chr1	222790000	222940000	1
Chr1	222790000	223020000	0
Chr1	222940000	223020000	1
Chr1	223020000	223240000	0
Chr1	223240000	223330000	1
Chr1	223240000	223540000	0
Chr1	223330000	223410000	2
Chr1	223330000	223540000	1
Chr1	223410000	223540000	2
Chr1	223540000	223610000	2
Chr1	223540000	223810000	1
Chr1	223540000	224070000	0
Chr1	223610000	223740000	3
Chr1	223610000	223810000	2
Chr1	223740000	223810000	3
Chr1	223810000	223960000	1
Chr1	223960000	224070000	1
Chr1	224070000	224160000	0
Chr1	224160000	224250000	0
Chr1	224250000	224460000	0
Chr1	224460000	224590000	0
Chr1	224590000	224840000	1
Chr1	224590000	225020000	0
Chr1	224840000	224920000	2
Chr1	224840000	225020000	1
Chr1	224920000	225020000	2
Chr1	225020000	225140000	0
Chr1	225140000	225230000	0
Chr1	225230000	225390000	0
Chr1	225390000	225490000	0
Chr1	225490000	225670000	1
Chr1	225490000	225890000	0
Chr1	225670000	225890000	1
Chr1	225890000	226000000	0
Chr1	226000000	226070000	3
Chr1	226000000	226130000	2
Chr1	226000000	226320000	1
Chr1	226000000	226430000	0
Chr1	226070000	226130000	3
Chr1	226130000	226320000	2
Chr1	226320000	226430000	1
Chr1	226430000	226590000	0
Chr1	226750000	226850000	0
Chr1	226850000	227130000	0
Chr1	227130000	227220000	0
Chr1	227220000	227430000	0
Chr1	227430000	227570000	0
Chr1	227570000	227690000	0
Chr1	227690000	227850000	0
Chr1	227850000	227990000	0
Chr1	227990000	228140000	1
Chr1	227990000	228400000	0
Chr1	228140000	228220000	2
Chr1	228140000	228330000	1
Chr1	228220000	228330000	2
Chr1	228330000	228400000	1
Chr1	228400000	228540000	0
[truncated: 15,979 more rows]
