# Supplementary material for: Chromatin loop anchors contain core structural components of the gene expression machinery in maize
Source: BMC Genomics. 2021 Jan 6;22:23. doi: 10.1186/s12864-020-07324-0 (PMC7789236; doi:10.1186/s12864-020-07324-0)
Supplement: Supplementary file 2 — Additional file 2. Hi-C replicate 2 TAD-like hierarchical domain coordinates. Categories are the same as in Additional File 1. [file 12864_2020_7324_MOESM2_ESM.xlsx]

## Sheet: AdditionalFile2
seqid	start0	end0	level
Chr1	0	260000	0
Chr1	260000	350000	0
Chr1	350000	570000	1
Chr1	350000	610000	0
Chr1	610000	720000	0
Chr1	720000	1010000	0
Chr1	1010000	1070000	1
Chr1	1010000	1270000	0
Chr1	1070000	1270000	1
Chr1	1270000	1360000	1
Chr1	1270000	1460000	0
Chr1	1360000	1460000	1
Chr1	1460000	1530000	0
Chr1	1530000	1700000	1
Chr1	1530000	1810000	0
Chr1	1700000	1810000	1
Chr1	1810000	1950000	0
Chr1	1950000	2010000	0
Chr1	2010000	2100000	0
Chr1	2100000	2150000	0
Chr1	2150000	2290000	1
Chr1	2150000	2810000	0
Chr1	2290000	2530000	2
Chr1	2290000	2810000	1
Chr1	2530000	2620000	4
Chr1	2530000	2760000	3
Chr1	2530000	2810000	2
Chr1	2620000	2760000	4
Chr1	2760000	2810000	3
Chr1	2810000	2880000	0
Chr1	2880000	2970000	0
Chr1	2970000	3030000	1
Chr1	2970000	3130000	0
Chr1	3030000	3130000	1
Chr1	3130000	3190000	0
Chr1	3190000	3290000	0
Chr1	3290000	3370000	0
Chr1	3370000	3440000	1
Chr1	3370000	3490000	0
Chr1	3440000	3490000	1
Chr1	3490000	3550000	1
Chr1	3490000	3960000	0
Chr1	3550000	3650000	2
Chr1	3550000	3960000	1
Chr1	3650000	3840000	3
Chr1	3650000	3960000	2
Chr1	3840000	3960000	3
Chr1	3960000	4120000	0
Chr1	4120000	4340000	0
Chr1	4340000	4420000	0
Chr1	4420000	4590000	0
Chr1	4590000	4720000	0
Chr1	4720000	4840000	1
Chr1	4720000	4890000	0
Chr1	4840000	4890000	1
Chr1	4890000	4980000	1
Chr1	4890000	5090000	0
Chr1	4980000	5090000	1
Chr1	5090000	5410000	1
Chr1	5090000	5520000	0
Chr1	5410000	5520000	1
Chr1	5520000	5600000	1
Chr1	5520000	5700000	0
Chr1	5600000	5700000	1
Chr1	5700000	5810000	0
Chr1	5810000	5880000	0
Chr1	5940000	6080000	0
Chr1	6080000	6140000	0
Chr1	6140000	6230000	0
Chr1	6230000	6320000	0
Chr1	6320000	6500000	0
Chr1	6500000	6640000	1
Chr1	6500000	6830000	0
Chr1	6640000	6760000	2
Chr1	6640000	6830000	1
Chr1	6760000	6830000	2
Chr1	6830000	6910000	1
Chr1	6830000	7140000	0
Chr1	6910000	7020000	1
Chr1	7020000	7140000	1
Chr1	7140000	7290000	0
Chr1	7290000	7400000	0
Chr1	7400000	7550000	0
Chr1	7550000	7690000	1
Chr1	7550000	7970000	0
Chr1	7690000	7970000	1
Chr1	7970000	8050000	0
Chr1	8100000	8160000	1
Chr1	8100000	8280000	0
Chr1	8160000	8280000	1
Chr1	8280000	8490000	2
Chr1	8280000	8570000	1
Chr1	8280000	8680000	0
Chr1	8490000	8570000	2
Chr1	8570000	8680000	1
Chr1	8680000	8910000	1
Chr1	8680000	8980000	0
Chr1	8910000	8980000	1
Chr1	8980000	9100000	1
Chr1	8980000	9330000	0
Chr1	9100000	9330000	1
Chr1	9330000	9400000	1
Chr1	9330000	9480000	0
Chr1	9400000	9480000	1
Chr1	9480000	9640000	0
Chr1	9640000	9800000	1
Chr1	9640000	10570000	0
Chr1	9800000	9990000	2
Chr1	9800000	10470000	1
Chr1	9990000	10160000	3
Chr1	9990000	10470000	2
Chr1	10160000	10470000	3
Chr1	10470000	10570000	1
Chr1	10570000	10750000	1
Chr1	10570000	10980000	0
Chr1	10750000	10850000	2
Chr1	10750000	10980000	1
Chr1	10850000	10980000	2
Chr1	10980000	11060000	1
Chr1	10980000	11140000	0
Chr1	11060000	11140000	1
Chr1	11140000	11290000	0
Chr1	11290000	11500000	1
Chr1	11290000	11710000	0
Chr1	11500000	11570000	1
Chr1	11570000	11710000	1
Chr1	11710000	11880000	0
Chr1	11880000	12140000	0
Chr1	12140000	12290000	2
Chr1	12140000	12370000	1
Chr1	12140000	12620000	0
Chr1	12290000	12370000	2
Chr1	12370000	12510000	2
Chr1	12370000	12620000	1
Chr1	12510000	12620000	2
Chr1	12620000	12710000	0
Chr1	12710000	12850000	2
Chr1	12710000	13020000	1
Chr1	12710000	13070000	0
Chr1	12850000	13020000	2
Chr1	13020000	13070000	1
Chr1	13070000	13180000	1
Chr1	13070000	13810000	0
Chr1	13180000	13640000	2
Chr1	13180000	13810000	1
Chr1	13640000	13810000	2
Chr1	13810000	13900000	0
Chr1	13900000	14010000	0
Chr1	14010000	14090000	0
Chr1	14090000	14140000	2
Chr1	14090000	14200000	1
Chr1	14090000	14320000	0
Chr1	14140000	14200000	2
Chr1	14200000	14320000	1
Chr1	14320000	14600000	1
Chr1	14320000	14700000	0
Chr1	14600000	14700000	1
Chr1	14700000	14840000	0
Chr1	14840000	15010000	0
Chr1	15010000	15070000	0
Chr1	15070000	15170000	0
Chr1	15170000	15300000	1
Chr1	15170000	15400000	0
Chr1	15300000	15400000	1
Chr1	15400000	15500000	1
Chr1	15400000	15720000	0
Chr1	15500000	15580000	2
Chr1	15500000	15720000	1
Chr1	15580000	15720000	2
Chr1	15760000	15990000	0
Chr1	15990000	16050000	0
Chr1	16050000	16140000	1
Chr1	16050000	16220000	0
Chr1	16140000	16220000	1
Chr1	16220000	16300000	0
Chr1	16300000	16450000	0
Chr1	16450000	16700000	0
Chr1	16700000	16860000	0
Chr1	16860000	16940000	0
Chr1	16980000	17160000	0
Chr1	17160000	17310000	3
Chr1	17160000	17430000	2
Chr1	17160000	17550000	1
Chr1	17160000	17720000	0
Chr1	17310000	17430000	3
Chr1	17430000	17550000	2
Chr1	17550000	17720000	1
Chr1	17720000	17840000	0
Chr1	17840000	17930000	0
Chr1	17930000	18040000	0
Chr1	18040000	18180000	1
Chr1	18040000	18520000	0
Chr1	18180000	18280000	2
Chr1	18180000	18520000	1
Chr1	18280000	18390000	3
Chr1	18280000	18520000	2
Chr1	18390000	18520000	3
Chr1	18520000	18620000	0
Chr1	18620000	18770000	0
Chr1	18770000	18960000	0
Chr1	18960000	19030000	0
Chr1	19030000	19250000	1
Chr1	19030000	19420000	0
Chr1	19250000	19320000	1
Chr1	19320000	19420000	1
Chr1	19420000	19500000	0
Chr1	19500000	19590000	0
Chr1	19590000	19650000	0
Chr1	19650000	19810000	0
Chr1	19810000	19940000	0
Chr1	19940000	20030000	0
Chr1	20030000	20100000	1
Chr1	20030000	20290000	0
Chr1	20100000	20290000	1
Chr1	20290000	20350000	1
Chr1	20290000	20410000	0
Chr1	20350000	20410000	1
Chr1	20410000	20600000	1
Chr1	20410000	20670000	0
Chr1	20600000	20670000	1
Chr1	20670000	20840000	0
Chr1	20840000	20940000	0
Chr1	20940000	21080000	0
Chr1	21080000	21180000	0
Chr1	21180000	21390000	2
Chr1	21180000	21560000	1
Chr1	21180000	21670000	0
Chr1	21390000	21560000	2
Chr1	21560000	21670000	1
Chr1	21670000	21770000	0
Chr1	21770000	21970000	0
Chr1	21970000	22070000	1
Chr1	21970000	22600000	0
Chr1	22070000	22240000	4
Chr1	22070000	22440000	3
Chr1	22070000	22520000	2
Chr1	22070000	22600000	1
Chr1	22240000	22440000	4
Chr1	22440000	22520000	3
Chr1	22520000	22600000	2
Chr1	22600000	22660000	1
Chr1	22600000	23030000	0
Chr1	22660000	22730000	1
Chr1	22730000	22830000	1
Chr1	22830000	23030000	1
Chr1	23030000	23100000	1
Chr1	23030000	23360000	0
Chr1	23100000	23360000	1
Chr1	23360000	23430000	0
Chr1	23430000	23500000	1
Chr1	23430000	23620000	0
Chr1	23500000	23620000	1
Chr1	23620000	23710000	1
Chr1	23620000	24010000	0
Chr1	23710000	23950000	1
Chr1	23950000	24010000	1
Chr1	24010000	24130000	0
Chr1	24130000	24300000	0
Chr1	24300000	24430000	0
Chr1	24430000	24550000	1
Chr1	24430000	24660000	0
Chr1	24550000	24660000	1
Chr1	24660000	24770000	0
Chr1	24770000	25030000	0
Chr1	25030000	25150000	0
Chr1	25150000	25300000	0
Chr1	25300000	25540000	0
Chr1	25540000	25630000	2
Chr1	25540000	25720000	1
Chr1	25540000	25800000	0
Chr1	25630000	25720000	2
Chr1	25720000	25800000	1
Chr1	25800000	25900000	1
Chr1	25800000	26180000	0
Chr1	25900000	26030000	2
Chr1	25900000	26180000	1
Chr1	26030000	26180000	2
Chr1	26180000	26320000	1
Chr1	26180000	26610000	0
Chr1	26320000	26510000	2
Chr1	26320000	26610000	1
Chr1	26510000	26610000	2
Chr1	26610000	26860000	0
Chr1	26860000	27050000	1
Chr1	26860000	27280000	0
Chr1	27050000	27280000	1
Chr1	27280000	27420000	1
Chr1	27280000	27570000	0
Chr1	27420000	27490000	2
Chr1	27420000	27570000	1
Chr1	27490000	27570000	2
Chr1	27570000	27690000	1
Chr1	27570000	27830000	0
Chr1	27690000	27830000	1
Chr1	27830000	27950000	0
Chr1	27950000	28100000	0
Chr1	28100000	28170000	0
Chr1	28170000	28220000	1
Chr1	28170000	28610000	0
Chr1	28220000	28380000	2
Chr1	28220000	28610000	1
Chr1	28380000	28550000	3
Chr1	28380000	28610000	2
Chr1	28550000	28610000	3
Chr1	28610000	28660000	1
Chr1	28610000	28790000	0
Chr1	28660000	28720000	2
Chr1	28660000	28790000	1
Chr1	28720000	28790000	2
Chr1	28830000	28970000	0
Chr1	28970000	29160000	0
Chr1	29160000	29230000	0
Chr1	29230000	29400000	0
Chr1	29400000	29510000	0
Chr1	29510000	29610000	1
Chr1	29510000	30020000	0
Chr1	29610000	29670000	1
Chr1	29670000	29790000	1
Chr1	29790000	29870000	3
Chr1	29790000	29950000	2
Chr1	29790000	30020000	1
Chr1	29870000	29950000	3
Chr1	29950000	30020000	2
Chr1	30020000	30220000	1
Chr1	30020000	30550000	0
Chr1	30220000	30450000	2
Chr1	30220000	30550000	1
Chr1	30450000	30550000	2
Chr1	30550000	30660000	2
Chr1	30550000	30770000	1
Chr1	30550000	31050000	0
Chr1	30660000	30770000	2
Chr1	30770000	30970000	1
Chr1	30970000	31050000	1
Chr1	31050000	31110000	0
Chr1	31110000	31220000	0
Chr1	31220000	31370000	0
Chr1	31370000	31510000	0
Chr1	31510000	31690000	0
Chr1	31690000	31910000	1
Chr1	31690000	32040000	0
Chr1	31910000	32040000	1
Chr1	32040000	32150000	1
Chr1	32040000	32220000	0
Chr1	32150000	32220000	1
Chr1	32220000	32350000	0
Chr1	32350000	32420000	0
Chr1	32420000	32600000	1
Chr1	32420000	32800000	0
Chr1	32600000	32800000	1
Chr1	32800000	32930000	1
Chr1	32800000	33610000	0
Chr1	32930000	33040000	2
Chr1	32930000	33140000	1
Chr1	33040000	33140000	2
Chr1	33140000	33290000	1
Chr1	33290000	33430000	1
Chr1	33430000	33610000	1
Chr1	33610000	33790000	0
Chr1	33790000	33940000	2
Chr1	33790000	33990000	1
Chr1	33790000	34140000	0
Chr1	33940000	33990000	2
Chr1	33990000	34140000	1
Chr1	34140000	34440000	0
Chr1	34440000	34650000	0
Chr1	34650000	34710000	1
Chr1	34650000	34960000	0
Chr1	34710000	34830000	2
Chr1	34710000	34960000	1
Chr1	34830000	34890000	3
Chr1	34830000	34960000	2
Chr1	34890000	34960000	3
Chr1	34960000	35190000	1
Chr1	34960000	35280000	0
Chr1	35190000	35280000	1
Chr1	35310000	35460000	0
Chr1	35460000	35610000	1
Chr1	35460000	35710000	0
Chr1	35610000	35710000	1
Chr1	35710000	35970000	0
Chr1	35970000	36150000	3
Chr1	35970000	36240000	2
Chr1	35970000	36510000	1
Chr1	35970000	36680000	0
Chr1	36150000	36240000	3
Chr1	36240000	36370000	3
Chr1	36240000	36510000	2
Chr1	36370000	36510000	3
Chr1	36510000	36680000	1
Chr1	36680000	36830000	0
Chr1	36830000	36900000	1
Chr1	36830000	37270000	0
Chr1	36900000	37160000	2
Chr1	36900000	37270000	1
Chr1	37160000	37270000	2
Chr1	37270000	37500000	2
Chr1	37270000	37590000	1
Chr1	37270000	37680000	0
Chr1	37500000	37590000	2
Chr1	37590000	37680000	1
Chr1	37680000	37740000	2
Chr1	37680000	37910000	1
Chr1	37680000	38510000	0
Chr1	37740000	37830000	3
Chr1	37740000	37910000	2
Chr1	37830000	37910000	3
Chr1	37910000	38050000	1
Chr1	38050000	38190000	2
Chr1	38050000	38400000	1
Chr1	38190000	38400000	2
Chr1	38400000	38510000	1
Chr1	38510000	38580000	0
Chr1	38580000	38690000	1
Chr1	38580000	38990000	0
Chr1	38690000	38990000	1
Chr1	38730000	38900000	2
Chr1	38900000	38990000	2
Chr1	38990000	39090000	1
Chr1	38990000	39210000	0
Chr1	39090000	39210000	1
Chr1	39210000	39410000	0
Chr1	39410000	39490000	0
Chr1	39490000	39590000	0
Chr1	39590000	39670000	2
Chr1	39590000	39770000	1
Chr1	39590000	40100000	0
Chr1	39670000	39770000	2
Chr1	39770000	39830000	3
Chr1	39770000	40030000	2
Chr1	39770000	40100000	1
Chr1	39830000	40030000	3
Chr1	40030000	40100000	2
Chr1	40100000	40230000	0
Chr1	40280000	40400000	1
Chr1	40280000	40470000	0
Chr1	40400000	40470000	1
Chr1	40470000	40600000	0
Chr1	40600000	40710000	1
Chr1	40600000	40770000	0
Chr1	40710000	40770000	1
Chr1	40770000	40930000	0
Chr1	40930000	41020000	1
Chr1	40930000	41160000	0
Chr1	41020000	41080000	2
Chr1	41020000	41160000	1
Chr1	41080000	41160000	2
Chr1	41160000	41440000	0
Chr1	41440000	41590000	0
Chr1	41590000	41700000	2
Chr1	41590000	41780000	1
Chr1	41590000	42280000	0
Chr1	41700000	41780000	2
Chr1	41780000	42120000	1
Chr1	42120000	42280000	1
Chr1	42280000	42460000	0
Chr1	42460000	42740000	1
Chr1	42460000	43130000	0
Chr1	42740000	43040000	2
Chr1	42740000	43130000	1
Chr1	43040000	43130000	2
Chr1	43250000	43350000	0
Chr1	43350000	43450000	0
Chr1	43450000	43550000	0
Chr1	43550000	43720000	1
Chr1	43550000	43890000	0
Chr1	43720000	43810000	1
Chr1	43810000	43890000	1
Chr1	43890000	44010000	0
Chr1	44010000	44160000	0
Chr1	44160000	44240000	1
Chr1	44160000	44350000	0
Chr1	44240000	44350000	1
Chr1	44350000	44510000	0
Chr1	44510000	45010000	0
Chr1	45010000	45110000	2
Chr1	45010000	45170000	1
Chr1	45010000	45260000	0
Chr1	45110000	45170000	2
Chr1	45170000	45260000	1
Chr1	45260000	45440000	1
Chr1	45260000	45500000	0
Chr1	45440000	45500000	1
Chr1	45500000	45600000	0
Chr1	45600000	45720000	0
Chr1	45720000	45880000	1
Chr1	45720000	46020000	0
Chr1	45880000	46020000	1
Chr1	46020000	46160000	0
Chr1	46160000	46390000	0
Chr1	46390000	46490000	2
Chr1	46390000	46570000	1
Chr1	46390000	46900000	0
Chr1	46490000	46570000	2
Chr1	46570000	46730000	1
Chr1	46730000	46810000	1
Chr1	46810000	46900000	1
Chr1	46900000	46960000	0
Chr1	46960000	47140000	0
Chr1	47140000	47210000	0
Chr1	47210000	47390000	1
Chr1	47210000	47560000	0
Chr1	47390000	47560000	1
Chr1	47560000	47650000	1
Chr1	47560000	47800000	0
Chr1	47650000	47730000	2
Chr1	47650000	47800000	1
Chr1	47730000	47800000	2
Chr1	47800000	48150000	0
Chr1	48150000	48240000	0
Chr1	48240000	48340000	1
Chr1	48240000	48430000	0
Chr1	48340000	48430000	1
Chr1	48580000	48920000	0
Chr1	48920000	49050000	0
Chr1	49050000	49360000	0
Chr1	49360000	49490000	1
Chr1	49360000	49610000	0
Chr1	49490000	49610000	1
Chr1	49610000	49820000	0
Chr1	49820000	49980000	0
Chr1	49980000	50040000	0
Chr1	50040000	50140000	0
Chr1	50140000	50230000	0
Chr1	50230000	50390000	1
Chr1	50230000	50510000	0
Chr1	50390000	50450000	2
Chr1	50390000	50510000	1
Chr1	50450000	50510000	2
Chr1	50510000	50700000	0
Chr1	50700000	50790000	0
Chr1	50790000	50880000	0
Chr1	50880000	51060000	0
Chr1	51060000	51160000	0
Chr1	51160000	51250000	1
Chr1	51160000	51460000	0
Chr1	51250000	51340000	1
Chr1	51340000	51460000	1
Chr1	51460000	51600000	1
Chr1	51460000	51720000	0
Chr1	51600000	51720000	1
Chr1	51720000	51830000	0
Chr1	51830000	51900000	0
Chr1	51900000	52020000	1
Chr1	51900000	52110000	0
Chr1	52020000	52110000	1
Chr1	52160000	52260000	2
Chr1	52160000	52330000	1
Chr1	52160000	52520000	0
Chr1	52260000	52330000	2
Chr1	52330000	52520000	1
Chr1	52520000	52590000	1
Chr1	52520000	52840000	0
Chr1	52590000	52840000	1
Chr1	52840000	53020000	1
Chr1	52840000	53170000	0
Chr1	53020000	53140000	2
Chr1	53020000	53170000	1
Chr1	53170000	53230000	1
Chr1	53170000	53290000	0
Chr1	53230000	53290000	1
Chr1	53290000	53390000	0
Chr1	53390000	53470000	0
Chr1	53470000	53750000	0
Chr1	53750000	53960000	0
Chr1	53960000	54020000	1
Chr1	53960000	54250000	0
Chr1	54020000	54090000	2
Chr1	54020000	54250000	1
Chr1	54090000	54250000	2
Chr1	54250000	54340000	0
Chr1	54340000	54450000	0
Chr1	54450000	54600000	0
Chr1	54600000	54760000	0
Chr1	54760000	54830000	0
Chr1	54830000	54920000	1
Chr1	54830000	55170000	0
Chr1	54920000	55060000	1
Chr1	55060000	55170000	1
Chr1	55170000	55240000	1
Chr1	55170000	55480000	0
Chr1	55240000	55370000	1
Chr1	55370000	55480000	1
Chr1	55480000	55570000	1
Chr1	55480000	56020000	0
Chr1	55570000	55690000	1
Chr1	55690000	55800000	1
Chr1	55800000	55910000	2
Chr1	55800000	56020000	1
Chr1	55910000	56020000	2
Chr1	56020000	56100000	0
Chr1	56100000	56150000	0
Chr1	56150000	56220000	2
Chr1	56150000	56360000	1
Chr1	56150000	56750000	0
Chr1	56220000	56360000	2
Chr1	56360000	56640000	2
Chr1	56360000	56750000	1
Chr1	56640000	56750000	2
Chr1	56750000	56910000	0
Chr1	56910000	56980000	0
Chr1	56980000	57040000	1
Chr1	56980000	57250000	0
Chr1	57040000	57140000	1
Chr1	57140000	57250000	1
Chr1	57250000	57330000	1
Chr1	57250000	57580000	0
Chr1	57330000	57580000	1
Chr1	57580000	57690000	0
Chr1	57690000	57820000	0
Chr1	57820000	58050000	0
Chr1	58050000	58150000	0
Chr1	58150000	58280000	0
Chr1	58280000	58480000	2
Chr1	58280000	58510000	1
Chr1	58280000	58710000	0
Chr1	58510000	58710000	1
Chr1	58710000	58940000	1
Chr1	58710000	59020000	0
Chr1	58940000	59020000	1
Chr1	59020000	59100000	0
Chr1	59100000	59250000	0
Chr1	59250000	59440000	0
Chr1	59440000	59760000	0
Chr1	59760000	59870000	0
Chr1	59870000	60180000	0
Chr1	60180000	60340000	0
Chr1	60340000	60540000	0
Chr1	60540000	60620000	0
Chr1	60620000	60750000	1
Chr1	60620000	61040000	0
Chr1	60750000	60930000	1
Chr1	60930000	61040000	1
Chr1	61040000	61210000	2
Chr1	61040000	61550000	1
Chr1	61040000	61670000	0
Chr1	61210000	61400000	4
Chr1	61210000	61470000	3
Chr1	61210000	61550000	2
Chr1	61400000	61470000	4
Chr1	61470000	61550000	3
Chr1	61550000	61670000	1
Chr1	61670000	61770000	1
Chr1	61670000	61930000	0
Chr1	61770000	61930000	1
Chr1	61930000	62060000	1
Chr1	61930000	62210000	0
Chr1	62060000	62210000	1
Chr1	62210000	62390000	0
Chr1	62390000	62510000	0
Chr1	62510000	62730000	0
Chr1	62730000	62850000	1
Chr1	62730000	63120000	0
Chr1	62850000	63020000	1
Chr1	63020000	63120000	1
Chr1	63120000	63230000	1
Chr1	63120000	63750000	0
Chr1	63230000	63580000	1
Chr1	63580000	63680000	2
Chr1	63580000	63750000	1
Chr1	63680000	63750000	2
Chr1	63750000	63830000	0
Chr1	63830000	64040000	1
Chr1	63830000	64480000	0
Chr1	64040000	64210000	3
Chr1	64040000	64400000	2
Chr1	64040000	64480000	1
Chr1	64210000	64400000	3
Chr1	64400000	64480000	2
Chr1	64480000	64710000	0
Chr1	64710000	64850000	0
Chr1	64850000	65020000	1
Chr1	64850000	65310000	0
Chr1	65020000	65260000	1
Chr1	65260000	65310000	1
Chr1	65310000	65370000	1
Chr1	65310000	65490000	0
Chr1	65370000	65490000	1
Chr1	65490000	65620000	0
Chr1	65620000	65690000	1
Chr1	65620000	65840000	0
Chr1	65690000	65770000	2
Chr1	65690000	65840000	1
Chr1	65770000	65840000	2
Chr1	65840000	65940000	1
Chr1	65840000	65990000	0
Chr1	65940000	65990000	1
Chr1	65990000	66100000	0
Chr1	66100000	66250000	0
Chr1	66250000	66400000	0
Chr1	66400000	66500000	1
Chr1	66400000	66660000	0
Chr1	66500000	66660000	1
Chr1	66660000	66850000	0
Chr1	66850000	67030000	1
Chr1	66850000	67450000	0
Chr1	67030000	67230000	3
Chr1	67030000	67290000	2
Chr1	67030000	67450000	1
Chr1	67230000	67290000	3
Chr1	67290000	67450000	2
Chr1	67450000	67580000	0
Chr1	67580000	67660000	2
Chr1	67580000	67970000	1
Chr1	67580000	68180000	0
Chr1	67660000	67970000	2
Chr1	67970000	68180000	1
Chr1	68180000	68280000	1
Chr1	68180000	68580000	0
Chr1	68280000	68580000	1
Chr1	68580000	68660000	1
Chr1	68580000	69630000	0
Chr1	68660000	68970000	2
Chr1	68660000	69270000	1
Chr1	68970000	69110000	3
Chr1	68970000	69270000	2
Chr1	69110000	69270000	3
Chr1	69270000	69630000	1
Chr1	69630000	69730000	0
Chr1	69730000	69860000	0
Chr1	69860000	70050000	2
Chr1	69860000	70120000	1
Chr1	69860000	70290000	0
Chr1	70050000	70120000	2
Chr1	70120000	70290000	1
Chr1	70290000	70800000	0
Chr1	70800000	70970000	1
Chr1	70800000	71160000	0
Chr1	70970000	71100000	1
Chr1	71100000	71160000	1
Chr1	71160000	71290000	1
Chr1	71160000	71520000	0
Chr1	71290000	71410000	2
Chr1	71290000	71520000	1
Chr1	71410000	71520000	2
Chr1	71520000	71670000	1
Chr1	71520000	71840000	0
Chr1	71670000	71840000	1
Chr1	71840000	71970000	2
Chr1	71840000	72030000	1
Chr1	71840000	72410000	0
Chr1	71970000	72030000	2
Chr1	72030000	72180000	2
Chr1	72030000	72290000	1
Chr1	72180000	72290000	2
Chr1	72290000	72410000	1
Chr1	72410000	72480000	0
Chr1	72480000	72600000	0
Chr1	72600000	72790000	0
Chr1	72790000	72900000	0
Chr1	72900000	73060000	2
Chr1	72900000	73240000	1
Chr1	72900000	73360000	0
Chr1	73060000	73170000	3
Chr1	73060000	73240000	2
Chr1	73170000	73240000	3
Chr1	73240000	73360000	1
Chr1	73360000	73450000	0
Chr1	73450000	73560000	1
Chr1	73450000	73840000	0
Chr1	73560000	73840000	1
Chr1	73840000	73910000	2
Chr1	73840000	73990000	1
Chr1	73840000	74080000	0
Chr1	73910000	73990000	2
Chr1	73990000	74080000	1
Chr1	74080000	74170000	0
Chr1	74170000	74530000	0
Chr1	74530000	74650000	0
Chr1	74650000	74760000	0
Chr1	74760000	75060000	0
Chr1	75060000	75270000	1
Chr1	75060000	75380000	0
Chr1	75270000	75380000	1
Chr1	75380000	75640000	0
Chr1	75640000	75700000	0
Chr1	75700000	75800000	0
Chr1	75800000	75900000	2
Chr1	75800000	76160000	1
Chr1	75800000	76220000	0
Chr1	75900000	76040000	2
Chr1	76040000	76160000	2
Chr1	76160000	76220000	1
Chr1	76220000	76510000	1
Chr1	76220000	76610000	0
Chr1	76510000	76610000	1
Chr1	76610000	76760000	0
Chr1	76760000	76870000	0
Chr1	76870000	77170000	0
Chr1	77170000	77380000	1
Chr1	77170000	77690000	0
Chr1	77380000	77550000	2
Chr1	77380000	77690000	1
Chr1	77550000	77690000	2
Chr1	77690000	77970000	1
Chr1	77690000	78100000	0
Chr1	77970000	78100000	1
Chr1	78100000	78180000	0
Chr1	78180000	78340000	1
Chr1	78180000	78400000	0
Chr1	78340000	78400000	1
Chr1	78400000	78490000	1
Chr1	78400000	78540000	0
Chr1	78490000	78540000	1
Chr1	78540000	78650000	1
Chr1	78540000	78760000	0
Chr1	78650000	78760000	1
Chr1	78760000	79090000	0
Chr1	79090000	79330000	1
Chr1	79090000	80250000	0
Chr1	79330000	79800000	2
Chr1	79330000	79900000	1
Chr1	79800000	79900000	2
Chr1	79900000	80090000	1
Chr1	80090000	80250000	1
Chr1	80250000	80410000	1
Chr1	80250000	80530000	0
Chr1	80410000	80530000	1
Chr1	80530000	80780000	0
Chr1	80780000	80840000	0
Chr1	80840000	80970000	0
Chr1	80970000	81080000	1
Chr1	80970000	81300000	0
Chr1	81080000	81300000	1
Chr1	81300000	81600000	0
Chr1	81600000	81690000	0
Chr1	81690000	81790000	1
Chr1	81690000	82150000	0
Chr1	81790000	81940000	3
Chr1	81790000	82030000	2
Chr1	81790000	82100000	1
Chr1	81940000	82030000	3
Chr1	82030000	82100000	2
Chr1	82100000	82150000	1
Chr1	82150000	82270000	0
Chr1	82270000	82460000	0
Chr1	82460000	82570000	0
Chr1	82570000	82710000	0
Chr1	82710000	82820000	0
Chr1	82820000	82930000	1
Chr1	82820000	83190000	0
Chr1	82930000	83060000	2
Chr1	82930000	83190000	1
Chr1	83060000	83190000	2
Chr1	83190000	83420000	1
Chr1	83190000	83550000	0
Chr1	83420000	83550000	1
Chr1	83550000	83660000	0
Chr1	83660000	83790000	1
Chr1	83660000	84150000	0
Chr1	83790000	83890000	2
Chr1	83790000	84020000	1
Chr1	83890000	83950000	3
Chr1	83890000	84020000	2
Chr1	83950000	84020000	3
Chr1	84020000	84150000	1
Chr1	84150000	84220000	1
Chr1	84150000	84330000	0
Chr1	84220000	84280000	2
Chr1	84220000	84330000	1
Chr1	84280000	84330000	2
Chr1	84330000	84450000	2
Chr1	84330000	84660000	1
Chr1	84330000	84760000	0
Chr1	84450000	84570000	2
Chr1	84570000	84660000	2
Chr1	84660000	84760000	1
Chr1	84760000	84930000	1
Chr1	84760000	85230000	0
Chr1	84930000	85060000	2
Chr1	84930000	85230000	1
Chr1	85060000	85230000	2
Chr1	85230000	85400000	1
Chr1	85230000	85460000	0
Chr1	85400000	85460000	1
Chr1	85460000	85560000	0
Chr1	85560000	85650000	2
Chr1	85560000	85770000	1
Chr1	85560000	86130000	0
Chr1	85650000	85770000	2
Chr1	85690000	85770000	3
Chr1	85770000	85850000	2
Chr1	85770000	85990000	1
Chr1	85850000	85990000	2
Chr1	85990000	86130000	1
Chr1	86130000	86260000	1
Chr1	86130000	86350000	0
Chr1	86260000	86350000	1
Chr1	86350000	86450000	1
Chr1	86350000	86530000	0
Chr1	86450000	86530000	1
Chr1	86530000	86620000	0
Chr1	86620000	86740000	0
Chr1	86740000	86970000	0
Chr1	86970000	87080000	2
Chr1	86970000	87440000	1
Chr1	86970000	87560000	0
Chr1	87080000	87440000	2
Chr1	87440000	87560000	1
Chr1	87560000	87710000	0
Chr1	87710000	87840000	0
Chr1	87840000	88030000	0
Chr1	88030000	88180000	1
Chr1	88030000	88450000	0
Chr1	88180000	88290000	2
Chr1	88180000	88450000	1
Chr1	88290000	88450000	2
Chr1	88450000	88520000	1
Chr1	88450000	88700000	0
Chr1	88520000	88700000	1
Chr1	88700000	88800000	1
Chr1	88700000	89010000	0
Chr1	88800000	89010000	1
Chr1	89010000	89290000	0
Chr1	89290000	89360000	1
Chr1	89290000	89850000	0
Chr1	89360000	89650000	2
Chr1	89360000	89850000	1
Chr1	89650000	89850000	2
Chr1	89850000	89960000	0
Chr1	89960000	90120000	0
Chr1	90120000	90290000	0
Chr1	90290000	90360000	1
Chr1	90290000	90500000	0
Chr1	90360000	90420000	2
Chr1	90360000	90500000	1
Chr1	90420000	90500000	2
Chr1	90500000	90640000	2
Chr1	90500000	90700000	1
Chr1	90500000	90850000	0
Chr1	90640000	90700000	2
Chr1	90700000	90850000	1
Chr1	90850000	90960000	0
Chr1	90960000	91130000	0
Chr1	91130000	91250000	1
Chr1	91130000	91620000	0
Chr1	91250000	91340000	1
Chr1	91340000	91420000	1
Chr1	91420000	91620000	1
Chr1	91620000	91730000	1
Chr1	91620000	92230000	0
Chr1	91730000	91850000	2
Chr1	91730000	92050000	1
Chr1	91850000	91950000	3
Chr1	91850000	92050000	2
Chr1	91950000	92050000	3
Chr1	92050000	92230000	1
Chr1	92230000	92320000	1
Chr1	92230000	92540000	0
Chr1	92320000	92540000	1
Chr1	92540000	92670000	1
Chr1	92540000	92740000	0
Chr1	92670000	92740000	1
Chr1	92740000	92950000	0
Chr1	92950000	93130000	0
Chr1	93130000	93300000	0
Chr1	93300000	93740000	0
Chr1	93740000	94020000	0
Chr1	94020000	94180000	1
Chr1	94020000	94340000	0
Chr1	94180000	94340000	1
Chr1	94340000	94410000	1
Chr1	94340000	94660000	0
Chr1	94410000	94480000	1
Chr1	94480000	94570000	2
Chr1	94480000	94660000	1
Chr1	94570000	94660000	2
Chr1	94660000	94850000	0
Chr1	94850000	94940000	1
Chr1	94850000	95020000	0
Chr1	94940000	95020000	1
Chr1	95020000	95250000	0
Chr1	95250000	95470000	1
Chr1	95250000	95650000	0
Chr1	95470000	95650000	1
Chr1	95650000	95840000	1
Chr1	95650000	95990000	0
Chr1	95840000	95990000	1
Chr1	95990000	96210000	0
Chr1	96210000	96410000	1
Chr1	96210000	96470000	0
Chr1	96410000	96470000	1
Chr1	96470000	96570000	1
Chr1	96470000	96650000	0
Chr1	96570000	96650000	1
Chr1	96650000	96700000	0
Chr1	96700000	96890000	0
Chr1	96890000	97040000	0
Chr1	97040000	97090000	0
Chr1	97090000	97220000	1
Chr1	97090000	97310000	0
Chr1	97220000	97310000	1
Chr1	97310000	97460000	1
Chr1	97310000	97530000	0
Chr1	97460000	97530000	1
Chr1	97530000	97690000	1
Chr1	97530000	98080000	0
Chr1	97690000	98080000	1
Chr1	98080000	98380000	0
Chr1	98380000	98590000	2
Chr1	98380000	98880000	1
Chr1	98380000	98960000	0
Chr1	98590000	98880000	2
Chr1	98880000	98960000	1
Chr1	98960000	99200000	1
Chr1	98960000	99320000	0
Chr1	99200000	99320000	1
Chr1	99320000	99410000	1
Chr1	99320000	99930000	0
Chr1	99410000	99780000	2
Chr1	99410000	99930000	1
Chr1	99780000	99930000	2
Chr1	99930000	100060000	1
Chr1	99930000	100640000	0
Chr1	100060000	100210000	3
Chr1	100060000	100390000	2
Chr1	100060000	100640000	1
Chr1	100210000	100390000	3
Chr1	100390000	100640000	2
Chr1	100640000	100710000	1
Chr1	100640000	101180000	0
Chr1	100710000	100830000	1
Chr1	100830000	101080000	1
Chr1	101080000	101180000	1
Chr1	101180000	101370000	1
Chr1	101180000	101480000	0
Chr1	101370000	101480000	1
Chr1	101480000	101580000	0
Chr1	101580000	101750000	0
Chr1	101750000	101870000	0
Chr1	101870000	102050000	0
Chr1	102050000	102210000	0
Chr1	102210000	102360000	0
Chr1	102360000	102550000	1
Chr1	102360000	102720000	0
Chr1	102550000	102720000	1
Chr1	102720000	102990000	0
Chr1	102990000	103280000	1
Chr1	102990000	103620000	0
Chr1	103280000	103620000	1
Chr1	103620000	103820000	2
Chr1	103620000	103880000	1
Chr1	103620000	104110000	0
Chr1	103820000	103880000	2
Chr1	103880000	104110000	1
Chr1	104110000	104410000	0
Chr1	104410000	104760000	0
Chr1	104760000	105040000	0
Chr1	105040000	105120000	1
Chr1	105040000	105180000	0
Chr1	105120000	105180000	1
Chr1	105180000	105430000	1
Chr1	105180000	105520000	0
Chr1	105430000	105520000	1
Chr1	105520000	105700000	1
Chr1	105520000	105800000	0
Chr1	105700000	105800000	1
Chr1	105800000	105960000	0
Chr1	105960000	106120000	1
Chr1	105960000	106190000	0
Chr1	106120000	106190000	1
Chr1	106190000	106370000	0
Chr1	106370000	107030000	1
Chr1	106370000	107090000	0
Chr1	107030000	107090000	1
Chr1	107090000	107180000	0
Chr1	107180000	107340000	0
Chr1	107340000	107420000	1
Chr1	107340000	107640000	0
Chr1	107420000	107640000	1
Chr1	107640000	107760000	0
Chr1	107760000	107860000	1
Chr1	107760000	108000000	0
Chr1	107860000	108000000	1
Chr1	108000000	108190000	0
Chr1	108190000	108260000	1
Chr1	108190000	108480000	0
Chr1	108260000	108420000	1
Chr1	108420000	108480000	1
Chr1	108480000	108570000	0
Chr1	108570000	108660000	1
Chr1	108570000	108720000	0
Chr1	108660000	108720000	1
Chr1	108720000	109040000	0
Chr1	109040000	109400000	0
Chr1	109400000	109740000	1
Chr1	109400000	109840000	0
Chr1	109740000	109840000	1
Chr1	109840000	110010000	0
Chr1	110010000	110200000	1
Chr1	110010000	110370000	0
Chr1	110200000	110370000	1
Chr1	110370000	110450000	0
Chr1	110450000	110860000	1
Chr1	110450000	111950000	0
Chr1	110860000	111050000	1
Chr1	111050000	111150000	2
Chr1	111050000	111260000	1
Chr1	111150000	111260000	2
Chr1	111260000	111950000	1
Chr1	111950000	112110000	0
Chr1	112110000	112270000	1
Chr1	112110000	112580000	0
Chr1	112270000	112580000	1
Chr1	112580000	112680000	0
Chr1	112680000	112790000	2
Chr1	112680000	112890000	1
Chr1	112680000	113150000	0
Chr1	112790000	112890000	2
Chr1	112890000	113010000	2
Chr1	112890000	113150000	1
Chr1	113010000	113150000	2
Chr1	113150000	113260000	1
Chr1	113150000	113430000	0
Chr1	113260000	113430000	1
Chr1	113430000	113690000	0
Chr1	113690000	113830000	0
Chr1	113830000	114140000	1
Chr1	113830000	114870000	0
Chr1	114140000	114640000	1
Chr1	114640000	114870000	1
Chr1	114870000	115070000	1
Chr1	114870000	115180000	0
Chr1	115070000	115180000	1
Chr1	115180000	115440000	0
Chr1	115440000	115530000	1
Chr1	115440000	116800000	0
Chr1	115530000	116070000	2
Chr1	115530000	116800000	1
Chr1	116070000	116710000	3
Chr1	116070000	116800000	2
Chr1	116710000	116800000	3
Chr1	116800000	116890000	1
Chr1	116800000	117620000	0
Chr1	116890000	117370000	1
Chr1	117370000	117620000	1
Chr1	117620000	117690000	0
Chr1	117690000	117870000	1
Chr1	117690000	118270000	0
Chr1	117870000	118070000	1
Chr1	118070000	118270000	1
Chr1	118270000	118390000	0
Chr1	118390000	118490000	0
Chr1	118490000	118620000	0
Chr1	118620000	118820000	0
Chr1	118820000	119220000	0
Chr1	119220000	119480000	0
Chr1	119480000	119920000	0
Chr1	119920000	120150000	3
Chr1	119920000	120490000	2
Chr1	119920000	120660000	1
Chr1	119920000	120810000	0
Chr1	120150000	120360000	4
Chr1	120150000	120490000	3
Chr1	120360000	120490000	4
Chr1	120490000	120660000	2
Chr1	120660000	120810000	1
Chr1	120810000	120930000	0
Chr1	120930000	121120000	1
Chr1	120930000	121170000	0
Chr1	121120000	121170000	1
Chr1	121170000	121360000	1
Chr1	121170000	121570000	0
Chr1	121360000	121570000	1
Chr1	121570000	121920000	1
Chr1	121570000	122190000	0
Chr1	121920000	122190000	1
Chr1	122190000	122680000	1
Chr1	122190000	123280000	0
Chr1	122680000	123280000	1
Chr1	123280000	123380000	0
Chr1	123380000	123490000	1
Chr1	123380000	123930000	0
Chr1	123490000	123640000	2
Chr1	123490000	123930000	1
Chr1	123640000	123880000	3
Chr1	123640000	123930000	2
Chr1	123880000	123930000	3
Chr1	123930000	124080000	1
Chr1	123930000	124300000	0
Chr1	124080000	124300000	1
Chr1	124300000	124730000	2
Chr1	124300000	124870000	1
Chr1	124300000	125640000	0
Chr1	124730000	124870000	2
Chr1	124870000	124940000	2
Chr1	124870000	125240000	1
Chr1	124940000	125240000	2
Chr1	125240000	125640000	1
Chr1	125690000	125750000	0
Chr1	125750000	126140000	0
Chr1	126140000	126620000	0
Chr1	126620000	126800000	2
Chr1	126620000	127210000	1
Chr1	126620000	127370000	0
Chr1	126800000	127210000	2
Chr1	127210000	127370000	1
Chr1	127370000	127540000	1
Chr1	127370000	127960000	0
Chr1	127540000	127960000	1
Chr1	127960000	128220000	3
Chr1	127960000	128410000	2
Chr1	127960000	128750000	1
Chr1	127960000	129040000	0
Chr1	128220000	128410000	3
Chr1	128410000	128750000	2
Chr1	128750000	129040000	1
Chr1	129040000	129200000	0
Chr1	129200000	129370000	2
Chr1	129200000	129760000	1
Chr1	129200000	130320000	0
Chr1	129370000	129760000	2
Chr1	129760000	129860000	2
Chr1	129760000	130320000	1
Chr1	129860000	129970000	3
Chr1	129860000	130320000	2
Chr1	129970000	130320000	3
Chr1	130320000	130570000	1
Chr1	130320000	130680000	0
Chr1	130570000	130680000	1
Chr1	130680000	130910000	0
Chr1	130910000	131110000	1
Chr1	130910000	131260000	0
Chr1	131110000	131260000	1
Chr1	131260000	131530000	0
Chr1	131530000	132000000	1
Chr1	131530000	132400000	0
Chr1	132000000	132400000	1
Chr1	132400000	132500000	0
Chr1	132500000	132610000	2
Chr1	132500000	133610000	1
Chr1	132500000	134100000	0
Chr1	132610000	132790000	4
Chr1	132610000	132910000	3
Chr1	132610000	133610000	2
Chr1	132790000	132910000	4
Chr1	132910000	133610000	3
Chr1	133610000	133730000	2
Chr1	133610000	134100000	1
Chr1	133730000	134100000	2
Chr1	134100000	134400000	0
Chr1	134400000	134530000	0
Chr1	134530000	134810000	0
Chr1	134810000	135150000	0
Chr1	135150000	135250000	1
Chr1	135150000	137000000	0
Chr1	135250000	135470000	3
Chr1	135250000	136140000	2
Chr1	135250000	137000000	1
Chr1	135470000	136140000	3
Chr1	136140000	136340000	5
Chr1	136140000	136500000	4
Chr1	136140000	136630000	3
Chr1	136140000	136870000	2
Chr1	136340000	136500000	5
Chr1	136500000	136630000	4
Chr1	136630000	136870000	3
Chr1	136870000	137000000	2
Chr1	137000000	137080000	0
Chr1	137080000	137210000	0
Chr1	137210000	137340000	1
Chr1	137210000	137720000	0
Chr1	137340000	137720000	1
Chr1	137720000	138000000	2
Chr1	137720000	139550000	1
Chr1	137720000	139660000	0
Chr1	138000000	138110000	3
Chr1	138000000	138670000	2
Chr1	138110000	138230000	4
Chr1	138110000	138670000	3
Chr1	138230000	138670000	4
Chr1	138670000	139010000	3
Chr1	138670000	139550000	2
Chr1	139010000	139550000	3
Chr1	139550000	139660000	1
Chr1	139660000	139760000	0
Chr1	139890000	140030000	0
Chr1	140030000	140130000	1
Chr1	140030000	140240000	0
Chr1	140130000	140240000	1
Chr1	140240000	140360000	1
Chr1	140240000	140840000	0
Chr1	140360000	140600000	2
Chr1	140360000	140840000	1
Chr1	140600000	140840000	2
Chr1	140880000	141200000	0
Chr1	141200000	141380000	1
Chr1	141200000	141820000	0
Chr1	141380000	141710000	2
Chr1	141380000	141820000	1
Chr1	141710000	141820000	2
Chr1	141820000	142010000	2
Chr1	141820000	142250000	1
Chr1	141820000	142420000	0
Chr1	142010000	142150000	3
Chr1	142010000	142250000	2
Chr1	142150000	142250000	3
Chr1	142250000	142420000	1
Chr1	142420000	142490000	1
Chr1	142420000	143330000	0
Chr1	142490000	142610000	3
Chr1	142490000	142960000	2
Chr1	142490000	143130000	1
Chr1	142610000	142960000	3
Chr1	142960000	143130000	2
Chr1	143130000	143330000	1
Chr1	143330000	143480000	0
Chr1	143480000	143680000	0
Chr1	143680000	143750000	1
Chr1	143680000	143980000	0
Chr1	143750000	143910000	1
Chr1	143910000	143980000	1
Chr1	143980000	144140000	0
Chr1	144140000	144350000	2
Chr1	144140000	144470000	1
Chr1	144140000	144880000	0
Chr1	144350000	144470000	2
Chr1	144470000	144880000	1
Chr1	144880000	145830000	1
Chr1	144880000	145950000	0
Chr1	145830000	145950000	1
Chr1	145950000	146060000	0
Chr1	146060000	146140000	1
Chr1	146060000	146460000	0
Chr1	146140000	146400000	1
Chr1	146400000	146460000	1
Chr1	146460000	146630000	1
Chr1	146460000	146940000	0
Chr1	146630000	146860000	2
Chr1	146630000	146940000	1
Chr1	146860000	146940000	2
Chr1	146940000	147170000	0
Chr1	147170000	147280000	2
Chr1	147170000	147550000	1
Chr1	147170000	148270000	0
Chr1	147280000	147370000	3
Chr1	147280000	147550000	2
Chr1	147370000	147550000	3
Chr1	147550000	148160000	1
Chr1	148160000	148270000	1
Chr1	148270000	148360000	0
Chr1	148360000	148680000	1
Chr1	148360000	148820000	0
Chr1	148680000	148820000	1
Chr1	148820000	148950000	1
Chr1	148820000	149350000	0
Chr1	148950000	149350000	1
Chr1	149350000	149520000	1
Chr1	149350000	149620000	0
Chr1	149520000	149620000	1
Chr1	149620000	149800000	1
Chr1	149620000	150130000	0
Chr1	149800000	150130000	1
Chr1	150130000	150210000	1
Chr1	150130000	150300000	0
Chr1	150210000	150300000	1
Chr1	150300000	150490000	2
Chr1	150300000	150670000	1
Chr1	150300000	151230000	0
Chr1	150490000	150670000	2
Chr1	150670000	150850000	2
Chr1	150670000	151020000	1
Chr1	150850000	151020000	2
Chr1	151020000	151230000	1
Chr1	151230000	151440000	0
Chr1	151440000	151650000	1
Chr1	151440000	151870000	0
Chr1	151650000	151870000	1
Chr1	151870000	152020000	1
Chr1	151870000	152110000	0
Chr1	152020000	152110000	1
Chr1	152110000	152210000	1
Chr1	152110000	152390000	0
Chr1	152210000	152390000	1
Chr1	152390000	152670000	0
Chr1	152670000	152980000	0
Chr1	152980000	153280000	0
Chr1	153280000	153360000	2
Chr1	153280000	153650000	1
Chr1	153280000	153750000	0
Chr1	153360000	153470000	3
Chr1	153360000	153650000	2
Chr1	153470000	153650000	3
Chr1	153650000	153750000	1
Chr1	153750000	154150000	0
Chr1	154150000	154260000	1
Chr1	154150000	154380000	0
Chr1	154260000	154380000	1
Chr1	154380000	154720000	0
Chr1	154720000	154810000	0
Chr1	154810000	154860000	1
Chr1	154810000	155960000	0
Chr1	154860000	155420000	2
Chr1	154860000	155600000	1
Chr1	155420000	155600000	2
Chr1	155600000	155720000	2
Chr1	155600000	155960000	1
Chr1	155720000	155960000	2
Chr1	155960000	156030000	0
Chr1	156030000	156400000	0
Chr1	156400000	156590000	1
Chr1	156400000	156670000	0
Chr1	156590000	156670000	1
Chr1	156670000	156870000	0
Chr1	156870000	157110000	0
Chr1	157110000	157390000	0
Chr1	157390000	157490000	0
Chr1	157490000	157580000	0
Chr1	157580000	157830000	0
Chr1	157830000	157940000	1
Chr1	157830000	158120000	0
Chr1	157940000	158120000	1
Chr1	158120000	158280000	1
Chr1	158120000	158440000	0
Chr1	158280000	158380000	2
Chr1	158280000	158440000	1
Chr1	158380000	158440000	2
Chr1	158440000	158630000	1
Chr1	158440000	158940000	0
Chr1	158630000	158940000	1
Chr1	158940000	159020000	0
Chr1	159020000	159130000	0
Chr1	159130000	159220000	0
Chr1	159220000	159540000	0
Chr1	159540000	159730000	0
Chr1	159730000	159880000	0
Chr1	159880000	160030000	1
Chr1	159880000	160100000	0
Chr1	160030000	160100000	1
Chr1	160100000	160360000	2
Chr1	160100000	160570000	1
Chr1	160100000	161550000	0
Chr1	160360000	160470000	3
Chr1	160360000	160570000	2
Chr1	160470000	160570000	3
Chr1	160570000	160910000	1
Chr1	160910000	161070000	2
Chr1	160910000	161550000	1
Chr1	161070000	161190000	3
Chr1	161070000	161550000	2
Chr1	161190000	161550000	3
Chr1	161550000	161650000	1
Chr1	161550000	161720000	0
Chr1	161650000	161720000	1
Chr1	161720000	161840000	1
Chr1	161720000	162100000	0
Chr1	161840000	162100000	1
Chr1	162100000	162230000	1
Chr1	162100000	162470000	0
Chr1	162230000	162470000	1
Chr1	162470000	162530000	0
Chr1	162530000	162670000	0
Chr1	162670000	162760000	1
Chr1	162670000	162940000	0
Chr1	162760000	162940000	1
Chr1	162940000	163080000	1
Chr1	162940000	163160000	0
Chr1	163080000	163160000	1
Chr1	163160000	163230000	2
Chr1	163160000	163600000	1
Chr1	163160000	164020000	0
Chr1	163230000	163600000	2
Chr1	163600000	163710000	2
Chr1	163600000	163880000	1
Chr1	163710000	163880000	2
Chr1	163880000	164020000	1
Chr1	164020000	164210000	0
Chr1	164210000	164410000	0
Chr1	164410000	164790000	1
Chr1	164410000	165030000	0
Chr1	164790000	164950000	2
Chr1	164790000	165030000	1
Chr1	164950000	165030000	2
Chr1	165030000	165190000	1
Chr1	165030000	165590000	0
Chr1	165190000	165590000	1
Chr1	165590000	165750000	0
Chr1	165750000	165920000	2
Chr1	165750000	166000000	1
Chr1	165750000	166140000	0
Chr1	165920000	166000000	2
Chr1	166000000	166140000	1
Chr1	166140000	166200000	2
Chr1	166140000	166270000	1
Chr1	166140000	166620000	0
Chr1	166200000	166270000	2
Chr1	166270000	166620000	1
Chr1	166620000	166740000	0
Chr1	166740000	166900000	1
Chr1	166740000	167090000	0
Chr1	166900000	167090000	1
Chr1	167090000	167320000	1
Chr1	167090000	167480000	0
Chr1	167320000	167480000	1
Chr1	167480000	167640000	0
Chr1	167640000	167770000	1
Chr1	167640000	168000000	0
Chr1	167770000	168000000	1
Chr1	168000000	168090000	0
Chr1	168090000	168390000	0
Chr1	168390000	168490000	0
Chr1	168490000	168610000	0
Chr1	168610000	168740000	0
Chr1	168740000	168830000	3
Chr1	168740000	168900000	2
Chr1	168740000	169030000	1
Chr1	168740000	169240000	0
Chr1	168830000	168900000	3
Chr1	168900000	169030000	2
Chr1	169030000	169180000	1
Chr1	169180000	169240000	1
Chr1	169240000	169290000	1
Chr1	169240000	169370000	0
Chr1	169290000	169370000	1
Chr1	169370000	169470000	1
Chr1	169370000	169590000	0
Chr1	169470000	169590000	1
Chr1	169590000	169700000	0
Chr1	169700000	169800000	1
Chr1	169700000	172150000	0
Chr1	169800000	170050000	2
Chr1	169800000	170140000	1
Chr1	170050000	170140000	2
Chr1	170140000	170230000	2
Chr1	170140000	170540000	1
Chr1	170230000	170540000	2
Chr1	170540000	170790000	2
Chr1	170540000	171280000	1
Chr1	170790000	170980000	3
Chr1	170790000	171280000	2
Chr1	170980000	171140000	4
Chr1	170980000	171280000	3
Chr1	171140000	171280000	4
Chr1	171280000	171550000	1
Chr1	171550000	172050000	2
Chr1	171550000	172150000	1
Chr1	172050000	172150000	2
Chr1	172190000	172340000	0
Chr1	172340000	172610000	0
Chr1	172610000	172690000	0
Chr1	172690000	172850000	0
Chr1	172850000	172950000	0
Chr1	172950000	173130000	1
Chr1	172950000	173190000	0
Chr1	173130000	173190000	1
Chr1	173190000	173280000	1
Chr1	173190000	173390000	0
Chr1	173280000	173390000	1
Chr1	173390000	173450000	0
Chr1	173450000	173570000	1
Chr1	173450000	174040000	0
Chr1	173570000	173920000	2
Chr1	173570000	174040000	1
Chr1	173920000	174040000	2
Chr1	174040000	174140000	0
Chr1	174140000	174730000	0
Chr1	174730000	174830000	1
Chr1	174730000	174880000	0
Chr1	174830000	174880000	1
Chr1	174880000	174980000	1
Chr1	174880000	175170000	0
Chr1	174980000	175170000	1
Chr1	175170000	175250000	0
Chr1	175250000	175360000	1
Chr1	175250000	175960000	0
Chr1	175360000	175620000	1
Chr1	175620000	175960000	1
Chr1	175960000	176190000	0
Chr1	176310000	176470000	1
Chr1	176310000	176560000	0
Chr1	176470000	176560000	1
Chr1	176560000	176620000	0
Chr1	176620000	176850000	1
Chr1	176620000	176990000	0
Chr1	176850000	176990000	1
Chr1	176990000	177120000	0
Chr1	177120000	177240000	0
Chr1	177240000	177370000	0
Chr1	177370000	177600000	1
Chr1	177370000	177970000	0
Chr1	177600000	177770000	1
Chr1	177770000	177970000	1
Chr1	177970000	178430000	0
Chr1	178430000	178710000	0
Chr1	178710000	178810000	1
Chr1	178710000	179010000	0
Chr1	178810000	178910000	2
Chr1	178810000	179010000	1
Chr1	178910000	179010000	2
Chr1	179010000	179110000	1
Chr1	179010000	179570000	0
Chr1	179110000	179570000	1
Chr1	179570000	179730000	0
Chr1	179730000	180010000	2
Chr1	179730000	180210000	1
Chr1	179730000	180270000	0
Chr1	180010000	180210000	2
Chr1	180210000	180270000	1
Chr1	180270000	180400000	0
Chr1	180400000	180730000	2
Chr1	180400000	180900000	1
Chr1	180400000	181300000	0
Chr1	180730000	180900000	2
Chr1	180900000	181160000	2
Chr1	180900000	181300000	1
Chr1	181160000	181300000	2
Chr1	181300000	181580000	0
Chr1	181580000	181710000	2
Chr1	181580000	181830000	1
Chr1	181580000	181950000	0
Chr1	181710000	181830000	2
Chr1	181830000	181950000	1
Chr1	181950000	182330000	1
Chr1	181950000	182790000	0
Chr1	182330000	182580000	1
Chr1	182380000	182480000	2
Chr1	182480000	182580000	2
Chr1	182580000	182660000	2
Chr1	182580000	182790000	1
Chr1	182660000	182790000	2
Chr1	182790000	182940000	0
Chr1	182940000	183180000	0
Chr1	183180000	183250000	0
Chr1	183250000	183460000	2
Chr1	183250000	183770000	1
Chr1	183250000	183880000	0
Chr1	183460000	183670000	3
Chr1	183460000	183770000	2
Chr1	183670000	183770000	3
Chr1	183770000	183880000	1
Chr1	183880000	184110000	0
Chr1	184110000	184220000	2
Chr1	184110000	184290000	1
Chr1	184110000	184440000	0
Chr1	184220000	184290000	2
Chr1	184290000	184360000	2
Chr1	184290000	184440000	1
Chr1	184360000	184440000	2
Chr1	184440000	184520000	0
Chr1	184520000	184640000	0
Chr1	184640000	184790000	1
Chr1	184640000	184930000	0
Chr1	184790000	184930000	1
Chr1	184930000	185120000	2
Chr1	184930000	185300000	1
Chr1	184930000	185470000	0
Chr1	185120000	185300000	2
Chr1	185300000	185470000	1
Chr1	185470000	185570000	0
Chr1	185570000	185710000	2
Chr1	185570000	185840000	1
Chr1	185570000	185970000	0
Chr1	185710000	185840000	2
Chr1	185840000	185970000	1
Chr1	185970000	186070000	0
Chr1	186070000	186160000	1
Chr1	186070000	186720000	0
Chr1	186160000	186380000	1
Chr1	186380000	186510000	2
Chr1	186380000	186720000	1
Chr1	186510000	186720000	2
Chr1	186720000	187000000	1
Chr1	186720000	187070000	0
Chr1	187000000	187070000	1
Chr1	187070000	187170000	1
Chr1	187070000	187740000	0
Chr1	187170000	187330000	2
Chr1	187170000	187460000	1
Chr1	187330000	187460000	2
Chr1	187460000	187630000	1
Chr1	187630000	187740000	1
Chr1	187740000	187950000	0
Chr1	187950000	188060000	2
Chr1	187950000	188700000	1
Chr1	187950000	189590000	0
Chr1	188060000	188700000	2
Chr1	188700000	188820000	1
Chr1	188820000	189490000	1
Chr1	188860000	189490000	2
Chr1	189490000	189590000	1
Chr1	189590000	189860000	0
Chr1	189860000	190070000	1
Chr1	189860000	190210000	0
Chr1	190070000	190170000	2
Chr1	190070000	190210000	1
Chr1	190210000	190270000	0
Chr1	190310000	190390000	2
Chr1	190310000	190650000	1
Chr1	190310000	190970000	0
Chr1	190390000	190530000	2
Chr1	190530000	190650000	2
Chr1	190650000	190800000	3
Chr1	190650000	190900000	2
Chr1	190650000	190970000	1
Chr1	190800000	190900000	3
Chr1	190900000	190970000	2
Chr1	190970000	191120000	0
Chr1	191120000	191260000	1
Chr1	191120000	191380000	0
Chr1	191260000	191380000	1
Chr1	191380000	191510000	1
Chr1	191380000	191630000	0
Chr1	191510000	191630000	1
Chr1	191630000	191760000	0
Chr1	191760000	191910000	2
Chr1	191760000	191990000	1
Chr1	191760000	192120000	0
Chr1	191910000	191990000	2
Chr1	191990000	192120000	1
Chr1	192120000	192250000	1
Chr1	192120000	192390000	0
Chr1	192250000	192390000	1
Chr1	192420000	192550000	1
Chr1	192420000	192670000	0
Chr1	192550000	192670000	1
Chr1	192670000	192760000	0
Chr1	192760000	192960000	0
Chr1	192960000	193090000	2
Chr1	192960000	193250000	1
Chr1	192960000	193310000	0
Chr1	193090000	193250000	2
Chr1	193250000	193310000	1
Chr1	193310000	193460000	1
Chr1	193310000	193770000	0
Chr1	193460000	193610000	2
Chr1	193460000	193690000	1
Chr1	193610000	193690000	2
Chr1	193690000	193770000	1
Chr1	193770000	193830000	1
Chr1	193770000	194260000	0
Chr1	193830000	194100000	1
Chr1	194100000	194260000	1
Chr1	194260000	194360000	0
Chr1	194360000	194540000	0
Chr1	194540000	194680000	1
Chr1	194540000	194780000	0
Chr1	194680000	194780000	1
Chr1	194780000	194850000	1
Chr1	194780000	195170000	0
Chr1	194850000	195020000	2
Chr1	194850000	195170000	1
Chr1	195020000	195170000	2
Chr1	195170000	195270000	1
Chr1	195170000	195380000	0
Chr1	195270000	195380000	1
Chr1	195380000	195530000	0
Chr1	195530000	195670000	0
Chr1	195670000	195940000	0
Chr1	195940000	196130000	1
Chr1	195940000	196230000	0
Chr1	196130000	196230000	1
Chr1	196230000	196580000	2
Chr1	196230000	196840000	1
Chr1	196230000	196940000	0
Chr1	196580000	196690000	3
Chr1	196580000	196840000	2
Chr1	196690000	196780000	3
Chr1	196780000	196840000	3
Chr1	196840000	196940000	1
Chr1	196940000	197130000	0
Chr1	197130000	197300000	0
Chr1	197300000	197550000	0
Chr1	197550000	197640000	0
Chr1	197640000	197760000	0
Chr1	197760000	197850000	0
Chr1	197850000	197910000	2
Chr1	197850000	198000000	1
Chr1	197850000	198120000	0
Chr1	197910000	198000000	2
Chr1	198000000	198120000	1
Chr1	198120000	198310000	0
Chr1	198310000	198530000	1
Chr1	198310000	198610000	0
Chr1	198530000	198610000	1
Chr1	198610000	198880000	1
Chr1	198610000	199030000	0
Chr1	198880000	198950000	1
Chr1	198950000	199030000	1
Chr1	199080000	199130000	0
Chr1	199130000	199200000	3
Chr1	199130000	199420000	2
Chr1	199130000	199500000	1
Chr1	199130000	199710000	0
Chr1	199200000	199250000	3
Chr1	199250000	199420000	3
Chr1	199420000	199500000	2
Chr1	199500000	199650000	2
Chr1	199500000	199710000	1
Chr1	199650000	199710000	2
Chr1	199710000	199830000	0
Chr1	199830000	200030000	0
Chr1	200030000	200190000	1
Chr1	200030000	200310000	0
Chr1	200190000	200260000	2
Chr1	200190000	200310000	1
Chr1	200260000	200310000	2
Chr1	200310000	200420000	1
Chr1	200310000	200700000	0
Chr1	200420000	200700000	1
Chr1	200700000	200780000	1
Chr1	200700000	201100000	0
Chr1	200780000	200950000	2
Chr1	200780000	201100000	1
Chr1	200950000	201100000	2
Chr1	201100000	201190000	0
Chr1	201190000	201310000	2
Chr1	201190000	201420000	1
Chr1	201190000	201860000	0
Chr1	201310000	201420000	2
Chr1	201420000	201520000	1
Chr1	201520000	201730000	2
Chr1	201520000	201860000	1
Chr1	201730000	201860000	2
Chr1	201860000	201940000	0
Chr1	201940000	202070000	0
Chr1	202070000	202170000	0
Chr1	202170000	202410000	0
Chr1	202410000	202470000	0
Chr1	202470000	202770000	2
Chr1	202470000	202980000	1
Chr1	202470000	203120000	0
Chr1	202770000	202980000	2
Chr1	202980000	203120000	1
Chr1	203120000	203220000	0
Chr1	203220000	203310000	2
Chr1	203220000	203410000	1
Chr1	203220000	204130000	0
Chr1	203310000	203410000	2
Chr1	203410000	203570000	3
Chr1	203410000	203660000	2
Chr1	203410000	204000000	1
Chr1	203570000	203660000	3
Chr1	203660000	203740000	3
Chr1	203660000	204000000	2
Chr1	203740000	204000000	3
Chr1	204000000	204130000	1
Chr1	204130000	204230000	0
Chr1	204230000	204380000	1
Chr1	204230000	204520000	0
Chr1	204380000	204520000	1
Chr1	204520000	204730000	0
Chr1	204730000	204940000	0
Chr1	204940000	205140000	0
Chr1	205140000	205240000	0
Chr1	205240000	205440000	0
Chr1	205440000	205620000	0
Chr1	205620000	205670000	0
Chr1	205670000	205850000	0
Chr1	205850000	205960000	0
Chr1	205960000	206150000	0
Chr1	206150000	206390000	1
Chr1	206150000	206520000	0
Chr1	206390000	206520000	1
Chr1	206520000	206780000	0
Chr1	206780000	206940000	0
Chr1	206940000	207100000	0
Chr1	207100000	207280000	1
Chr1	207100000	207460000	0
Chr1	207280000	207460000	1
Chr1	207460000	207690000	0
Chr1	207690000	207840000	0
Chr1	207840000	207930000	0
Chr1	207930000	208060000	0
Chr1	208060000	208210000	0
Chr1	208210000	208350000	0
Chr1	208350000	208490000	0
Chr1	208490000	208750000	0
Chr1	208750000	208830000	0
Chr1	208830000	209150000	0
Chr1	209150000	209330000	0
Chr1	209330000	209540000	1
Chr1	209330000	209990000	0
Chr1	209540000	209620000	1
Chr1	209620000	209720000	2
Chr1	209620000	209820000	1
Chr1	209720000	209820000	2
Chr1	209760000	209820000	3
Chr1	209820000	209990000	1
Chr1	209990000	210180000	0
Chr1	210180000	210300000	0
Chr1	210300000	210440000	0
Chr1	210440000	210600000	0
Chr1	210600000	210730000	2
Chr1	210600000	211040000	1
Chr1	210600000	211110000	0
Chr1	210730000	211040000	2
Chr1	211040000	211110000	1
Chr1	211110000	211180000	1
Chr1	211110000	211240000	0
Chr1	211180000	211240000	1
Chr1	211240000	211360000	1
Chr1	211240000	211800000	0
Chr1	211360000	211470000	1
Chr1	211470000	211800000	1
Chr1	211800000	211930000	0
Chr1	211930000	212060000	2
Chr1	211930000	212190000	1
Chr1	211930000	212240000	0
Chr1	212060000	212190000	2
Chr1	212190000	212240000	1
Chr1	212240000	212450000	1
Chr1	212240000	212540000	0
Chr1	212450000	212540000	1
Chr1	212540000	212690000	0
Chr1	212690000	212820000	0
Chr1	212820000	213010000	1
Chr1	212820000	213120000	0
Chr1	213010000	213120000	1
Chr1	213120000	213310000	1
Chr1	213120000	213430000	0
Chr1	213310000	213430000	1
Chr1	213430000	213500000	0
Chr1	213500000	213630000	1
Chr1	213500000	213710000	0
Chr1	213630000	213710000	1
Chr1	213710000	213820000	1
Chr1	213710000	213910000	0
Chr1	213820000	213910000	1
Chr1	213910000	214050000	0
Chr1	214050000	214240000	1
Chr1	214050000	214320000	0
Chr1	214240000	214320000	1
Chr1	214320000	214430000	0
Chr1	214430000	214500000	0
Chr1	214500000	214580000	0
Chr1	214580000	214670000	0
Chr1	214710000	214770000	1
Chr1	214710000	215000000	0
Chr1	214770000	215000000	1
Chr1	215000000	215110000	1
Chr1	215000000	215420000	0
Chr1	215110000	215320000	2
Chr1	215110000	215420000	1
Chr1	215320000	215420000	2
Chr1	215420000	215550000	1
Chr1	215420000	215600000	0
Chr1	215550000	215600000	1
Chr1	215600000	216040000	0
Chr1	216040000	216170000	0
Chr1	216170000	216280000	1
Chr1	216170000	216360000	0
Chr1	216280000	216360000	1
Chr1	216360000	216440000	1
Chr1	216360000	216640000	0
Chr1	216440000	216640000	1
Chr1	216640000	216770000	0
Chr1	216770000	216870000	2
Chr1	216770000	217050000	1
Chr1	216770000	217180000	0
Chr1	216870000	217050000	2
Chr1	217050000	217180000	1
Chr1	217180000	217370000	1
Chr1	217180000	217480000	0
Chr1	217370000	217480000	1
Chr1	217480000	217610000	0
Chr1	217610000	217880000	0
Chr1	217880000	218050000	0
Chr1	218050000	218160000	0
Chr1	218160000	218250000	0
Chr1	218250000	218360000	2
Chr1	218250000	218490000	1
Chr1	218250000	218620000	0
Chr1	218360000	218490000	2
Chr1	218490000	218550000	2
Chr1	218490000	218620000	1
Chr1	218550000	218620000	2
Chr1	218620000	218850000	1
Chr1	218620000	219220000	0
Chr1	218850000	219080000	2
Chr1	218850000	219220000	1
Chr1	219080000	219220000	2
Chr1	219220000	219340000	0
Chr1	219340000	219490000	1
Chr1	219340000	219610000	0
Chr1	219490000	219610000	1
Chr1	219610000	219750000	1
Chr1	219610000	219880000	0
Chr1	219750000	219880000	1
Chr1	219880000	219940000	1
Chr1	219880000	220240000	0
Chr1	219940000	220240000	1
Chr1	220240000	220390000	0
Chr1	220390000	220460000	0
Chr1	220460000	220530000	0
Chr1	220530000	220640000	2
Chr1	220530000	220710000	1
Chr1	220530000	220820000	0
Chr1	220640000	220710000	2
Chr1	220710000	220820000	1
Chr1	220820000	220970000	1
Chr1	220820000	221060000	0
Chr1	220970000	221060000	1
Chr1	221060000	221310000	2
Chr1	221060000	221390000	1
Chr1	221060000	221760000	0
Chr1	221310000	221390000	2
Chr1	221390000	221600000	2
Chr1	221390000	221760000	1
Chr1	221600000	221760000	2
[truncated: 16,740 more rows]
