# Supplementary material for: Chromatin loop anchors contain core structural components of the gene expression machinery in maize
Source: BMC Genomics. 2021 Jan 6;22:23. doi: 10.1186/s12864-020-07324-0 (PMC7789236; doi:10.1186/s12864-020-07324-0)
Supplement: Supplementary file 3 — Additional file 3. Hi-C replicate 1 chromatin loop coordinates. Coordinates (in bps) and chromosome assignments are shown for both anchors forming a loop. (chr1) Chromosome assignment of first anchor; (× 1, × 2) Coordinates in bps of first anchor; (chr2) Chromosome assignment of second anchor; (y1, y2) Coordinates in bp of second anchor. All coordinates are against the maize B73 AGPv4 assembly. [file 12864_2020_7324_MOESM3_ESM.xlsx]

## Sheet: AdditionalFile3
chr1	x1	x2	chr2	y1	y2
9	147620000	147630000	9	147700000	147710000
9	16980000	16990000	9	17050000	17060000
9	110950000	110960000	9	111010000	111020000
9	121100000	121110000	9	121160000	121170000
9	21980000	21990000	9	22060000	22070000
9	70150000	70160000	9	70200000	70210000
9	4680000	4690000	9	4900000	4910000
9	148610000	148620000	9	148680000	148690000
9	133380000	133390000	9	133430000	133440000
9	129720000	129730000	9	129830000	129840000
9	117160000	117170000	9	117220000	117230000
9	116430000	116440000	9	116590000	116600000
9	105180000	105190000	9	105230000	105240000
9	77570000	77580000	9	77620000	77630000
9	49620000	49630000	9	49730000	49740000
9	32620000	32630000	9	32680000	32690000
9	20240000	20250000	9	20340000	20350000
9	158560000	158570000	9	158620000	158630000
9	147440000	147450000	9	147600000	147610000
9	140010000	140020000	9	140130000	140140000
9	138970000	138980000	9	139040000	139050000
9	138530000	138540000	9	138640000	138650000
9	136960000	136970000	9	137010000	137020000
9	135130000	135140000	9	135220000	135230000
9	120190000	120200000	9	120280000	120290000
9	106220000	106230000	9	106290000	106300000
9	97450000	97460000	9	97670000	97680000
9	63650000	63660000	9	63710000	63720000
9	60680000	60690000	9	60730000	60740000
9	47430000	47440000	9	47480000	47490000
9	45580000	45590000	9	45710000	45720000
9	31760000	31770000	9	31810000	31820000
9	30980000	30990000	9	31080000	31090000
9	26960000	26970000	9	27010000	27020000
9	21720000	21730000	9	21780000	21790000
9	16500000	16510000	9	16630000	16640000
9	15920000	15930000	9	16040000	16050000
9	15520000	15530000	9	15650000	15660000
9	9360000	9370000	9	9410000	9420000
9	8570000	8580000	9	8640000	8650000
9	158660000	158670000	9	158810000	158820000
9	155280000	155290000	9	155340000	155350000
9	149760000	149770000	9	149820000	149830000
9	144670000	144680000	9	144740000	144750000
9	144620000	144630000	9	144740000	144750000
9	137800000	137810000	9	137870000	137880000
9	135220000	135230000	9	135450000	135460000
9	133150000	133160000	9	133200000	133210000
9	118800000	118810000	9	118930000	118940000
9	91190000	91200000	9	91360000	91370000
9	83280000	83290000	9	83370000	83380000
9	71650000	71660000	9	71700000	71710000
9	44940000	44950000	9	45040000	45050000
9	33780000	33790000	9	33840000	33850000
9	31240000	31250000	9	31290000	31300000
9	30730000	30740000	9	30790000	30800000
9	11800000	11810000	9	11880000	11890000
9	11350000	11360000	9	11470000	11480000
9	8370000	8380000	9	8470000	8480000
9	149450000	149460000	9	149600000	149610000
9	142540000	142550000	9	142590000	142600000
9	142200000	142210000	9	142250000	142260000
9	131240000	131250000	9	131420000	131430000
9	126000000	126010000	9	126060000	126070000
9	120120000	120130000	9	120190000	120200000
9	119250000	119260000	9	119360000	119370000
9	113230000	113240000	9	113420000	113430000
9	110360000	110370000	9	110410000	110420000
9	109550000	109560000	9	109890000	109900000
9	109370000	109380000	9	109460000	109470000
9	99700000	99710000	9	99750000	99760000
9	96390000	96400000	9	96450000	96460000
9	91480000	91490000	9	91530000	91540000
9	90650000	90660000	9	90700000	90710000
9	77960000	77970000	9	78300000	78310000
9	68080000	68090000	9	68150000	68160000
9	37660000	37670000	9	37710000	37720000
9	33750000	33760000	9	33840000	33850000
9	32050000	32060000	9	32150000	32160000
9	23840000	23850000	9	23980000	23990000
9	22510000	22520000	9	22640000	22650000
9	15350000	15360000	9	15640000	15650000
9	8670000	8680000	9	8830000	8840000
9	8470000	8480000	9	8640000	8650000
9	4680000	4690000	9	4770000	4780000
9	1710000	1720000	9	1830000	1840000
9	154320000	154330000	9	154420000	154430000
9	147190000	147200000	9	147310000	147320000
9	131080000	131090000	9	131180000	131190000
9	125430000	125440000	9	125670000	125680000
9	125010000	125020000	9	125060000	125070000
9	121160000	121170000	9	121210000	121220000
9	117750000	117760000	9	118040000	118050000
9	114610000	114620000	9	114860000	114870000
9	114340000	114350000	9	114400000	114410000
9	110690000	110700000	9	110880000	110890000
9	110230000	110240000	9	110300000	110310000
9	109120000	109130000	9	109170000	109180000
9	104440000	104450000	9	104670000	104680000
9	97450000	97460000	9	97580000	97590000
9	92850000	92860000	9	92960000	92970000
9	90650000	90660000	9	90820000	90830000
9	86030000	86040000	9	86090000	86100000
9	85220000	85230000	9	85380000	85390000
9	83510000	83520000	9	83560000	83570000
9	79850000	79860000	9	80070000	80080000
9	77150000	77160000	9	77250000	77260000
9	68530000	68540000	9	68740000	68750000
9	65130000	65140000	9	65240000	65250000
9	61170000	61180000	9	61240000	61250000
9	45960000	45970000	9	46110000	46120000
9	24460000	24470000	9	24590000	24600000
9	20380000	20390000	9	20520000	20530000
9	18670000	18680000	9	18780000	18790000
9	13700000	13710000	9	13840000	13850000
9	9870000	9880000	9	9960000	9970000
9	154160000	154170000	9	154240000	154250000
9	148910000	148920000	9	149090000	149100000
9	148360000	148370000	9	148420000	148430000
9	143270000	143280000	9	143460000	143470000
9	130210000	130220000	9	130360000	130370000
9	119020000	119030000	9	119240000	119250000
9	118930000	118940000	9	119240000	119250000
9	118060000	118070000	9	118160000	118170000
9	101700000	101710000	9	101770000	101780000
9	85220000	85230000	9	85590000	85600000
9	80080000	80090000	9	80190000	80200000
9	74510000	74520000	9	74780000	74790000
9	70330000	70340000	9	70390000	70400000
9	57130000	57140000	9	57180000	57190000
9	55160000	55170000	9	55240000	55250000
9	47650000	47660000	9	47740000	47750000
9	29990000	30000000	9	30180000	30190000
9	27260000	27270000	9	27330000	27340000
9	26430000	26440000	9	26530000	26540000
9	18090000	18100000	9	18150000	18160000
9	17240000	17250000	9	17400000	17410000
9	15350000	15360000	9	15520000	15530000
9	11800000	11810000	9	12040000	12050000
9	11470000	11480000	9	11550000	11560000
9	158180000	158190000	9	158260000	158270000
9	157630000	157640000	9	157770000	157780000
9	156350000	156360000	9	156410000	156420000
9	155230000	155240000	9	155340000	155350000
9	146960000	146970000	9	147120000	147130000
9	137120000	137130000	9	137180000	137190000
9	135890000	135900000	9	135940000	135950000
9	130420000	130430000	9	130510000	130520000
9	128650000	128660000	9	128740000	128750000
9	128050000	128060000	9	128170000	128180000
9	127770000	127780000	9	127840000	127850000
9	127220000	127230000	9	127330000	127340000
9	124910000	124920000	9	124960000	124970000
9	119380000	119390000	9	119470000	119480000
9	115410000	115420000	9	115640000	115650000
9	112940000	112950000	9	113090000	113100000
9	112760000	112770000	9	112880000	112890000
9	111170000	111180000	9	111340000	111350000
9	110070000	110080000	9	110220000	110230000
9	108060000	108070000	9	108400000	108410000
9	106000000	106010000	9	106220000	106230000
9	99850000	99860000	9	100120000	100130000
9	94210000	94220000	9	94350000	94360000
9	92830000	92840000	9	93060000	93070000
9	89630000	89640000	9	89860000	89870000
9	83780000	83790000	9	84000000	84010000
9	82270000	82280000	9	82420000	82430000
9	77250000	77260000	9	77370000	77380000
9	77080000	77090000	9	77250000	77260000
9	74540000	74550000	9	74780000	74790000
9	37260000	37270000	9	37390000	37400000
9	30230000	30240000	9	30340000	30350000
9	28160000	28170000	9	28430000	28440000
9	18820000	18830000	9	18930000	18940000
9	16470000	16480000	9	16630000	16640000
9	16080000	16090000	9	16190000	16200000
9	15920000	15930000	9	16080000	16090000
9	14630000	14640000	9	15030000	15040000
9	11880000	11890000	9	11950000	11960000
9	11810000	11820000	9	11960000	11970000
9	9120000	9130000	9	9200000	9210000
9	4140000	4150000	9	4240000	4250000
9	4020000	4030000	9	4130000	4140000
9	480000	490000	9	590000	600000
9	148460000	148470000	9	148600000	148610000
9	147880000	147890000	9	148170000	148180000
9	143210000	143220000	9	143460000	143470000
9	138290000	138300000	9	138360000	138370000
9	135790000	135800000	9	135890000	135900000
9	130100000	130110000	9	130330000	130340000
9	126690000	126700000	9	126820000	126830000
9	123550000	123560000	9	123670000	123680000
9	120290000	120300000	9	120450000	120460000
9	120190000	120200000	9	120450000	120460000
9	116020000	116030000	9	116220000	116230000
9	103760000	103770000	9	103940000	103950000
9	102110000	102120000	9	102190000	102200000
9	101780000	101790000	9	101910000	101920000
9	98970000	98980000	9	99130000	99140000
9	91480000	91490000	9	91650000	91660000
9	70760000	70770000	9	70990000	71000000
9	68370000	68380000	9	68740000	68750000
9	45750000	45760000	9	45940000	45950000
9	38910000	38920000	9	39110000	39120000
9	32420000	32430000	9	32540000	32550000
9	24820000	24830000	9	24930000	24940000
9	20390000	20400000	9	20440000	20450000
9	18860000	18870000	9	18920000	18930000
9	18540000	18550000	9	18790000	18800000
9	15320000	15330000	9	15650000	15660000
9	14110000	14120000	9	14220000	14230000
9	7630000	7640000	9	7720000	7730000
9	7290000	7300000	9	7560000	7570000
9	158740000	158750000	9	158790000	158800000
9	156690000	156700000	9	156820000	156830000
9	156410000	156420000	9	156460000	156470000
9	141020000	141030000	9	141200000	141210000
9	139680000	139690000	9	139870000	139880000
9	136610000	136620000	9	136730000	136740000
9	134030000	134040000	9	134250000	134260000
9	125670000	125680000	9	125810000	125820000
9	122060000	122070000	9	122110000	122120000
9	114410000	114420000	9	114520000	114530000
9	113650000	113660000	9	113850000	113860000
9	113230000	113240000	9	113380000	113390000
9	103580000	103590000	9	103730000	103740000
9	102570000	102580000	9	102720000	102730000
9	102330000	102340000	9	102390000	102400000
9	99410000	99420000	9	99600000	99610000
9	97240000	97250000	9	97420000	97430000
9	90490000	90500000	9	90620000	90630000
9	85830000	85840000	9	86000000	86010000
9	77710000	77720000	9	77960000	77970000
9	73630000	73640000	9	73790000	73800000
9	69720000	69730000	9	69850000	69860000
9	65840000	65850000	9	65970000	65980000
9	65420000	65430000	9	65690000	65700000
9	63600000	63610000	9	63650000	63660000
9	51160000	51170000	9	51360000	51370000
9	46700000	46710000	9	46830000	46840000
9	37240000	37250000	9	37380000	37390000
9	33350000	33360000	9	33550000	33560000
9	31090000	31100000	9	31170000	31180000
9	30890000	30900000	9	31080000	31090000
9	29870000	29880000	9	30190000	30200000
9	25260000	25270000	9	25390000	25400000
9	19530000	19540000	9	19930000	19940000
9	15440000	15450000	9	15650000	15660000
9	14630000	14640000	9	14780000	14790000
9	10340000	10350000	9	10440000	10450000
9	10230000	10240000	9	10330000	10340000
9	3180000	3190000	9	3290000	3300000
9	153610000	153620000	9	153810000	153820000
9	151000000	151010000	9	151090000	151100000
9	148740000	148750000	9	148840000	148850000
9	146540000	146550000	9	146680000	146690000
9	145680000	145690000	9	145760000	145770000
9	145520000	145530000	9	145660000	145670000
9	137490000	137500000	9	137660000	137670000
9	134250000	134260000	9	134440000	134450000
9	129620000	129630000	9	129700000	129710000
9	127220000	127230000	9	127420000	127430000
9	127010000	127020000	9	127170000	127180000
9	120980000	120990000	9	121090000	121100000
9	116220000	116230000	9	116430000	116440000
9	115520000	115530000	9	115640000	115650000
9	110600000	110610000	9	110940000	110950000
9	110360000	110370000	9	110610000	110620000
9	108980000	108990000	9	109040000	109050000
9	99850000	99860000	9	100070000	100080000
9	97670000	97680000	9	98000000	98010000
9	85270000	85280000	9	85530000	85540000
9	85180000	85190000	9	85590000	85600000
9	80080000	80090000	9	80130000	80140000
9	79540000	79550000	9	79710000	79720000
9	74370000	74380000	9	74510000	74520000
9	73250000	73260000	9	73420000	73430000
9	58740000	58750000	9	58790000	58800000
9	53080000	53090000	9	53140000	53150000
9	46580000	46590000	9	46640000	46650000
9	32290000	32300000	9	32620000	32630000
9	25750000	25760000	9	25840000	25850000
9	24310000	24320000	9	24410000	24420000
9	23400000	23410000	9	23480000	23490000
9	21920000	21930000	9	22070000	22080000
9	18800000	18810000	9	18940000	18950000
9	18580000	18590000	9	18780000	18790000
9	16250000	16260000	9	16420000	16430000
9	14890000	14900000	9	15120000	15130000
9	13840000	13850000	9	14000000	14010000
9	12250000	12260000	9	12380000	12390000
9	3290000	3300000	9	3480000	3490000
9	1710000	1720000	9	1930000	1940000
9	158270000	158280000	9	158360000	158370000
9	154020000	154030000	9	154290000	154300000
9	152200000	152210000	9	152400000	152410000
9	152170000	152180000	9	152370000	152380000
9	145530000	145540000	9	145600000	145610000
9	144180000	144190000	9	144400000	144410000
9	143760000	143770000	9	143820000	143830000
9	140010000	140020000	9	140220000	140230000
9	139750000	139760000	9	139920000	139930000
9	138750000	138760000	9	138870000	138880000
9	135980000	135990000	9	136180000	136190000
9	135130000	135140000	9	135450000	135460000
9	126630000	126640000	9	126750000	126760000
9	117750000	117760000	9	117840000	117850000
9	116300000	116310000	9	116540000	116550000
9	112080000	112090000	9	112170000	112180000
9	110610000	110620000	9	110880000	110890000
9	110050000	110060000	9	110360000	110370000
9	109750000	109760000	9	109820000	109830000
9	109610000	109620000	9	109890000	109900000
9	106500000	106510000	9	106730000	106740000
9	104060000	104070000	9	104210000	104220000
9	101700000	101710000	9	101850000	101860000
9	98000000	98010000	9	98190000	98200000
9	96800000	96810000	9	97230000	97240000
9	96320000	96330000	9	96550000	96560000
9	92740000	92750000	9	92960000	92970000
9	87110000	87120000	9	87270000	87280000
9	76070000	76080000	9	77030000	77040000
9	66920000	66930000	9	67110000	67120000
9	40310000	40320000	9	40480000	40490000
9	39940000	39950000	9	40100000	40110000
9	32540000	32550000	9	32680000	32690000
9	32300000	32310000	9	32420000	32430000
9	26890000	26900000	9	27080000	27090000
9	25260000	25270000	9	25470000	25480000
9	20240000	20250000	9	20520000	20530000
9	15730000	15740000	9	15850000	15860000
9	11350000	11360000	9	11550000	11560000
9	8020000	8030000	9	8100000	8110000
9	6350000	6360000	9	6730000	6740000
9	3700000	3710000	9	3880000	3890000
9	158170000	158180000	9	158370000	158380000
9	156470000	156480000	9	156640000	156650000
9	152960000	152970000	9	153100000	153110000
9	147800000	147810000	9	147850000	147860000
9	147740000	147750000	9	147850000	147860000
9	140920000	140930000	9	141020000	141030000
9	139140000	139150000	9	139300000	139310000
9	138550000	138560000	9	138630000	138640000
9	130790000	130800000	9	130960000	130970000
9	121850000	121860000	9	122110000	122120000
9	119470000	119480000	9	119730000	119740000
9	111510000	111520000	9	111690000	111700000
9	107710000	107720000	9	107870000	107880000
9	101700000	101710000	9	101910000	101920000
9	99490000	99500000	9	99650000	99660000
9	82600000	82610000	9	82660000	82670000
9	80080000	80090000	9	80350000	80360000
9	60340000	60350000	9	60690000	60700000
9	60340000	60350000	9	60500000	60510000
9	55240000	55250000	9	55660000	55670000
9	53230000	53240000	9	53320000	53330000
9	49190000	49200000	9	49410000	49420000
9	47970000	47980000	9	48270000	48280000
9	27330000	27340000	9	27540000	27550000
9	25850000	25860000	9	25950000	25960000
9	25540000	25550000	9	25740000	25750000
9	25390000	25400000	9	25470000	25480000
9	24450000	24460000	9	24650000	24660000
9	19530000	19540000	9	19990000	20000000
9	18170000	18180000	9	18530000	18540000
9	16490000	16500000	9	16730000	16740000
9	14980000	14990000	9	15040000	15050000
9	11880000	11890000	9	12050000	12060000
9	7820000	7830000	9	8010000	8020000
9	4250000	4260000	9	4440000	4450000
9	144450000	144460000	9	144670000	144680000
9	131770000	131780000	9	131900000	131910000
9	123670000	123680000	9	123890000	123900000
9	121720000	121730000	9	121970000	121980000
9	117680000	117690000	9	118060000	118070000
9	115710000	115720000	9	115970000	115980000
9	115520000	115530000	9	115820000	115830000
9	111510000	111520000	9	111760000	111770000
9	107480000	107490000	9	107710000	107720000
9	105880000	105890000	9	106290000	106300000
9	105700000	105710000	9	105880000	105890000
9	90800000	90810000	9	91190000	91200000
9	73440000	73450000	9	73620000	73630000
9	65840000	65850000	9	66030000	66040000
9	61850000	61860000	9	62500000	62510000
9	27010000	27020000	9	27180000	27190000
9	17930000	17940000	9	18150000	18160000
9	8670000	8680000	9	9420000	9430000
9	5420000	5430000	9	5590000	5600000
9	2970000	2980000	9	3060000	3070000
9	1990000	2000000	9	2210000	2220000
9	159050000	159060000	9	159280000	159290000
9	149900000	149910000	9	150140000	150150000
9	149100000	149110000	9	149240000	149250000
9	110480000	110490000	9	110600000	110610000
9	109070000	109080000	9	109120000	109130000
9	109050000	109060000	9	109360000	109370000
9	99400000	99410000	9	99660000	99670000
9	98840000	98850000	9	99140000	99150000
9	90930000	90940000	9	91360000	91370000
9	90830000	90840000	9	91370000	91380000
9	85170000	85180000	9	85830000	85840000
9	84490000	84500000	9	84610000	84620000
9	83800000	83810000	9	84130000	84140000
9	67850000	67860000	9	68220000	68230000
9	53060000	53070000	9	53310000	53320000
9	46150000	46160000	9	46700000	46710000
9	44510000	44520000	9	44810000	44820000
9	41360000	41370000	9	41680000	41690000
9	30490000	30500000	9	30720000	30730000
9	28670000	28680000	9	28910000	28920000
9	13440000	13450000	9	13700000	13710000
9	12690000	12700000	9	12890000	12900000
9	11180000	11190000	9	11470000	11480000
9	5280000	5290000	9	5420000	5430000
9	151500000	151510000	9	151730000	151740000
9	145060000	145070000	9	145450000	145460000
9	139940000	139950000	9	140320000	140330000
9	139750000	139760000	9	140000000	140010000
9	131230000	131240000	9	131490000	131500000
9	122290000	122300000	9	122410000	122420000
9	59950000	59960000	9	60340000	60350000
9	46530000	46540000	9	46830000	46840000
9	44620000	44630000	9	44810000	44820000
9	27750000	27760000	9	28020000	28030000
9	27170000	27180000	9	27330000	27340000
9	138650000	138660000	9	138960000	138970000
9	103220000	103230000	9	103550000	103560000
9	97240000	97250000	9	97670000	97680000
9	26430000	26440000	9	26600000	26610000
9	18170000	18180000	9	18780000	18790000
9	125670000	125680000	9	126070000	126080000
9	149840000	149850000	9	149890000	149900000
9	148610000	148620000	9	148730000	148740000
9	13150000	13160000	9	13440000	13450000
9	11180000	11190000	9	11350000	11360000
9	26530000	26540000	9	26600000	26610000
9	53350000	53360000	9	53470000	53480000
9	141890000	141900000	9	141970000	141980000
9	152890000	152900000	9	152940000	152950000
9	157960000	157970000	9	158050000	158060000
9	15350000	15360000	9	15420000	15430000
9	142660000	142670000	9	142790000	142800000
9	94660000	94670000	9	94810000	94820000
9	2060000	2070000	9	2210000	2220000
9	153440000	153450000	9	153510000	153520000
9	136690000	136700000	9	136740000	136750000
9	103110000	103120000	9	103210000	103220000
9	102350000	102360000	9	102430000	102440000
9	136540000	136550000	9	136610000	136620000
9	133210000	133220000	9	133260000	133270000
9	126820000	126830000	9	126970000	126980000
9	115710000	115720000	9	115820000	115830000
9	139750000	139760000	9	139870000	139880000
9	145880000	145890000	9	145930000	145940000
9	158950000	158960000	9	159000000	159010000
9	147260000	147270000	9	147310000	147320000
9	7170000	7180000	9	7240000	7250000
9	670000	680000	9	730000	740000
9	90420000	90430000	9	90490000	90500000
9	68850000	68860000	9	68980000	68990000
9	132930000	132940000	9	132980000	132990000
9	129970000	129980000	9	130020000	130030000
9	144760000	144770000	9	144830000	144840000
9	139690000	139700000	9	139740000	139750000
9	44850000	44860000	9	44940000	44950000
9	27020000	27030000	9	27080000	27090000
9	127340000	127350000	9	127420000	127430000
9	124180000	124190000	9	124290000	124300000
9	154020000	154030000	9	154120000	154130000
9	138650000	138660000	9	138710000	138720000
9	92060000	92070000	9	92150000	92160000
9	5650000	5660000	9	5740000	5750000
9	127510000	127520000	9	127610000	127620000
9	116820000	116830000	9	116930000	116940000
9	44820000	44830000	9	44940000	44950000
9	11960000	11970000	9	12040000	12050000
9	132580000	132590000	9	132660000	132670000
9	103020000	103030000	9	103070000	103080000
9	100140000	100150000	9	100190000	100200000
9	89730000	89740000	9	89860000	89870000
9	84220000	84230000	9	84480000	84490000
9	68020000	68030000	9	68070000	68080000
9	14010000	14020000	9	14110000	14120000
9	15780000	15790000	9	15850000	15860000
9	65330000	65340000	9	65400000	65410000
9	3440000	3450000	9	3490000	3500000
9	96320000	96330000	9	96440000	96450000
9	40100000	40110000	9	40480000	40490000
9	65970000	65980000	9	66030000	66040000
9	138650000	138660000	9	138750000	138760000
9	138360000	138370000	9	138410000	138420000
9	31230000	31240000	9	31420000	31430000
9	96800000	96810000	9	96870000	96880000
9	68850000	68860000	9	68900000	68910000
9	129900000	129910000	9	130050000	130060000
9	142000000	142010000	9	142100000	142110000
9	139300000	139310000	9	139350000	139360000
9	18940000	18950000	9	19060000	19070000
9	19140000	19150000	9	19190000	19200000
9	38810000	38820000	9	38910000	38920000
9	28120000	28130000	9	28450000	28460000
9	49590000	49600000	9	49730000	49740000
9	31340000	31350000	9	31420000	31430000
9	143460000	143470000	9	143510000	143520000
9	132520000	132530000	9	132660000	132670000
9	36010000	36020000	9	36070000	36080000
9	102750000	102760000	9	102800000	102810000
9	153390000	153400000	9	153510000	153520000
9	3920000	3930000	9	3980000	3990000
9	102200000	102210000	9	102310000	102320000
9	103580000	103590000	9	103760000	103770000
9	108890000	108900000	9	108980000	108990000
9	114890000	114900000	9	115020000	115030000
9	117450000	117460000	9	117520000	117530000
9	120810000	120820000	9	120880000	120890000
9	129900000	129910000	9	129970000	129980000
9	140480000	140490000	9	140590000	140600000
9	157320000	157330000	9	157370000	157380000
9	158440000	158450000	9	158530000	158540000
9	16510000	16520000	9	16570000	16580000
9	25170000	25180000	9	25240000	25250000
9	80130000	80140000	9	80180000	80190000
9	83440000	83450000	9	83660000	83670000
9	101220000	101230000	9	101300000	101310000
9	115240000	115250000	9	115400000	115410000
9	141030000	141040000	9	141090000	141100000
9	149910000	149920000	9	149960000	149970000
9	102510000	102520000	9	102560000	102570000
9	114610000	114620000	9	114740000	114750000
9	10910000	10920000	9	10960000	10970000
9	25080000	25090000	9	25170000	25180000
9	68820000	68830000	9	68980000	68990000
9	95890000	95900000	9	95960000	95970000
9	118310000	118320000	9	118430000	118440000
9	130800000	130810000	9	130850000	130860000
9	142710000	142720000	9	142780000	142790000
9	3240000	3250000	9	3290000	3300000
9	143660000	143670000	9	143860000	143870000
9	137120000	137130000	9	137230000	137240000
9	130410000	130420000	9	130540000	130550000
9	100950000	100960000	9	101000000	101010000
9	80240000	80250000	9	80350000	80360000
9	48570000	48580000	9	48620000	48630000
9	17240000	17250000	9	17340000	17350000
9	124550000	124560000	9	124760000	124770000
9	111830000	111840000	9	111940000	111950000
9	45550000	45560000	9	45710000	45720000
9	141200000	141210000	9	141350000	141360000
9	116850000	116860000	9	116930000	116940000
9	104130000	104140000	9	104190000	104200000
9	87270000	87280000	9	87340000	87350000
9	83170000	83180000	9	83220000	83230000
9	34410000	34420000	9	34490000	34500000
9	16570000	16580000	9	16630000	16640000
9	158670000	158680000	9	158790000	158800000
9	157940000	157950000	9	158110000	158120000
9	155670000	155680000	9	155780000	155790000
9	134030000	134040000	9	134140000	134150000
9	121910000	121920000	9	121970000	121980000
9	120520000	120530000	9	120580000	120590000
9	115640000	115650000	9	115820000	115830000
9	111960000	111970000	9	112010000	112020000
9	106000000	106010000	9	106290000	106300000
9	60500000	60510000	9	60680000	60690000
9	51160000	51170000	9	51290000	51300000
9	104065000	104070000	9	104135000	104140000
9	131195000	131200000	9	131235000	131240000
9	17935000	17940000	9	18085000	18090000
9	111700000	111705000	9	111765000	111770000
9	121405000	121410000	9	121460000	121465000
9	2840000	2845000	9	2940000	2945000
9	2880000	2885000	9	2940000	2945000
9	18180000	18185000	9	18235000	18240000
9	23210000	23215000	9	23315000	23320000
9	44510000	44515000	9	44620000	44625000
9	83395000	83400000	9	83445000	83450000
9	96120000	96125000	9	96270000	96275000
9	104860000	104865000	9	104905000	104910000
9	111135000	111140000	9	111170000	111175000
9	134370000	134375000	9	134440000	134445000
9	135980000	135985000	9	136020000	136025000
9	138450000	138455000	9	138530000	138535000
9	141490000	141495000	9	141575000	141580000
9	146695000	146700000	9	146755000	146760000
9	147445000	147450000	9	147575000	147580000
9	150530000	150535000	9	150565000	150570000
9	152800000	152805000	9	152855000	152860000
9	156770000	156775000	9	156825000	156830000
9	14490000	14495000	9	14530000	14535000
9	27085000	27090000	9	27175000	27180000
9	103635000	103640000	9	103760000	103765000
9	115115000	115120000	9	115240000	115245000
9	118710000	118715000	9	118775000	118780000
9	137495000	137500000	9	137595000	137600000
9	141140000	141145000	9	141200000	141205000
9	145900000	145905000	9	145935000	145940000
9	7825000	7830000	9	7900000	7905000
9	99610000	99615000	9	99660000	99665000
9	104285000	104290000	9	104330000	104335000
9	118805000	118810000	9	118855000	118860000
9	139610000	139615000	9	139665000	139670000
9	140585000	140590000	9	140620000	140625000
9	143535000	143540000	9	143630000	143635000
9	153610000	153615000	9	153650000	153655000
9	106510000	106515000	9	106600000	106605000
9	36165000	36170000	9	36280000	36285000
9	17430000	17435000	9	17510000	17515000
9	10870000	10875000	9	10905000	10910000
9	158840000	158845000	9	158875000	158880000
9	157245000	157250000	9	157420000	157425000
9	156930000	156935000	9	156980000	156985000
9	142830000	142835000	9	142880000	142885000
9	116435000	116440000	9	116545000	116550000
9	102320000	102325000	9	102435000	102440000
9	93065000	93070000	9	93160000	93165000
9	1865000	1870000	9	1930000	1935000
9	144620000	144625000	9	144670000	144675000
9	140060000	140065000	9	140135000	140140000
9	136020000	136025000	9	136090000	136095000
9	115420000	115425000	9	115520000	115525000
9	110885000	110890000	9	110935000	110940000
9	94130000	94135000	9	94205000	94210000
9	20675000	20680000	9	20710000	20715000
9	925000	930000	9	1005000	1010000
9	155135000	155140000	9	155190000	155195000
9	151810000	151815000	9	151905000	151910000
9	142250000	142255000	9	142285000	142290000
9	141485000	141490000	9	141540000	141545000
9	136095000	136100000	9	136185000	136190000
9	134765000	134770000	9	135020000	135025000
9	125635000	125640000	9	125670000	125675000
9	124480000	124485000	9	124515000	124520000
9	116365000	116370000	9	116430000	116435000
9	110305000	110310000	9	110360000	110365000
9	77085000	77090000	9	77150000	77155000
9	31240000	31245000	9	31345000	31350000
9	21925000	21930000	9	21985000	21990000
9	6795000	6800000	9	6850000	6855000
9	158680000	158685000	9	158740000	158745000
9	157125000	157130000	9	157160000	157165000
9	155230000	155235000	9	155285000	155290000
9	150530000	150535000	9	150595000	150600000
9	149400000	149405000	9	149450000	149455000
9	148175000	148180000	9	148210000	148215000
9	146545000	146550000	9	146615000	146620000
9	145955000	145960000	9	146060000	146065000
9	139880000	139885000	9	139925000	139930000
9	135295000	135300000	9	135450000	135455000
9	133630000	133635000	9	133880000	133885000
9	132665000	132670000	9	132740000	132745000
9	129395000	129400000	9	129465000	129470000
9	115980000	115985000	9	116025000	116030000
9	116160000	116165000	9	116225000	116230000
9	116225000	116230000	9	116290000	116295000
9	152960000	152965000	9	153030000	153035000
9	149785000	149790000	9	149820000	149825000
9	116755000	116760000	9	116805000	116810000
9	93170000	93175000	9	93330000	93335000
9	20530000	20535000	9	20625000	20630000
9	4965000	4970000	9	5020000	5025000
9	141375000	141380000	9	141480000	141485000
9	140735000	140740000	9	140830000	140835000
9	133970000	133975000	9	134015000	134020000
9	133880000	133885000	9	133970000	133975000
9	121095000	121100000	9	121210000	121215000
9	114520000	114525000	9	114570000	114575000
9	113420000	113425000	9	113500000	113505000
9	111965000	111970000	9	112210000	112215000
9	110795000	110800000	9	110880000	110885000
9	110610000	110615000	9	110690000	110695000
9	101980000	101985000	9	102105000	102110000
9	99415000	99420000	9	99490000	99495000
9	97680000	97685000	9	97760000	97765000
9	53385000	53390000	9	53470000	53475000
9	33750000	33755000	9	33785000	33790000
9	20630000	20635000	9	20670000	20675000
9	156850000	156855000	9	156890000	156895000
9	150165000	150170000	9	150200000	150205000
9	146765000	146770000	9	146800000	146805000
9	142495000	142500000	9	142545000	142550000
9	141210000	141215000	9	141265000	141270000
9	140015000	140020000	9	140060000	140065000
9	129560000	129565000	9	129605000	129610000
9	129485000	129490000	9	129530000	129535000
9	127175000	127180000	9	127220000	127225000
9	126210000	126215000	9	126280000	126285000
9	94360000	94365000	9	94405000	94410000
9	154980000	154985000	9	155110000	155115000
9	26820000	26825000	9	26890000	26895000
9	61845000	61850000	9	61910000	61915000
9	62200000	62205000	9	62235000	62240000
9	141540000	141545000	9	141575000	141580000
9	155995000	156000000	9	156045000	156050000
9	5035000	5040000	9	5085000	5090000
9	149285000	149290000	9	149325000	149330000
9	121850000	121855000	9	121905000	121910000
9	140360000	140365000	9	140445000	140450000
9	154320000	154325000	9	154360000	154365000
9	154620000	154625000	9	154660000	154665000
9	136575000	136580000	9	136610000	136615000
9	127690000	127695000	9	127730000	127735000
9	152295000	152300000	9	152370000	152375000
9	121995000	122000000	9	122110000	122115000
9	157820000	157825000	9	157910000	157915000
9	11555000	11560000	9	11750000	11755000
9	131495000	131500000	9	131565000	131570000
9	19930000	19935000	9	19990000	19995000
9	143575000	143580000	9	143630000	143635000
9	140230000	140235000	9	140320000	140325000
9	32295000	32300000	9	32540000	32545000
9	143980000	143985000	9	144020000	144025000
9	28450000	28455000	9	28495000	28500000
9	62230000	62235000	9	62265000	62270000
9	154875000	154880000	9	154910000	154915000
9	92750000	92755000	9	92830000	92835000
9	150090000	150095000	9	150135000	150140000
9	144465000	144470000	9	144510000	144515000
9	156100000	156105000	9	156170000	156175000
9	128615000	128620000	9	128650000	128655000
9	151575000	151580000	9	151670000	151675000
9	154685000	154690000	9	154750000	154755000
9	139940000	139945000	9	140000000	140005000
9	97600000	97605000	9	97670000	97675000
9	157175000	157180000	9	157230000	157235000
9	96010000	96015000	9	96085000	96090000
9	137020000	137025000	9	137075000	137080000
9	101920000	101925000	9	102105000	102110000
9	113510000	113515000	9	113590000	113595000
9	113035000	113040000	9	113100000	113105000
9	108065000	108070000	9	108225000	108230000
9	108230000	108235000	9	108265000	108270000
9	102565000	102570000	9	102805000	102810000
9	98200000	98205000	9	98265000	98270000
9	96555000	96560000	9	96780000	96785000
9	87510000	87515000	9	87560000	87565000
9	45715000	45720000	9	45750000	45755000
9	39800000	39805000	9	39855000	39860000
9	15925000	15930000	9	15990000	15995000
9	15920000	15925000	9	16010000	16015000
9	15735000	15740000	9	15780000	15785000
9	10465000	10470000	9	10505000	10510000
9	158125000	158130000	9	158170000	158175000
9	158050000	158055000	9	158085000	158090000
9	157030000	157035000	9	157065000	157070000
9	154765000	154770000	9	154800000	154805000
9	153310000	153315000	9	153360000	153365000
9	151310000	151315000	9	151395000	151400000
9	150905000	150910000	9	150975000	150980000
9	148215000	148220000	9	148340000	148345000
9	145680000	145685000	9	145720000	145725000
9	144125000	144130000	9	144185000	144190000
9	139525000	139530000	9	139665000	139670000
9	133460000	133465000	9	133525000	133530000
9	130900000	130905000	9	130955000	130960000
9	129110000	129115000	9	129175000	129180000
9	123675000	123680000	9	123765000	123770000
9	122675000	122680000	9	122715000	122720000
9	116550000	116555000	9	116590000	116595000
9	115820000	115825000	9	115975000	115980000
9	115640000	115645000	9	115695000	115700000
9	108785000	108790000	9	108875000	108880000
9	101920000	101925000	9	101980000	101985000
9	91945000	91950000	9	92005000	92010000
9	81310000	81315000	9	81425000	81430000
9	68750000	68755000	9	68800000	68805000
9	26895000	26900000	9	27020000	27025000
9	22070000	22075000	9	22150000	22155000
9	16635000	16640000	9	16735000	16740000
9	16080000	16085000	9	16240000	16245000
9	13150000	13155000	9	13415000	13420000
9	9270000	9275000	9	9315000	9320000
9	158880000	158885000	9	158945000	158950000
9	156490000	156495000	9	156570000	156575000
9	156715000	156720000	9	156770000	156775000
9	155900000	155905000	9	155955000	155960000
9	154165000	154170000	9	154290000	154295000
9	152620000	152625000	9	152655000	152660000
9	136760000	136765000	9	136815000	136820000
9	131425000	131430000	9	131495000	131500000
9	124805000	124810000	9	124885000	124890000
9	118860000	118865000	9	118915000	118920000
9	117225000	117230000	9	117365000	117370000
9	116305000	116310000	9	116365000	116370000
9	116300000	116305000	9	116430000	116435000
9	115185000	115190000	9	115235000	115240000
9	112015000	112020000	9	112210000	112215000
9	108225000	108230000	9	108405000	108410000
9	103970000	103975000	9	104050000	104055000
9	102460000	102465000	9	102500000	102505000
9	102040000	102045000	9	102100000	102105000
9	98850000	98855000	9	98965000	98970000
9	96460000	96465000	9	96785000	96790000
9	95970000	95975000	9	96010000	96015000
9	93440000	93445000	9	93485000	93490000
9	91480000	91485000	9	91600000	91605000
9	90615000	90620000	9	90650000	90655000
9	89630000	89635000	9	89725000	89730000
9	64550000	64555000	9	64600000	64605000
9	70150000	70155000	9	70230000	70235000
9	32295000	32300000	9	32485000	32490000
9	27420000	27425000	9	27535000	27540000
9	23320000	23325000	9	23385000	23390000
9	22545000	22550000	9	22640000	22645000
9	21635000	21640000	9	21690000	21695000
9	21510000	21515000	9	21560000	21565000
9	20250000	20255000	9	20380000	20385000
9	17345000	17350000	9	17400000	17405000
9	14560000	14565000	9	14625000	14630000
9	8830000	8835000	9	9420000	9425000
9	6705000	6710000	9	6770000	6775000
9	215000	220000	9	320000	325000
9	151140000	151145000	9	151215000	151220000
9	149175000	149180000	9	149245000	149250000
9	147145000	147150000	9	147190000	147195000
9	146640000	146645000	9	146680000	146685000
9	144535000	144540000	9	144615000	144620000
9	142885000	142890000	9	143005000	143010000
9	139060000	139065000	9	139095000	139100000
9	138870000	138875000	9	139045000	139050000
9	136620000	136625000	9	136690000	136695000
9	134140000	134145000	9	134255000	134260000
9	124180000	124185000	9	124400000	124405000
9	122655000	122660000	9	122720000	122725000
9	121315000	121320000	9	121370000	121375000
9	120520000	120525000	9	120690000	120695000
9	118500000	118505000	9	118535000	118540000
9	114865000	114870000	9	115025000	115030000
9	114325000	114330000	9	114520000	114525000
9	103215000	103220000	9	103265000	103270000
9	92850000	92855000	9	92910000	92915000
9	79545000	79550000	9	79635000	79640000
9	72390000	72395000	9	72600000	72605000
9	71960000	71965000	9	72060000	72065000
9	71345000	71350000	9	71475000	71480000
9	71030000	71035000	9	71085000	71090000
9	53350000	53355000	9	53385000	53390000
9	45990000	45995000	9	46110000	46115000
9	33555000	33560000	9	33750000	33755000
9	29410000	29415000	9	29535000	29540000
9	26675000	26680000	9	26820000	26825000
9	28045000	28050000	9	28080000	28085000
9	23405000	23410000	9	23630000	23635000
9	14010000	14015000	9	14220000	14225000
9	10555000	10560000	9	10605000	10610000
9	5665000	5670000	9	5715000	5720000
9	5870000	5875000	9	5915000	5920000
9	5595000	5600000	9	5650000	5655000
9	2835000	2840000	9	2880000	2885000
9	1775000	1780000	9	1855000	1860000
9	1715000	1720000	9	1775000	1780000
9	885000	890000	9	1015000	1020000
9	156050000	156055000	9	156170000	156175000
9	150290000	150295000	9	150345000	150350000
9	150150000	150155000	9	150280000	150285000
9	147875000	147880000	9	148000000	148005000
9	147195000	147200000	9	147260000	147265000
9	146765000	146770000	9	146835000	146840000
9	145770000	145775000	9	145880000	145885000
9	146095000	146100000	9	146175000	146180000
9	143115000	143120000	9	143195000	143200000
9	136390000	136395000	9	136540000	136545000
9	135615000	135620000	9	135705000	135710000
9	135230000	135235000	9	135295000	135300000
9	134285000	134290000	9	134365000	134370000
9	131425000	131430000	9	131565000	131570000
9	131015000	131020000	9	131190000	131195000
9	130800000	130805000	9	130900000	130905000
9	127075000	127080000	9	127175000	127180000
9	124520000	124525000	9	124760000	124765000
9	121225000	121230000	9	121265000	121270000
9	120460000	120465000	9	120505000	120510000
9	120195000	120200000	9	120350000	120355000
9	117850000	117855000	9	118040000	118045000
9	117685000	117690000	9	117745000	117750000
9	116625000	116630000	9	116750000	116755000
9	115025000	115030000	9	115245000	115250000
9	114610000	114615000	9	114670000	114675000
9	113970000	113975000	9	114010000	114015000
9	113790000	113795000	9	113860000	113865000
9	113590000	113595000	9	113645000	113650000
9	113105000	113110000	9	113230000	113235000
9	112935000	112940000	9	113035000	113040000
9	110690000	110695000	9	110790000	110795000
9	104240000	104245000	9	104275000	104280000
9	101300000	101305000	9	101400000	101405000
9	100855000	100860000	9	100955000	100960000
9	92560000	92565000	9	92745000	92750000
9	90525000	90530000	9	90560000	90565000
9	85535000	85540000	9	85595000	85600000
9	70090000	70095000	9	70135000	70140000
9	69075000	69080000	9	69110000	69115000
9	45550000	45555000	9	45585000	45590000
9	32495000	32500000	9	32530000	32535000
9	20035000	20040000	9	20095000	20100000
9	19065000	19070000	9	19135000	19140000
9	15990000	15995000	9	16040000	16045000
9	15035000	15040000	9	15100000	15105000
9	12195000	12200000	9	12255000	12260000
9	10510000	10515000	9	10555000	10560000
9	8480000	8485000	9	8565000	8570000
9	8325000	8330000	9	8360000	8365000
9	7255000	7260000	9	7295000	7300000
9	6900000	6905000	9	7155000	7160000
9	2020000	2025000	9	2060000	2065000
9	1350000	1355000	9	1445000	1450000
9	157120000	157125000	9	157240000	157245000
9	157000000	157005000	9	157065000	157070000
9	153655000	153660000	9	153815000	153820000
9	152200000	152205000	9	152290000	152295000
9	149965000	149970000	9	150055000	150060000
9	149910000	149915000	9	150065000	150070000
9	149345000	149350000	9	149385000	149390000
9	145725000	145730000	9	145770000	145775000
9	145460000	145465000	9	145505000	145510000
9	141785000	141790000	9	141890000	141895000
9	141290000	141295000	9	141340000	141345000
9	140840000	140845000	9	140900000	140905000
9	138865000	138870000	9	138970000	138975000
9	134740000	134745000	9	135000000	135005000
9	128895000	128900000	9	128990000	128995000
9	127740000	127745000	9	127775000	127780000
9	126820000	126825000	9	126995000	127000000
9	121720000	121725000	9	121850000	121855000
9	121315000	121320000	9	121460000	121465000
9	120305000	120310000	9	120350000	120355000
9	117135000	117140000	9	117225000	117230000
9	110795000	110800000	9	110935000	110940000
9	108430000	108435000	9	108530000	108535000
9	106605000	106610000	9	106735000	106740000
9	103270000	103275000	9	103320000	103325000
9	102320000	102325000	9	102515000	102520000
9	102110000	102115000	9	102315000	102320000
9	101855000	101860000	9	101910000	101915000
9	97180000	97185000	9	97235000	97240000
9	96885000	96890000	9	97235000	97240000
9	94025000	94030000	9	94205000	94210000
9	90830000	90835000	9	90930000	90935000
9	83245000	83250000	9	83660000	83665000
9	83245000	83250000	9	83390000	83395000
9	79900000	79905000	9	79985000	79990000
9	44510000	44515000	9	44685000	44690000
9	33750000	33755000	9	33990000	33995000
9	31060000	31065000	9	31715000	31720000
9	29285000	29290000	9	29535000	29540000
9	26665000	26670000	9	26890000	26895000
9	25085000	25090000	9	25245000	25250000
9	24600000	24605000	9	24650000	24655000
9	21570000	21575000	9	21630000	21635000
9	15860000	15865000	9	15920000	15925000
9	15130000	15135000	9	15320000	15325000
9	14635000	14640000	9	14890000	14895000
9	12900000	12905000	9	13090000	13095000
9	10225000	10230000	9	10445000	10450000
9	10040000	10045000	9	10150000	10155000
9	8310000	8315000	9	8650000	8655000
9	8310000	8315000	9	8475000	8480000
9	7570000	7575000	9	7605000	7610000
9	835000	840000	9	875000	880000
9	153520000	153525000	9	153585000	153590000
9	147335000	147340000	9	147410000	147415000
9	145600000	145605000	9	145650000	145655000
9	144880000	144885000	9	144960000	144965000
9	143025000	143030000	9	143110000	143115000
9	135615000	135620000	9	135785000	135790000
9	130645000	130650000	9	130705000	130710000
9	128700000	128705000	9	128750000	128755000
9	125680000	125685000	9	125765000	125770000
9	121850000	121855000	9	121970000	121975000
9	110610000	110615000	9	110795000	110800000
9	110430000	110435000	9	110605000	110610000
9	106740000	106745000	9	106800000	106805000
9	99660000	99665000	9	99770000	99775000
9	96320000	96325000	9	96785000	96790000
9	96120000	96125000	9	96195000	96200000
9	95970000	95975000	9	96090000	96095000
9	95760000	95765000	9	95965000	95970000
9	95505000	95510000	9	95755000	95760000
9	93515000	93520000	9	93550000	93555000
9	77375000	77380000	9	77630000	77635000
9	74545000	74550000	9	74740000	74745000
9	74050000	74055000	9	74165000	74170000
9	67310000	67315000	9	67470000	67475000
9	53325000	53330000	9	53470000	53475000
9	52540000	52545000	9	52745000	52750000
9	48385000	48390000	9	48525000	48530000
9	36285000	36290000	9	36380000	36385000
9	23985000	23990000	9	24090000	24095000
9	21875000	21880000	9	21920000	21925000
9	21410000	21415000	9	21505000	21510000
9	20715000	20720000	9	20775000	20780000
9	18545000	18550000	9	18580000	18585000
9	12500000	12505000	9	12690000	12695000
9	12430000	12435000	9	12495000	12500000
9	8145000	8150000	9	8305000	8310000
9	1460000	1465000	9	1550000	1555000
9	155455000	155460000	9	155555000	155560000
9	153040000	153045000	9	153105000	153110000
9	144330000	144335000	9	144395000	144400000
9	142155000	142160000	9	142250000	142255000
9	137670000	137675000	9	137785000	137790000
9	132770000	132775000	9	132910000	132915000
9	126070000	126075000	9	126195000	126200000
9	103215000	103220000	9	103320000	103325000
9	99490000	99495000	9	99605000	99610000
9	97780000	97785000	9	98000000	98005000
9	57465000	57470000	9	57525000	57530000
9	10645000	10650000	9	10725000	10730000
9	880000	885000	9	925000	930000
9	124400000	124405000	9	124475000	124480000
9	90225000	90230000	9	90420000	90425000
9	35925000	35930000	9	36010000	36015000
9	3290000	3295000	9	3440000	3445000
9	91825000	91850000	9	91925000	91950000
9	7350000	7375000	9	7475000	7500000
9	65550000	65575000	9	65700000	65725000
9	81725000	81750000	9	81825000	81850000
9	105250000	105275000	9	105375000	105400000
9	57375000	57400000	9	57625000	57650000
9	152675000	152700000	9	152775000	152800000
9	150375000	150400000	9	150475000	150500000
9	132375000	132400000	9	132475000	132500000
9	1125000	1150000	9	1225000	1250000
9	116925000	116950000	9	117050000	117075000
9	9000000	9025000	9	9100000	9125000
9	1000000	1025000	9	1100000	1125000
9	118150000	118175000	9	118300000	118325000
9	14250000	14275000	9	14525000	14550000
9	73975000	74000000	9	76950000	76975000
9	83775000	83800000	9	83875000	83900000
9	74025000	74050000	9	77075000	77100000
9	6475000	6500000	9	6575000	6600000
9	28475000	28500000	9	28650000	28675000
9	153125000	153150000	9	153250000	153275000
9	47750000	47775000	9	47850000	47875000
9	94400000	94425000	9	94650000	94675000
9	113950000	113975000	9	114150000	114175000
9	111775000	111800000	9	111950000	111975000
9	100500000	100525000	9	100650000	100675000
9	94400000	94425000	9	94500000	94525000
9	7350000	7375000	9	7550000	7575000
9	144950000	144975000	9	145075000	145100000
9	142375000	142400000	9	142475000	142500000
9	137900000	137925000	9	138000000	138025000
9	81825000	81850000	9	81975000	82000000
9	64400000	64425000	9	64600000	64625000
9	6575000	6600000	9	6675000	6700000
9	139375000	139400000	9	139475000	139500000
9	120575000	120600000	9	120675000	120700000
9	92150000	92175000	9	92275000	92300000
9	118050000	118075000	9	118300000	118325000
9	80350000	80375000	9	80600000	80625000
9	148725000	148750000	9	148900000	148925000
9	117150000	117175000	9	117375000	117400000
9	133650000	133675000	9	133775000	133800000
9	36150000	36175000	9	36375000	36400000
9	36750000	36775000	9	36875000	36900000
9	109925000	109950000	9	110025000	110050000
9	99125000	99150000	9	99400000	99425000
9	74150000	74175000	9	77150000	77175000
9	8825000	8850000	9	8925000	8950000
9	49000000	49025000	9	49150000	49175000
9	131300000	131325000	9	131425000	131450000
9	80500000	80525000	9	80600000	80625000
9	13425000	13450000	9	13600000	13625000
9	107700000	107725000	9	107925000	107950000
9	61225000	61250000	9	61400000	61425000
9	47725000	47750000	9	47925000	47950000
9	24125000	24150000	9	24275000	24300000
9	74150000	74175000	9	77250000	77275000
9	21775000	21800000	9	21875000	21900000
9	104950000	104975000	9	105150000	105175000
9	97100000	97125000	9	97200000	97225000
9	94500000	94525000	9	94650000	94675000
9	68000000	68025000	9	68200000	68225000
9	101175000	101200000	9	101400000	101425000
9	92950000	92975000	9	93050000	93075000
9	89725000	89750000	9	89975000	90000000
9	28725000	28750000	9	28850000	28875000
9	11025000	11050000	9	11125000	11150000
9	6500000	6525000	9	9725000	9750000
9	132925000	132950000	9	133200000	133225000
9	116025000	116050000	9	116125000	116150000
9	89975000	90000000	9	90200000	90225000
9	88675000	88700000	9	88925000	88950000
9	150075000	150100000	9	150275000	150300000
9	134950000	134975000	9	135125000	135150000
9	110925000	110950000	9	111125000	111150000
9	92375000	92400000	9	92725000	92750000
9	84000000	84025000	9	84125000	84150000
9	48525000	48550000	9	48750000	48775000
9	22700000	22725000	9	22950000	22975000
9	121575000	121600000	9	121675000	121700000
9	116850000	116875000	9	117050000	117075000
9	10600000	10625000	9	10825000	10850000
9	100950000	100975000	9	101125000	101150000
9	79525000	79550000	9	79825000	79850000
9	74050000	74075000	9	77250000	77275000
9	73800000	73825000	9	73975000	74000000
9	67850000	67875000	9	67950000	67975000
9	140350000	140375000	9	140600000	140625000
9	89275000	89300000	9	89525000	89550000
9	83400000	83425000	9	83775000	83800000
9	42900000	42925000	9	43150000	43175000
9	31075000	31100000	9	31225000	31250000
9	23625000	23650000	9	23825000	23850000
9	8300000	8325000	9	8575000	8600000
9	5325000	5350000	9	5575000	5600000
9	750000	775000	9	875000	900000
9	111175000	111200000	9	111400000	111425000
9	104950000	104975000	9	105250000	105275000
9	92375000	92400000	9	92550000	92575000
9	87100000	87125000	9	87375000	87400000
9	66675000	66700000	9	66925000	66950000
9	9500000	9525000	9	9700000	9725000
9	143025000	143050000	9	143175000	143200000
9	121075000	121100000	9	121300000	121325000
9	101475000	101500000	9	101650000	101675000
9	81525000	81550000	9	81625000	81650000
9	78150000	78175000	9	78300000	78325000
9	59150000	59175000	9	59250000	59275000
9	42675000	42700000	9	42900000	42925000
9	29025000	29050000	9	29125000	29150000
9	98950000	98975000	9	99400000	99425000
9	93050000	93075000	9	93325000	93350000
9	80925000	80950000	9	81050000	81075000
9	78850000	78875000	9	79400000	79425000
9	35225000	35250000	9	35375000	35400000
9	13900000	13925000	9	14000000	14025000
9	4150000	4175000	9	4425000	4450000
9	158525000	158550000	9	158800000	158825000
9	132925000	132950000	9	133100000	133125000
9	54550000	54575000	9	54650000	54675000
9	40925000	40950000	9	41225000	41250000
9	35225000	35250000	9	35550000	35575000
9	9950000	9975000	9	10050000	10075000
9	89850000	89875000	9	90200000	90225000
9	74150000	74175000	9	77075000	77100000
9	146675000	146700000	9	146825000	146850000
9	125250000	125275000	9	125375000	125400000
9	103950000	103975000	9	104200000	104225000
9	99650000	99675000	9	100125000	100150000
9	90925000	90950000	9	91175000	91200000
9	88600000	88625000	9	88925000	88950000
9	23475000	23500000	9	23625000	23650000
9	147625000	147650000	9	147850000	147875000
9	131725000	131750000	9	132225000	132250000
9	128350000	128375000	9	128550000	128575000
9	59050000	59075000	9	59450000	59475000
9	47075000	47100000	9	47225000	47250000
9	156675000	156700000	9	156975000	157000000
9	156050000	156075000	9	156300000	156325000
9	150800000	150825000	9	150975000	151000000
9	146350000	146375000	9	146525000	146550000
9	140050000	140075000	9	140300000	140325000
9	114725000	114750000	9	114825000	114850000
9	98825000	98850000	9	99400000	99425000
9	92050000	92075000	9	92275000	92300000
9	81450000	81475000	9	81725000	81750000
9	61600000	61625000	9	61825000	61850000
9	9725000	9750000	9	9850000	9875000
9	9700000	9725000	9	9950000	9975000
9	9000000	9025000	9	9200000	9225000
9	1000000	1025000	9	1250000	1275000
9	147325000	147350000	9	147575000	147600000
9	129475000	129500000	9	129700000	129725000
9	114875000	114900000	9	115225000	115250000
9	50400000	50425000	9	50650000	50675000
9	47950000	47975000	9	48375000	48400000
9	40500000	40525000	9	40925000	40950000
9	36900000	36925000	9	37225000	37250000
9	33550000	33575000	9	33975000	34000000
9	27600000	27625000	9	28025000	28050000
9	6350000	6375000	9	6575000	6600000
9	4425000	4450000	9	4675000	4700000
9	1250000	1275000	9	1550000	1575000
9	157100000	157125000	9	157475000	157500000
9	138000000	138025000	9	138275000	138300000
9	113100000	113125000	9	113500000	113525000
9	102100000	102125000	9	102425000	102450000
9	74150000	74175000	9	74525000	74550000
9	69000000	69025000	9	69200000	69225000
9	61150000	61175000	9	61400000	61425000
9	32050000	32075000	9	32275000	32300000
9	24650000	24675000	9	24800000	24825000
9	5075000	5100000	9	5575000	5600000
9	150375000	150400000	9	150650000	150675000
9	148450000	148475000	9	148725000	148750000
9	140600000	140625000	9	140825000	140850000
9	128450000	128475000	9	128550000	128575000
9	112325000	112350000	9	112750000	112775000
9	107025000	107050000	9	107125000	107150000
9	89725000	89750000	9	90200000	90225000
9	82175000	82200000	9	82525000	82550000
9	57925000	57950000	9	58075000	58100000
9	38425000	38450000	9	38775000	38800000
9	22975000	23000000	9	23075000	23100000
9	19275000	19300000	9	19425000	19450000
9	86000000	86025000	9	86275000	86300000
9	63150000	63175000	9	63950000	63975000
9	23400000	23425000	9	23825000	23850000
9	158825000	158850000	9	159000000	159025000
9	156300000	156325000	9	156575000	156600000
9	148200000	148225000	9	148725000	148750000
9	111325000	111350000	9	111500000	111525000
9	63250000	63275000	9	63375000	63400000
9	47075000	47100000	9	47400000	47425000
9	26650000	26675000	9	27075000	27100000
9	20625000	20650000	9	20775000	20800000
9	875000	900000	9	1100000	1125000
9	148350000	148375000	9	148725000	148750000
9	125675000	125700000	9	125900000	125925000
9	113950000	113975000	9	114275000	114300000
9	97800000	97825000	9	98175000	98200000
9	52200000	52225000	9	52525000	52550000
9	36925000	36950000	9	37375000	37400000
9	5900000	5925000	9	6325000	6350000
9	124175000	124200000	9	124500000	124525000
9	118800000	118825000	9	119350000	119375000
9	101900000	101925000	9	102300000	102325000
9	80225000	80250000	9	80600000	80625000
9	77250000	77275000	9	77625000	77650000
9	74525000	74550000	9	77025000	77050000
9	73800000	73825000	9	76950000	76975000
9	64650000	64675000	9	64850000	64875000
9	27525000	27550000	9	28025000	28050000
9	122150000	122175000	9	122250000	122275000
9	111775000	111800000	9	112200000	112225000
9	104050000	104075000	9	104325000	104350000
9	65000000	65025000	9	65700000	65725000
9	23400000	23425000	9	23975000	24000000
9	148350000	148375000	9	148600000	148625000
9	93900000	93925000	9	94350000	94375000
9	84475000	84500000	9	84825000	84850000
9	82550000	82575000	9	82875000	82900000
9	58175000	58200000	9	58925000	58950000
9	52125000	52150000	9	52525000	52550000
9	42325000	42350000	9	42850000	42875000
9	16075000	16100000	9	16425000	16450000
9	131975000	132000000	9	132225000	132250000
9	129700000	129725000	9	130075000	130100000
9	113850000	113875000	9	114325000	114350000
9	113475000	113500000	9	113850000	113875000
9	92550000	92575000	9	92825000	92850000
9	20375000	20400000	9	20625000	20650000
9	15900000	15925000	9	16225000	16250000
9	1100000	1125000	9	1450000	1475000
9	89625000	89650000	9	90200000	90225000
9	51500000	51525000	9	51600000	51625000
9	37675000	37700000	9	38625000	38650000
9	36000000	36025000	9	36375000	36400000
9	23825000	23850000	9	24075000	24100000
9	23625000	23650000	9	23975000	24000000
9	11175000	11200000	9	11550000	11575000
9	8925000	8950000	9	9450000	9475000
9	144200000	144225000	9	144325000	144350000
9	112750000	112775000	9	113025000	113050000
9	111175000	111200000	9	111500000	111525000
9	96875000	96900000	9	97425000	97450000
9	95750000	95775000	9	96075000	96100000
9	89625000	89650000	9	89975000	90000000
9	46825000	46850000	9	47400000	47425000
9	19700000	19725000	9	19850000	19875000
9	151500000	151525000	9	151900000	151925000
9	148725000	148750000	9	149075000	149100000
9	124175000	124200000	9	124750000	124775000
9	86625000	86650000	9	87375000	87400000
9	26875000	26900000	9	27175000	27200000
9	22700000	22725000	9	23075000	23100000
9	12375000	12400000	9	12675000	12700000
9	8125000	8150000	9	8475000	8500000
9	1100000	1125000	9	1550000	1575000
9	152275000	152300000	9	152500000	152525000
9	143650000	143675000	9	143975000	144000000
9	121700000	121725000	9	122100000	122125000
9	97425000	97450000	9	98175000	98200000
9	73625000	73650000	9	73975000	74000000
9	66025000	66050000	9	66875000	66900000
9	49825000	49850000	9	50650000	50675000
9	28650000	28675000	9	29025000	29050000
9	22300000	22325000	9	22500000	22525000
9	14000000	14025000	9	14525000	14550000
9	132375000	132400000	9	132650000	132675000
9	125000000	125025000	9	125225000	125250000
9	107925000	107950000	9	108400000	108425000
9	55675000	55700000	9	56100000	56125000
9	31600000	31625000	9	31700000	31725000
9	13125000	13150000	9	13600000	13625000
9	38800000	38825000	9	39675000	39700000
9	9700000	9725000	9	10150000	10175000
9	155450000	155475000	9	155775000	155800000
9	151225000	151250000	9	151500000	151525000
9	150150000	150175000	9	150475000	150500000
9	136750000	136775000	9	137075000	137100000
9	115400000	115425000	9	115950000	115975000
9	106000000	106025000	9	106100000	106125000
9	110925000	110950000	9	111775000	111800000
9	71550000	71575000	9	72600000	72625000
9	48525000	48550000	9	49150000	49175000
9	79850000	79875000	9	80350000	80375000
9	1000000	1025000	9	1575000	1600000
9	147875000	147900000	9	148350000	148375000
9	137450000	137475000	9	137775000	137800000
9	30800000	30825000	9	31425000	31450000
9	115025000	115050000	9	116275000	116300000
9	18800000	18825000	9	20225000	20250000
9	103625000	103650000	9	104950000	104975000
9	131350000	131375000	9	139050000	139075000
0	17870000	17880000	0	17930000	17940000
0	9470000	9480000	0	9530000	9540000
0	25290000	25300000	0	27550000	27560000
0	24640000	24650000	0	25460000	25470000
0	24780000	24790000	0	25460000	25470000
0	25460000	25470000	0	27550000	27560000
0	24630000	24640000	0	27450000	27460000
0	25680000	25690000	0	27450000	27460000
0	24980000	24990000	0	25290000	25300000
0	21800000	21810000	0	21860000	21870000
0	21320000	21330000	0	21370000	21380000
0	24980000	24990000	0	25460000	25470000
0	24540000	24550000	0	24780000	24790000
0	24640000	24650000	0	27780000	27790000
0	24640000	24650000	0	27540000	27550000
0	21750000	21760000	0	21860000	21870000
0	24540000	24550000	0	25460000	25470000
0	25300000	25310000	0	25350000	25360000
0	24540000	24550000	0	25420000	25430000
0	22490000	22500000	0	22600000	22610000
0	2260000	2270000	0	4340000	4350000
0	25420000	25430000	0	25480000	25490000
0	24540000	24550000	0	27540000	27550000
0	7440000	7450000	0	7510000	7520000
0	2260000	2270000	0	4290000	4300000
0	25480000	25490000	0	25610000	25620000
0	7310000	7320000	0	7440000	7450000
0	6350000	6360000	0	6510000	6520000
0	4520000	4530000	0	4580000	4590000
0	370000	380000	0	520000	530000
0	16830000	16840000	0	16940000	16950000
0	2240000	2250000	0	4260000	4270000
0	19130000	19140000	0	19210000	19220000
0	16090000	16100000	0	16140000	16150000
0	8760000	8770000	0	8820000	8830000
0	6230000	6240000	0	6510000	6520000
0	5500000	5510000	0	5610000	5620000
0	280000	290000	0	520000	530000
0	21320000	21330000	0	21420000	21430000
0	21260000	21270000	0	21310000	21320000
0	2200000	2210000	0	4240000	4250000
0	27450000	27460000	0	27760000	27770000
0	25310000	25320000	0	27480000	27490000
0	24090000	24100000	0	24150000	24160000
0	19570000	19580000	0	19800000	19810000
0	16550000	16560000	0	16810000	16820000
0	15260000	15270000	0	15340000	15350000
0	5640000	5650000	0	5730000	5740000
0	25460000	25470000	0	27500000	27510000
0	18880000	18890000	0	18940000	18950000
0	16140000	16150000	0	16190000	16200000
0	11400000	11410000	0	13010000	13020000
0	4290000	4300000	0	4520000	4530000
0	500000	510000	0	4700000	4710000
0	22920000	22930000	0	23020000	23030000
0	22780000	22790000	0	22920000	22930000
0	22350000	22360000	0	22490000	22500000
0	21660000	21670000	0	21860000	21870000
0	17680000	17690000	0	17860000	17870000
0	11400000	11410000	0	13070000	13080000
0	7420000	7430000	0	7680000	7690000
0	3770000	3780000	0	3930000	3940000
0	26750000	26760000	0	27770000	27780000
0	19610000	19620000	0	19660000	19670000
0	7310000	7320000	0	7680000	7690000
0	21930000	21940000	0	22090000	22100000
0	16550000	16560000	0	16940000	16950000
0	7280000	7290000	0	7680000	7690000
0	26920000	26930000	0	27760000	27770000
0	22780000	22790000	0	23180000	23190000
0	21180000	21190000	0	21260000	21270000
0	19680000	19690000	0	21090000	21100000
0	8580000	8590000	0	8760000	8770000
0	25290000	25300000	0	26330000	26340000
0	22090000	22100000	0	22350000	22360000
0	19780000	19790000	0	21070000	21080000
0	25480000	25490000	0	27460000	27470000
0	25350000	25360000	0	27460000	27470000
0	21660000	21670000	0	21930000	21940000
0	18680000	18690000	0	18870000	18880000
0	14680000	14690000	0	15520000	15530000
0	26880000	26890000	0	27750000	27760000
0	24940000	24950000	0	25420000	25430000
0	24610000	24620000	0	27460000	27470000
0	19800000	19810000	0	22960000	22970000
0	19220000	19230000	0	19380000	19390000
0	4290000	4300000	0	4650000	4660000
0	2170000	2180000	0	4470000	4480000
0	380000	390000	0	4700000	4710000
0	24950000	24960000	0	25460000	25470000
0	24780000	24790000	0	26750000	26760000
0	17610000	17620000	0	17660000	17670000
0	4290000	4300000	0	4470000	4480000
0	800000	810000	0	2440000	2450000
0	24980000	24990000	0	27550000	27560000
0	25290000	25300000	0	25680000	25690000
0	24980000	24990000	0	27760000	27770000
0	25290000	25300000	0	27760000	27770000
0	24780000	24790000	0	27780000	27790000
0	15680000	15690000	0	15730000	15740000
0	19680000	19690000	0	19780000	19790000
0	25290000	25300000	0	25460000	25470000
0	14630000	14640000	0	15680000	15690000
0	25460000	25470000	0	27760000	27770000
0	4360000	4370000	0	4700000	4710000
0	25460000	25470000	0	25680000	25690000
0	25680000	25690000	0	27540000	27550000
0	25430000	25440000	0	27760000	27770000
0	25290000	25300000	0	25430000	25440000
0	25660000	25670000	0	27760000	27770000
0	24510000	24520000	0	27750000	27760000
0	24780000	24790000	0	25290000	25300000
0	24940000	24950000	0	27760000	27770000
0	14630000	14640000	0	15710000	15720000
0	19900000	19910000	0	20550000	20560000
0	25680000	25690000	0	27500000	27510000
0	24640000	24650000	0	25290000	25300000
0	27550000	27560000	0	27760000	27770000
0	24640000	24650000	0	27500000	27510000
0	19940000	19950000	0	20550000	20560000
0	25430000	25440000	0	27550000	27560000
0	19970000	19980000	0	20550000	20560000
0	26330000	26340000	0	27760000	27770000
0	24550000	24560000	0	27460000	27470000
0	24520000	24530000	0	25290000	25300000
0	24780000	24790000	0	26330000	26340000
0	24780000	24790000	0	27550000	27560000
0	24520000	24530000	0	27770000	27780000
0	15775000	15800000	0	19975000	20000000
0	25825000	25850000	0	25925000	25950000
0	24975000	25000000	0	25800000	25825000
0	16025000	16050000	0	20550000	20575000
0	19975000	20000000	0	20100000	20125000
0	25525000	25550000	0	25700000	25725000
0	25800000	25825000	0	27750000	27775000
0	4700000	4725000	0	5225000	5250000
0	27075000	27100000	0	27750000	27775000
0	15900000	15925000	0	19975000	20000000
0	25975000	26000000	0	27750000	27775000
0	25450000	25475000	0	25975000	26000000
0	25800000	25825000	0	27075000	27100000
0	25900000	25925000	0	27550000	27575000
0	16025000	16050000	0	20100000	20125000
0	15900000	15925000	0	20100000	20125000
0	25525000	25550000	0	27750000	27775000
0	17625000	17650000	0	19775000	19800000
0	25275000	25300000	0	25975000	26000000
0	26050000	26075000	0	27750000	27775000
0	16025000	16050000	0	19975000	20000000
0	25275000	25300000	0	25900000	25925000
0	19675000	19700000	0	20150000	20175000
0	25750000	25775000	0	25900000	25925000
0	27025000	27050000	0	27450000	27475000
0	25750000	25775000	0	26050000	26075000
0	9500000	9525000	0	11200000	11225000
0	15775000	15800000	0	16025000	16050000
0	19775000	19800000	0	20150000	20175000
0	20100000	20125000	0	20550000	20575000
0	19900000	19925000	0	20100000	20125000
0	25275000	25300000	0	25525000	25550000
0	4600000	4625000	0	9425000	9450000
0	25900000	25925000	0	26050000	26075000
0	25700000	25725000	0	26475000	26500000
0	25525000	25550000	0	26475000	26500000
0	24975000	25000000	0	25900000	25925000
0	15900000	15925000	0	16025000	16050000
0	25450000	25475000	0	26050000	26075000
0	25650000	25675000	0	25800000	25825000
0	20150000	20175000	0	21075000	21100000
0	24975000	25000000	0	27075000	27100000
0	26050000	26075000	0	27075000	27100000
0	25750000	25775000	0	27550000	27575000
0	17625000	17650000	0	19675000	19700000
0	19600000	19625000	0	20725000	20750000
0	15900000	15925000	0	20250000	20275000
0	16025000	16050000	0	20250000	20275000
0	25025000	25050000	0	25150000	25175000
0	15475000	15500000	0	23425000	23450000
0	15775000	15800000	0	20550000	20575000
0	14475000	14500000	0	19975000	20000000
0	25525000	25550000	0	25950000	25975000
0	24525000	24550000	0	25900000	25925000
0	25275000	25300000	0	26050000	26075000
0	26475000	26500000	0	27750000	27775000
0	15775000	15800000	0	20100000	20125000
0	15900000	15925000	0	20550000	20575000
0	19900000	19925000	0	21025000	21050000
0	25675000	25700000	0	27075000	27100000
0	24975000	25000000	0	25525000	25550000
0	6100000	6125000	0	6200000	6225000
0	25525000	25550000	0	27075000	27100000
0	13525000	13550000	0	19900000	19925000
0	14775000	14800000	0	19375000	19400000
0	4700000	4725000	0	4975000	5000000
0	14475000	14500000	0	15900000	15925000
0	20250000	20275000	0	20550000	20575000
0	4350000	4375000	0	5225000	5250000
0	3750000	3775000	0	3850000	3875000
0	25275000	25300000	0	27075000	27100000
0	15775000	15800000	0	15900000	15925000
0	22775000	22800000	0	23025000	23050000
0	17625000	17650000	0	20150000	20175000
0	19025000	19050000	0	19200000	19225000
0	13525000	13550000	0	21025000	21050000
0	24975000	25000000	0	26050000	26075000
0	14475000	14500000	0	20100000	20125000
0	24525000	24550000	0	25975000	26000000
0	18875000	18900000	0	19025000	19050000
0	18875000	18900000	0	19125000	19150000
0	7275000	7300000	0	7525000	7550000
0	15900000	15925000	0	19875000	19900000
0	11700000	11725000	0	11825000	11850000
0	13500000	13525000	0	20100000	20125000
0	13500000	13525000	0	19975000	20000000
0	14475000	14500000	0	16025000	16050000
0	25500000	25525000	0	27025000	27050000
0	20750000	20775000	0	21050000	21075000
0	26050000	26075000	0	27550000	27575000
0	14475000	14500000	0	20550000	20575000
0	3925000	3950000	0	4050000	4075000
0	22225000	22250000	0	22350000	22375000
0	18875000	18900000	0	19200000	19225000
0	10275000	10300000	0	10500000	10525000
0	7525000	7550000	0	7800000	7825000
0	17925000	17950000	0	18400000	18425000
0	14775000	14800000	0	19225000	19250000
0	4200000	4225000	0	4300000	4325000
0	17925000	17950000	0	18250000	18275000
0	27075000	27100000	0	27550000	27575000
0	18400000	18425000	0	18850000	18875000
0	15475000	15500000	0	19775000	19800000
0	11700000	11725000	0	12200000	12225000
0	25525000	25550000	0	27500000	27525000
0	25275000	25300000	0	26475000	26500000
0	22075000	22100000	0	22225000	22250000
0	19775000	19800000	0	20775000	20800000
0	725000	750000	0	2425000	2450000
0	24525000	24550000	0	26050000	26075000
0	15875000	15900000	0	19550000	19575000
0	11850000	11875000	0	12200000	12225000
0	925000	950000	0	1300000	1325000
0	2300000	2325000	0	4550000	4575000
0	24975000	25000000	0	26475000	26500000
0	22625000	22650000	0	23025000	23050000
0	15775000	15800000	0	20250000	20275000
0	13500000	13525000	0	15900000	15925000
0	26575000	26600000	0	27575000	27600000
0	21650000	21675000	0	22075000	22100000
0	15475000	15500000	0	20150000	20175000
0	2250000	2275000	0	4500000	4525000
0	24525000	24550000	0	26475000	26500000
0	19775000	19800000	0	23425000	23450000
0	16025000	16050000	0	21025000	21050000
0	15475000	15500000	0	19675000	19700000
0	25300000	25325000	0	27025000	27050000
0	20150000	20175000	0	23425000	23450000
0	25825000	25850000	0	26450000	26475000
0	20175000	20200000	0	20775000	20800000
0	14475000	14500000	0	20250000	20275000
0	26475000	26500000	0	27075000	27100000
0	19675000	19700000	0	23425000	23450000
0	13525000	13550000	0	16025000	16050000
0	1300000	1325000	0	1650000	1675000
0	24975000	25000000	0	27000000	27025000
0	9550000	9575000	0	9825000	9850000
0	26475000	26500000	0	27500000	27525000
0	14775000	14800000	0	18875000	18900000
0	25800000	25825000	0	26750000	26775000
0	24475000	24500000	0	25550000	25575000
0	15900000	15925000	0	21025000	21050000
0	13500000	13525000	0	20250000	20275000
0	24475000	24500000	0	26875000	26900000
0	15775000	15800000	0	19850000	19875000
0	15475000	15500000	0	21050000	21075000
0	6000000	6025000	0	10925000	10950000
0	13500000	13525000	0	20550000	20575000
0	19850000	19875000	0	20350000	20375000
0	12750000	12775000	0	15575000	15600000
0	2250000	2275000	0	9425000	9450000
0	25550000	25575000	0	26875000	26900000
0	21475000	21500000	0	23275000	23300000
0	15025000	15050000	0	15500000	15525000
0	12975000	13000000	0	15500000	15525000
0	8150000	8175000	0	11200000	11225000
0	4700000	4725000	0	10875000	10900000
0	20275000	20300000	0	20450000	20475000
0	19885000	19890000	0	19935000	19940000
0	24785000	24790000	0	24945000	24950000
0	24645000	24650000	0	24785000	24790000
0	24980000	24985000	0	25430000	25435000
0	24645000	24650000	0	25665000	25670000
0	19905000	19910000	0	19975000	19980000
0	24785000	24790000	0	25665000	25670000
0	25430000	25435000	0	25685000	25690000
0	24785000	24790000	0	25430000	25435000
0	20295000	20300000	0	20335000	20340000
0	10880000	10885000	0	10925000	10930000
0	15700000	15705000	0	15735000	15740000
0	19995000	20000000	0	20270000	20275000
0	24575000	24580000	0	25320000	25325000
0	25165000	25170000	0	25230000	25235000
0	24540000	24545000	0	25680000	25685000
0	25430000	25435000	0	25920000	25925000
0	25595000	25600000	0	25715000	25720000
0	24785000	24790000	0	24980000	24985000
0	25685000	25690000	0	25920000	25925000
0	24540000	24545000	0	24640000	24645000
0	19890000	19895000	0	19955000	19960000
0	24595000	24600000	0	25315000	25320000
0	24645000	24650000	0	25430000	25435000
0	19975000	19980000	0	20010000	20015000
0	10665000	10670000	0	10700000	10705000
0	19885000	19890000	0	20275000	20280000
0	27500000	27505000	0	27765000	27770000
0	21865000	21870000	0	21930000	21935000
0	19425000	19430000	0	19460000	19465000
0	24980000	24985000	0	25680000	25685000
0	19940000	19945000	0	19995000	20000000
0	22045000	22050000	0	22085000	22090000
0	7315000	7320000	0	7415000	7420000
0	1700000	1705000	0	1750000	1755000
0	24520000	24525000	0	24980000	24985000
0	21935000	21940000	0	22005000	22010000
0	21370000	21375000	0	21425000	21430000
0	21670000	21675000	0	21720000	21725000
0	19495000	19500000	0	20335000	20340000
0	17075000	17080000	0	17150000	17155000
0	6235000	6240000	0	6290000	6295000
0	24640000	24645000	0	24980000	24985000
0	24550000	24555000	0	25355000	25360000
0	21665000	21670000	0	21755000	21760000
0	17085000	17090000	0	17125000	17130000
0	7515000	7520000	0	7680000	7685000
0	4260000	4265000	0	4565000	4570000
0	470000	475000	0	505000	510000
0	15195000	15200000	0	15265000	15270000
0	19040000	19045000	0	19130000	19135000
0	7680000	7685000	0	7795000	7800000
0	4250000	4255000	0	4305000	4310000
10	127000000	127010000	10	127120000	127130000
10	28420000	28430000	10	28500000	28510000
10	68050000	68060000	10	68100000	68110000
10	25080000	25090000	10	25240000	25250000
10	124140000	124150000	10	124220000	124230000
10	144630000	144640000	10	144710000	144720000
10	116500000	116510000	10	116600000	116610000
10	88370000	88380000	10	88430000	88440000
10	82660000	82670000	10	82710000	82720000
10	77080000	77090000	10	77140000	77150000
10	13880000	13890000	10	14340000	14350000
10	143370000	143380000	10	143490000	143500000
10	141570000	141580000	10	141660000	141670000
10	140750000	140760000	10	140830000	140840000
10	139670000	139680000	10	139740000	139750000
10	136890000	136900000	10	137000000	137010000
10	135680000	135690000	10	135740000	135750000
10	134100000	134110000	10	134150000	134160000
10	132850000	132860000	10	132900000	132910000
10	129870000	129880000	10	129940000	129950000
10	114290000	114300000	10	114460000	114470000
10	88560000	88570000	10	88670000	88680000
10	87670000	87680000	10	87740000	87750000
10	86570000	86580000	10	86730000	86740000
10	79190000	79200000	10	79460000	79470000
10	61060000	61070000	10	61110000	61120000
10	59440000	59450000	10	59640000	59650000
10	30140000	30150000	10	30290000	30300000
10	23180000	23190000	10	23230000	23240000
10	17850000	17860000	10	17920000	17930000
10	3610000	3620000	10	3660000	3670000
10	149270000	149280000	10	149360000	149370000
10	143650000	143660000	10	143790000	143800000
10	143560000	143570000	10	143640000	143650000
10	116100000	116110000	10	116160000	116170000
10	115550000	115560000	10	115620000	115630000
10	112660000	112670000	10	112870000	112880000
10	112560000	112570000	10	112650000	112660000
10	111490000	111500000	10	111730000	111740000
10	106800000	106810000	10	106850000	106860000
10	106320000	106330000	10	106370000	106380000
10	105720000	105730000	10	105950000	105960000
10	105490000	105500000	10	105630000	105640000
10	103340000	103350000	10	103400000	103410000
10	99650000	99660000	10	99810000	99820000
10	83700000	83710000	10	83750000	83760000
10	82670000	82680000	10	82920000	82930000
10	77450000	77460000	10	77530000	77540000
10	65790000	65800000	10	65860000	65870000
10	64610000	64620000	10	64820000	64830000
10	61480000	61490000	10	61530000	61540000
10	61030000	61040000	10	61180000	61190000
10	59450000	59460000	10	59500000	59510000
10	46900000	46910000	10	46950000	46960000
10	30140000	30150000	10	30230000	30240000
10	28620000	28630000	10	28690000	28700000
10	26070000	26080000	10	26190000	26200000
10	11860000	11870000	10	11910000	11920000
10	7800000	7810000	10	8020000	8030000
10	4740000	4750000	10	4830000	4840000
10	150310000	150320000	10	150490000	150500000
10	150190000	150200000	10	150310000	150320000
10	148750000	148760000	10	148800000	148810000
10	148720000	148730000	10	148900000	148910000
10	147240000	147250000	10	147360000	147370000
10	145900000	145910000	10	145950000	145960000
10	143080000	143090000	10	143130000	143140000
10	140170000	140180000	10	140220000	140230000
10	135130000	135140000	10	135280000	135290000
10	111050000	111060000	10	111150000	111160000
10	106220000	106230000	10	106320000	106330000
10	105640000	105650000	10	105710000	105720000
10	100540000	100550000	10	100650000	100660000
10	95660000	95670000	10	95790000	95800000
10	88560000	88570000	10	88750000	88760000
10	85620000	85630000	10	85710000	85720000
10	76000000	76010000	10	76230000	76240000
10	75760000	75770000	10	75860000	75870000
10	69710000	69720000	10	70050000	70060000
10	68590000	68600000	10	68650000	68660000
10	38710000	38720000	10	38790000	38800000
10	35030000	35040000	10	35170000	35180000
10	31660000	31670000	10	31820000	31830000
10	21360000	21370000	10	21430000	21440000
10	20880000	20890000	10	21190000	21200000
10	15880000	15890000	10	16000000	16010000
10	4290000	4300000	10	4470000	4480000
10	1500000	1510000	10	1560000	1570000
10	148260000	148270000	10	148340000	148350000
10	144130000	144140000	10	144190000	144200000
10	134990000	135000000	10	135040000	135050000
10	134650000	134660000	10	134830000	134840000
10	133440000	133450000	10	133550000	133560000
10	127510000	127520000	10	127560000	127570000
10	127000000	127010000	10	127160000	127170000
10	126620000	126630000	10	126790000	126800000
10	125380000	125390000	10	125440000	125450000
10	125210000	125220000	10	125360000	125370000
10	120800000	120810000	10	120960000	120970000
10	116180000	116190000	10	116400000	116410000
10	113110000	113120000	10	113210000	113220000
10	101210000	101220000	10	101380000	101390000
10	99430000	99440000	10	99530000	99540000
10	87540000	87550000	10	87670000	87680000
10	84950000	84960000	10	85120000	85130000
10	84780000	84790000	10	84830000	84840000
10	79210000	79220000	10	79360000	79370000
10	76080000	76090000	10	76460000	76470000
10	63450000	63460000	10	63920000	63930000
10	63090000	63100000	10	63450000	63460000
10	45520000	45530000	10	45580000	45590000
10	38790000	38800000	10	39070000	39080000
10	18680000	18690000	10	18980000	18990000
10	18420000	18430000	10	18510000	18520000
10	11910000	11920000	10	12080000	12090000
10	141180000	141190000	10	141440000	141450000
10	139800000	139810000	10	139910000	139920000
10	136250000	136260000	10	136310000	136320000
10	128020000	128030000	10	128080000	128090000
10	124750000	124760000	10	125010000	125020000
10	117750000	117760000	10	117800000	117810000
10	117000000	117010000	10	117350000	117360000
10	113910000	113920000	10	114050000	114060000
10	113770000	113780000	10	113890000	113900000
10	106040000	106050000	10	106210000	106220000
10	104830000	104840000	10	105050000	105060000
10	101680000	101690000	10	101910000	101920000
10	101520000	101530000	10	101570000	101580000
10	95800000	95810000	10	95860000	95870000
10	91490000	91500000	10	91590000	91600000
10	90550000	90560000	10	90660000	90670000
10	87770000	87780000	10	87830000	87840000
10	87760000	87770000	10	87870000	87880000
10	87400000	87410000	10	87520000	87530000
10	85280000	85290000	10	85510000	85520000
10	80770000	80780000	10	80860000	80870000
10	76160000	76170000	10	76300000	76310000
10	75070000	75080000	10	75440000	75450000
10	62680000	62690000	10	62820000	62830000
10	62020000	62030000	10	62300000	62310000
10	60950000	60960000	10	61030000	61040000
10	59640000	59650000	10	59810000	59820000
10	53540000	53550000	10	53670000	53680000
10	34830000	34840000	10	34970000	34980000
10	33360000	33370000	10	33710000	33720000
10	26410000	26420000	10	26540000	26550000
10	26200000	26210000	10	26410000	26420000
10	6340000	6350000	10	6420000	6430000
10	5750000	5760000	10	5950000	5960000
10	2770000	2780000	10	3450000	3460000
10	150350000	150360000	10	150490000	150500000
10	150190000	150200000	10	150260000	150270000
10	148920000	148930000	10	148990000	149000000
10	144240000	144250000	10	144370000	144380000
10	141500000	141510000	10	141650000	141660000
10	140990000	141000000	10	141180000	141190000
10	140550000	140560000	10	140680000	140690000
10	137920000	137930000	10	138080000	138090000
10	134830000	134840000	10	134930000	134940000
10	124030000	124040000	10	124140000	124150000
10	118500000	118510000	10	118610000	118620000
10	107180000	107190000	10	107510000	107520000
10	106270000	106280000	10	106320000	106330000
10	103230000	103240000	10	103400000	103410000
10	101580000	101590000	10	101670000	101680000
10	96440000	96450000	10	96500000	96510000
10	96010000	96020000	10	96350000	96360000
10	93900000	93910000	10	94050000	94060000
10	91400000	91410000	10	91490000	91500000
10	90270000	90280000	10	90340000	90350000
10	90130000	90140000	10	90190000	90200000
10	88360000	88370000	10	88560000	88570000
10	86460000	86470000	10	86550000	86560000
10	83530000	83540000	10	83690000	83700000
10	81030000	81040000	10	81090000	81100000
10	78550000	78560000	10	78690000	78700000
10	77080000	77090000	10	77530000	77540000
10	73940000	73950000	10	74040000	74050000
10	70050000	70060000	10	70180000	70190000
10	68480000	68490000	10	68590000	68600000
10	60910000	60920000	10	61030000	61040000
10	55240000	55250000	10	55530000	55540000
10	37610000	37620000	10	37690000	37700000
10	28080000	28090000	10	28210000	28220000
10	16080000	16090000	10	16400000	16410000
10	13060000	13070000	10	13310000	13320000
10	5290000	5300000	10	5410000	5420000
10	2260000	2270000	10	2350000	2360000
10	1300000	1310000	10	1440000	1450000
10	150050000	150060000	10	150310000	150320000
10	147270000	147280000	10	147330000	147340000
10	144220000	144230000	10	144420000	144430000
10	143950000	143960000	10	144090000	144100000
10	141500000	141510000	10	141570000	141580000
10	138700000	138710000	10	138880000	138890000
10	131240000	131250000	10	131290000	131300000
10	130670000	130680000	10	130920000	130930000
10	125250000	125260000	10	125340000	125350000
10	124860000	124870000	10	125100000	125110000
10	124260000	124270000	10	124380000	124390000
10	115190000	115200000	10	115360000	115370000
10	115020000	115030000	10	115190000	115200000
10	112120000	112130000	10	112300000	112310000
10	110580000	110590000	10	110740000	110750000
10	104830000	104840000	10	105190000	105200000
10	104220000	104230000	10	104320000	104330000
10	101730000	101740000	10	101880000	101890000
10	97830000	97840000	10	98100000	98110000
10	90740000	90750000	10	90810000	90820000
10	83030000	83040000	10	83250000	83260000
10	81530000	81540000	10	81900000	81910000
10	76620000	76630000	10	76670000	76680000
10	69710000	69720000	10	69950000	69960000
10	60040000	60050000	10	60210000	60220000
10	57710000	57720000	10	57880000	57890000
10	53670000	53680000	10	53770000	53780000
10	43620000	43630000	10	43760000	43770000
10	43220000	43230000	10	43760000	43770000
10	39110000	39120000	10	39270000	39280000
10	31110000	31120000	10	31180000	31190000
10	27680000	27690000	10	27730000	27740000
10	21200000	21210000	10	21490000	21500000
10	5640000	5650000	10	5740000	5750000
10	149190000	149200000	10	149350000	149360000
10	144820000	144830000	10	144950000	144960000
10	144450000	144460000	10	144600000	144610000
10	144450000	144460000	10	144520000	144530000
10	142760000	142770000	10	142970000	142980000
10	141360000	141370000	10	141430000	141440000
10	141180000	141190000	10	141360000	141370000
10	140900000	140910000	10	140990000	141000000
10	138300000	138310000	10	138390000	138400000
10	132960000	132970000	10	133030000	133040000
10	115980000	115990000	10	116100000	116110000
10	115370000	115380000	10	115500000	115510000
10	110240000	110250000	10	110340000	110350000
10	109650000	109660000	10	109810000	109820000
10	108840000	108850000	10	109130000	109140000
10	105060000	105070000	10	105170000	105180000
10	101430000	101440000	10	101560000	101570000
10	96010000	96020000	10	97120000	97130000
10	92820000	92830000	10	92870000	92880000
10	91040000	91050000	10	91170000	91180000
10	77770000	77780000	10	77870000	77880000
10	73510000	73520000	10	73640000	73650000
10	67650000	67660000	10	67730000	67740000
10	63920000	63930000	10	64150000	64160000
10	61970000	61980000	10	62300000	62310000
10	59150000	59160000	10	59230000	59240000
10	56530000	56540000	10	56590000	56600000
10	54570000	54580000	10	54730000	54740000
10	37560000	37570000	10	37930000	37940000
10	35180000	35190000	10	35290000	35300000
10	33710000	33720000	10	33920000	33930000
10	30140000	30150000	10	30380000	30390000
10	27650000	27660000	10	27980000	27990000
10	17750000	17760000	10	17840000	17850000
10	16230000	16240000	10	16400000	16410000
10	16000000	16010000	10	16130000	16140000
10	15090000	15100000	10	15200000	15210000
10	14830000	14840000	10	15090000	15100000
10	12270000	12280000	10	12470000	12480000
10	8280000	8290000	10	8640000	8650000
10	4180000	4190000	10	4230000	4240000
10	137610000	137620000	10	137910000	137920000
10	130670000	130680000	10	130720000	130730000
10	129940000	129950000	10	130080000	130090000
10	111820000	111830000	10	111870000	111880000
10	110750000	110760000	10	111050000	111060000
10	110660000	110670000	10	110850000	110860000
10	106630000	106640000	10	106750000	106760000
10	101910000	101920000	10	102180000	102190000
10	99820000	99830000	10	99990000	100000000
10	94800000	94810000	10	94990000	95000000
10	93920000	93930000	10	94060000	94070000
10	87400000	87410000	10	87660000	87670000
10	86400000	86410000	10	86450000	86460000
10	84970000	84980000	10	85060000	85070000
10	81350000	81360000	10	81530000	81540000
10	80870000	80880000	10	81000000	81010000
10	77140000	77150000	10	77530000	77540000
10	75860000	75870000	10	76090000	76100000
10	75170000	75180000	10	75300000	75310000
10	74140000	74150000	10	74200000	74210000
10	69000000	69010000	10	69200000	69210000
10	60720000	60730000	10	61030000	61040000
10	54910000	54920000	10	54960000	54970000
10	48090000	48100000	10	48260000	48270000
10	45050000	45060000	10	45320000	45330000
10	28700000	28710000	10	29150000	29160000
10	27170000	27180000	10	27270000	27280000
10	26540000	26550000	10	26720000	26730000
10	16000000	16010000	10	16410000	16420000
10	10410000	10420000	10	10640000	10650000
10	8650000	8660000	10	8780000	8790000
10	6420000	6430000	10	6620000	6630000
10	6090000	6100000	10	6290000	6300000
10	2040000	2050000	10	2210000	2220000
10	147610000	147620000	10	147740000	147750000
10	145310000	145320000	10	145460000	145470000
10	143640000	143650000	10	143880000	143890000
10	143370000	143380000	10	143550000	143560000
10	137490000	137500000	10	137610000	137620000
10	136540000	136550000	10	136880000	136890000
10	134570000	134580000	10	134730000	134740000
10	134020000	134030000	10	134150000	134160000
10	121030000	121040000	10	121160000	121170000
10	110340000	110350000	10	110520000	110530000
10	110230000	110240000	10	110440000	110450000
10	109970000	109980000	10	110190000	110200000
10	81540000	81550000	10	82010000	82020000
10	78790000	78800000	10	79170000	79180000
10	78540000	78550000	10	78790000	78800000
10	75760000	75770000	10	75990000	76000000
10	67010000	67020000	10	67160000	67170000
10	65530000	65540000	10	65770000	65780000
10	30900000	30910000	10	30970000	30980000
10	30770000	30780000	10	30970000	30980000
10	30690000	30700000	10	30970000	30980000
10	28900000	28910000	10	29150000	29160000
10	9080000	9090000	10	9340000	9350000
10	6340000	6350000	10	6630000	6640000
10	5100000	5110000	10	5230000	5240000
10	2060000	2070000	10	2200000	2210000
10	145210000	145220000	10	145390000	145400000
10	140440000	140450000	10	140490000	140500000
10	138770000	138780000	10	138870000	138880000
10	136480000	136490000	10	136640000	136650000
10	135570000	135580000	10	135670000	135680000
10	135060000	135070000	10	135270000	135280000
10	129160000	129170000	10	129210000	129220000
10	128020000	128030000	10	128260000	128270000
10	125380000	125390000	10	125570000	125580000
10	124030000	124040000	10	124220000	124230000
10	116810000	116820000	10	116900000	116910000
10	70050000	70060000	10	70280000	70290000
10	69560000	69570000	10	69710000	69720000
10	62520000	62530000	10	62650000	62660000
10	48760000	48770000	10	49070000	49080000
10	47110000	47120000	10	47300000	47310000
10	33470000	33480000	10	33520000	33530000
10	16400000	16410000	10	16700000	16710000
10	15570000	15580000	10	15720000	15730000
10	14670000	14680000	10	14800000	14810000
10	13330000	13340000	10	13490000	13500000
10	7700000	7710000	10	7750000	7760000
10	5170000	5180000	10	5420000	5430000
10	1610000	1620000	10	1780000	1790000
10	147460000	147470000	10	147740000	147750000
10	128630000	128640000	10	128930000	128940000
10	127710000	127720000	10	127790000	127800000
10	121160000	121170000	10	121360000	121370000
[truncated: 15,177 more rows]
