# Supplementary material for: Chromatin loop anchors contain core structural components of the gene expression machinery in maize
Source: BMC Genomics. 2021 Jan 6;22:23. doi: 10.1186/s12864-020-07324-0 (PMC7789236; doi:10.1186/s12864-020-07324-0)
Supplement: Supplementary file 4 — Additional file 4. Hi-C replicate 2 chromatin loop coordinates. Coordinates (in bps) and chromosome assignments are shown for both anchors forming a loop. (chr1) Chromosome assignment of first anchor; (× 1, × 2) Coordinates in bps of first anchor; (chr2) Chromosome assignment of second anchor; (y1, y2) Coordinates in bp of second anchor. All coordinates are against the maize B73 AGPv4 assembly. [file 12864_2020_7324_MOESM4_ESM.xlsx]

## Sheet: AdditionalFile4
chr1	x1	x2	chr2	y1	y2
9	11550000	11560000	9	11780000	11790000
9	23330000	23340000	9	23380000	23390000
9	10510000	10520000	9	10550000	10560000
9	142830000	142840000	9	142880000	142890000
9	146540000	146550000	9	146610000	146620000
9	5030000	5040000	9	5080000	5090000
9	19140000	19150000	9	19190000	19200000
9	32290000	32300000	9	32540000	32550000
9	57390000	57400000	9	57430000	57440000
9	28450000	28460000	9	28490000	28500000
9	149280000	149290000	9	149320000	149330000
9	92750000	92760000	9	92830000	92840000
9	157170000	157180000	9	157230000	157240000
9	19930000	19940000	9	19990000	20000000
9	4960000	4970000	9	5020000	5030000
9	143570000	143580000	9	143630000	143640000
9	144460000	144470000	9	144510000	144520000
9	18940000	18950000	9	19060000	19070000
9	146690000	146700000	9	146750000	146760000
9	150080000	150090000	9	150140000	150150000
9	143980000	143990000	9	144020000	144030000
9	116430000	116440000	9	116540000	116550000
9	36160000	36170000	9	36280000	36290000
9	152290000	152300000	9	152370000	152380000
9	22540000	22550000	9	22640000	22650000
9	110790000	110800000	9	110880000	110890000
9	156770000	156780000	9	156820000	156830000
9	17430000	17440000	9	17510000	17520000
9	116220000	116230000	9	116290000	116300000
9	97600000	97610000	9	97670000	97680000
9	140360000	140370000	9	140440000	140450000
9	96010000	96020000	9	96080000	96090000
9	101920000	101930000	9	102100000	102110000
9	101980000	101990000	9	102100000	102110000
9	126200000	126210000	9	126270000	126280000
9	157120000	157130000	9	157160000	157170000
9	137020000	137030000	9	137070000	137080000
9	132520000	132530000	9	132660000	132670000
9	154620000	154630000	9	154660000	154670000
9	131490000	131500000	9	131560000	131570000
9	116360000	116370000	9	116420000	116430000
9	154870000	154880000	9	154910000	154920000
9	38800000	38810000	9	38910000	38920000
9	143470000	143480000	9	143510000	143520000
9	139940000	139950000	9	140000000	140010000
9	141210000	141220000	9	141260000	141270000
9	137490000	137500000	9	137590000	137600000
9	142000000	142010000	9	142100000	142110000
9	117680000	117690000	9	117740000	117750000
9	104280000	104290000	9	104330000	104340000
9	99410000	99420000	9	99490000	99500000
9	155990000	156000000	9	156040000	156050000
9	148220000	148230000	9	148340000	148350000
9	152960000	152970000	9	153030000	153040000
9	138650000	138660000	9	138750000	138760000
9	136570000	136580000	9	136610000	136620000
9	116750000	116760000	9	116800000	116810000
9	110880000	110890000	9	110930000	110940000
9	140010000	140020000	9	140060000	140070000
9	133880000	133890000	9	133960000	133970000
9	130900000	130910000	9	130950000	130960000
9	26820000	26830000	9	26890000	26900000
9	157240000	157250000	9	157420000	157430000
9	145890000	145900000	9	145930000	145940000
9	99610000	99620000	9	99650000	99660000
9	15920000	15930000	9	15990000	16000000
9	146640000	146650000	9	146680000	146690000
9	141140000	141150000	9	141190000	141200000
9	118710000	118720000	9	118770000	118780000
9	110300000	110310000	9	110360000	110370000
9	155230000	155240000	9	155280000	155290000
9	133970000	133980000	9	134010000	134020000
9	132660000	132670000	9	132740000	132750000
9	113590000	113600000	9	113640000	113650000
9	3440000	3450000	9	3480000	3490000
9	130800000	130810000	9	130890000	130900000
9	122670000	122680000	9	122710000	122720000
9	113420000	113430000	9	113500000	113510000
9	93170000	93180000	9	93330000	93340000
9	92060000	92070000	9	92150000	92160000
9	83390000	83400000	9	83440000	83450000
9	53380000	53390000	9	53470000	53480000
9	149400000	149410000	9	149450000	149460000
9	124520000	124530000	9	124760000	124770000
9	121850000	121860000	9	121900000	121910000
9	48380000	48390000	9	48520000	48530000
9	20670000	20680000	9	20710000	20720000
9	930000	940000	9	1000000	1010000
9	145950000	145960000	9	146060000	146070000
9	144530000	144540000	9	144620000	144630000
9	46110000	46120000	9	46150000	46160000
9	10460000	10470000	9	10500000	10510000
9	154970000	154980000	9	155110000	155120000
9	147260000	147270000	9	147310000	147320000
9	144620000	144630000	9	144660000	144670000
9	140060000	140070000	9	140130000	140140000
9	131420000	131430000	9	131490000	131500000
9	115410000	115420000	9	115520000	115530000
9	108430000	108440000	9	108530000	108540000
9	156920000	156930000	9	156960000	156970000
9	154670000	154680000	9	154750000	154760000
9	145680000	145690000	9	145720000	145730000
9	108780000	108790000	9	108880000	108890000
9	77080000	77090000	9	77150000	77160000
9	26890000	26900000	9	27020000	27030000
9	21920000	21930000	9	21980000	21990000
9	15740000	15750000	9	15780000	15790000
9	155130000	155140000	9	155190000	155200000
9	149780000	149790000	9	149820000	149830000
9	33550000	33560000	9	33740000	33750000
9	158670000	158680000	9	158740000	158750000
9	150530000	150540000	9	150590000	150600000
9	143530000	143540000	9	143570000	143580000
9	138450000	138460000	9	138530000	138540000
9	116300000	116310000	9	116430000	116440000
9	23210000	23220000	9	23310000	23320000
9	15780000	15790000	9	15850000	15860000
9	156480000	156490000	9	156570000	156580000
9	141490000	141500000	9	141570000	141580000
9	141370000	141380000	9	141480000	141490000
9	68750000	68760000	9	68800000	68810000
9	49590000	49600000	9	49730000	49740000
9	18170000	18180000	9	18230000	18240000
9	7200000	7210000	9	7240000	7250000
9	1860000	1870000	9	1930000	1940000
9	156100000	156110000	9	156170000	156180000
9	155630000	155640000	9	155670000	155680000
9	154020000	154030000	9	154120000	154130000
9	153310000	153320000	9	153360000	153370000
9	129480000	129490000	9	129530000	129540000
9	152890000	152900000	9	152940000	152950000
9	146760000	146770000	9	146800000	146810000
9	139300000	139310000	9	139350000	139360000
9	138360000	138370000	9	138410000	138420000
9	65970000	65980000	9	66030000	66040000
9	13100000	13110000	9	13140000	13150000
9	136090000	136100000	9	136180000	136190000
9	23400000	23410000	9	23630000	23640000
9	14560000	14570000	9	14620000	14630000
9	153420000	153430000	9	153510000	153520000
9	110610000	110620000	9	110690000	110700000
9	97680000	97690000	9	97760000	97770000
9	96800000	96810000	9	96870000	96880000
9	70150000	70160000	9	70230000	70240000
9	31240000	31250000	9	31340000	31350000
9	11960000	11970000	9	12040000	12050000
9	2060000	2070000	9	2210000	2220000
9	153610000	153620000	9	153650000	153660000
9	111960000	111970000	9	112210000	112220000
9	89630000	89640000	9	89730000	89740000
9	157810000	157820000	9	157910000	157920000
9	143110000	143120000	9	143190000	143200000
9	121100000	121110000	9	121210000	121220000
9	116550000	116560000	9	116590000	116600000
9	110990000	111000000	9	111030000	111040000
9	93060000	93070000	9	93160000	93170000
9	139090000	139100000	9	139130000	139140000
9	136760000	136770000	9	136810000	136820000
9	128610000	128620000	9	128650000	128660000
9	23990000	24000000	9	24090000	24100000
9	16630000	16640000	9	16730000	16740000
9	11180000	11190000	9	11350000	11360000
9	158050000	158060000	9	158100000	158110000
9	154750000	154760000	9	154790000	154800000
9	129560000	129570000	9	129600000	129610000
9	102450000	102460000	9	102500000	102510000
9	27080000	27090000	9	27170000	27180000
9	142250000	142260000	9	142290000	142300000
9	139520000	139530000	9	139660000	139670000
9	138710000	138720000	9	138750000	138760000
9	133460000	133470000	9	133520000	133530000
9	131190000	131200000	9	131230000	131240000
9	127540000	127550000	9	127610000	127620000
9	121310000	121320000	9	121370000	121380000
9	94660000	94670000	9	94810000	94820000
9	77370000	77380000	9	77630000	77640000
9	155820000	155830000	9	155890000	155900000
9	155190000	155200000	9	155230000	155240000
9	136960000	136970000	9	137000000	137010000
9	131010000	131020000	9	131180000	131190000
9	116850000	116860000	9	116930000	116940000
9	114860000	114870000	9	115020000	115030000
9	96320000	96330000	9	96780000	96790000
9	96120000	96130000	9	96270000	96280000
9	12900000	12910000	9	13080000	13090000
9	7560000	7570000	9	7600000	7610000
9	7250000	7260000	9	7290000	7300000
9	157770000	157780000	9	157810000	157820000
9	136540000	136550000	9	136610000	136620000
9	134360000	134370000	9	134440000	134450000
9	124180000	124190000	9	124290000	124300000
9	121990000	122000000	9	122110000	122120000
9	115640000	115650000	9	115700000	115710000
9	61840000	61850000	9	61910000	61920000
9	45580000	45590000	9	45710000	45720000
9	44820000	44830000	9	44940000	44950000
9	19060000	19070000	9	19140000	19150000
9	1460000	1470000	9	1550000	1560000
9	113510000	113520000	9	113590000	113600000
9	96320000	96330000	9	96450000	96460000
9	10550000	10560000	9	10610000	10620000
9	6790000	6800000	9	6850000	6860000
9	157960000	157970000	9	158050000	158060000
9	151800000	151810000	9	151900000	151910000
9	141490000	141500000	9	141540000	141550000
9	120190000	120200000	9	120340000	120350000
9	103110000	103120000	9	103210000	103220000
9	21570000	21580000	9	21630000	21640000
9	13150000	13160000	9	13410000	13420000
9	5870000	5880000	9	5910000	5920000
9	143530000	143540000	9	143630000	143640000
9	134140000	134150000	9	134250000	134260000
9	130960000	130970000	9	131000000	131010000
9	113790000	113800000	9	113850000	113860000
9	83830000	83840000	9	83870000	83880000
9	62220000	62230000	9	62260000	62270000
9	60500000	60510000	9	60680000	60690000
9	28080000	28090000	9	28120000	28130000
9	22070000	22080000	9	22150000	22160000
9	9110000	9120000	9	9200000	9210000
9	142880000	142890000	9	143010000	143020000
9	136020000	136030000	9	136080000	136090000
9	118800000	118810000	9	118850000	118860000
9	112940000	112950000	9	113030000	113040000
9	95960000	95970000	9	96010000	96020000
9	89730000	89740000	9	89860000	89870000
9	158450000	158460000	9	158530000	158540000
9	137660000	137670000	9	137780000	137790000
9	135980000	135990000	9	136020000	136030000
9	129860000	129870000	9	129900000	129910000
9	116160000	116170000	9	116220000	116230000
9	113970000	113980000	9	114010000	114020000
9	111690000	111700000	9	111760000	111770000
9	53350000	53360000	9	53470000	53480000
9	153030000	153040000	9	153100000	153110000
9	143020000	143030000	9	143110000	143120000
9	139870000	139880000	9	139920000	139930000
9	130360000	130370000	9	130410000	130420000
9	129970000	129980000	9	130050000	130060000
9	89250000	89260000	9	89290000	89300000
9	58130000	58140000	9	58170000	58180000
9	15920000	15930000	9	16040000	16050000
9	15350000	15360000	9	15440000	15450000
9	10620000	10630000	9	10720000	10730000
9	7170000	7180000	9	7240000	7250000
9	154830000	154840000	9	154870000	154880000
9	130410000	130420000	9	130540000	130550000
9	129720000	129730000	9	129830000	129840000
9	99500000	99510000	9	99600000	99610000
9	98840000	98850000	9	98960000	98970000
9	153380000	153390000	9	153510000	153520000
9	141890000	141900000	9	141970000	141980000
9	129900000	129910000	9	129970000	129980000
9	127440000	127450000	9	127480000	127490000
9	125440000	125450000	9	125670000	125680000
9	98000000	98010000	9	98040000	98050000
9	23630000	23640000	9	23840000	23850000
9	5660000	5670000	9	5740000	5750000
9	144880000	144890000	9	144960000	144970000
9	141020000	141030000	9	141090000	141100000
9	140220000	140230000	9	140310000	140320000
9	123680000	123690000	9	123760000	123770000
9	108060000	108070000	9	108220000	108230000
9	106510000	106520000	9	106600000	106610000
9	103580000	103590000	9	103630000	103640000
9	94130000	94140000	9	94200000	94210000
9	91950000	91960000	9	92000000	92010000
9	15990000	16000000	9	16040000	16050000
9	158400000	158410000	9	158440000	158450000
9	155850000	155860000	9	155890000	155900000
9	155280000	155290000	9	155320000	155330000
9	147120000	147130000	9	147190000	147200000
9	141270000	141280000	9	141340000	141350000
9	133210000	133220000	9	133250000	133260000
9	130650000	130660000	9	130690000	130700000
9	127350000	127360000	9	127400000	127410000
9	25080000	25090000	9	25240000	25250000
9	158130000	158140000	9	158170000	158180000
9	152250000	152260000	9	152290000	152300000
9	146760000	146770000	9	146830000	146840000
9	139750000	139760000	9	139870000	139880000
9	119200000	119210000	9	119240000	119250000
9	91380000	91390000	9	91420000	91430000
9	84210000	84220000	9	84480000	84490000
9	80240000	80250000	9	80350000	80360000
9	31240000	31250000	9	31420000	31430000
9	12500000	12510000	9	12690000	12700000
9	10910000	10920000	9	10960000	10970000
9	10870000	10880000	9	10910000	10920000
9	2210000	2220000	9	2250000	2260000
9	155590000	155600000	9	155630000	155640000
9	155340000	155350000	9	155390000	155400000
9	150900000	150910000	9	150970000	150980000
9	141090000	141100000	9	141140000	141150000
9	132930000	132940000	9	132980000	132990000
9	130050000	130060000	9	130090000	130100000
9	125630000	125640000	9	125670000	125680000
9	121400000	121410000	9	121460000	121470000
9	117450000	117460000	9	117520000	117530000
9	105950000	105960000	9	106000000	106010000
9	85530000	85540000	9	85600000	85610000
9	68850000	68860000	9	68900000	68910000
9	30730000	30740000	9	30770000	30780000
9	155960000	155970000	9	156050000	156060000
9	154320000	154330000	9	154360000	154370000
9	150290000	150300000	9	150340000	150350000
9	150160000	150170000	9	150200000	150210000
9	147190000	147200000	9	147260000	147270000
9	138530000	138540000	9	138640000	138650000
9	118860000	118870000	9	118910000	118920000
9	2880000	2890000	9	2940000	2950000
9	220000	230000	9	320000	330000
9	156600000	156610000	9	156640000	156650000
9	149960000	149970000	9	150060000	150070000
9	148170000	148180000	9	148210000	148220000
9	144670000	144680000	9	144740000	144750000
9	138650000	138660000	9	138710000	138720000
9	136620000	136630000	9	136690000	136700000
9	124550000	124560000	9	124760000	124770000
9	115110000	115120000	9	115240000	115250000
9	102010000	102020000	9	102100000	102110000
9	91190000	91200000	9	91360000	91370000
9	90220000	90230000	9	90420000	90430000
9	70090000	70100000	9	70130000	70140000
9	26670000	26680000	9	26820000	26830000
9	18820000	18830000	9	18860000	18870000
9	1930000	1940000	9	1970000	1980000
9	154920000	154930000	9	154970000	154980000
9	154160000	154170000	9	154290000	154300000
9	147330000	147340000	9	147410000	147420000
9	139470000	139480000	9	139510000	139520000
9	134030000	134040000	9	134140000	134150000
9	127730000	127740000	9	127770000	127780000
9	120300000	120310000	9	120340000	120350000
9	108890000	108900000	9	108980000	108990000
9	103210000	103220000	9	103320000	103330000
9	31340000	31350000	9	31420000	31430000
9	21510000	21520000	9	21550000	21560000
9	6890000	6900000	9	7160000	7170000
9	2840000	2850000	9	2880000	2890000
9	1350000	1360000	9	1440000	1450000
9	156990000	157000000	9	157030000	157040000
9	156060000	156070000	9	156100000	156110000
9	151140000	151150000	9	151210000	151220000
9	140830000	140840000	9	140910000	140920000
9	130360000	130370000	9	130540000	130550000
9	120450000	120460000	9	120500000	120510000
9	114520000	114530000	9	114570000	114580000
9	103970000	103980000	9	104060000	104070000
9	88470000	88480000	9	88510000	88520000
9	31290000	31300000	9	31340000	31350000
9	15030000	15040000	9	15100000	15110000
9	10220000	10230000	9	10450000	10460000
9	7830000	7840000	9	7900000	7910000
9	156720000	156730000	9	156760000	156770000
9	146800000	146810000	9	146840000	146850000
9	144770000	144780000	9	144840000	144850000
9	136380000	136390000	9	136540000	136550000
9	129910000	129920000	9	130050000	130060000
9	127690000	127700000	9	127730000	127740000
9	113510000	113520000	9	113640000	113650000
9	113230000	113240000	9	113420000	113430000
9	106220000	106230000	9	106290000	106300000
9	102570000	102580000	9	102800000	102810000
9	74050000	74060000	9	74160000	74170000
9	26670000	26680000	9	26890000	26900000
9	20390000	20400000	9	20520000	20530000
9	15520000	15530000	9	15650000	15660000
9	9200000	9210000	9	9240000	9250000
9	8300000	8310000	9	8470000	8480000
9	155890000	155900000	9	155930000	155940000
9	148860000	148870000	9	148900000	148910000
9	144130000	144140000	9	144180000	144190000
9	143210000	143220000	9	143270000	143280000
9	130850000	130860000	9	130890000	130900000
9	130800000	130810000	9	130850000	130860000
9	126070000	126080000	9	126200000	126210000
9	102330000	102340000	9	102430000	102440000
9	102110000	102120000	9	102310000	102320000
9	90820000	90830000	9	90920000	90930000
9	53320000	53330000	9	53470000	53480000
9	37390000	37400000	9	37440000	37450000
9	16080000	16090000	9	16230000	16240000
9	11550000	11560000	9	11750000	11760000
9	11220000	11230000	9	11340000	11350000
9	7170000	7180000	9	7210000	7220000
9	5660000	5670000	9	5710000	5720000
9	158950000	158960000	9	159000000	159010000
9	156850000	156860000	9	156890000	156900000
9	155780000	155790000	9	155820000	155830000
9	154360000	154370000	9	154420000	154430000
9	144960000	144970000	9	145000000	145010000
9	143270000	143280000	9	143460000	143470000
9	139610000	139620000	9	139660000	139670000
9	136690000	136700000	9	136740000	136750000
9	129970000	129980000	9	130020000	130030000
9	121910000	121920000	9	121970000	121980000
9	121260000	121270000	9	121310000	121320000
9	110690000	110700000	9	110790000	110800000
9	106600000	106610000	9	106730000	106740000
9	66880000	66890000	9	66920000	66930000
9	47430000	47440000	9	47480000	47490000
9	31980000	31990000	9	32050000	32060000
9	24420000	24430000	9	24460000	24470000
9	12440000	12450000	9	12490000	12500000
9	11470000	11480000	9	11550000	11560000
9	149840000	149850000	9	149880000	149890000
9	148130000	148140000	9	148170000	148180000
9	137870000	137880000	9	137910000	137920000
9	135610000	135620000	9	135700000	135710000
9	121210000	121220000	9	121260000	121270000
9	117160000	117170000	9	117220000	117230000
9	111830000	111840000	9	111940000	111950000
9	71340000	71350000	9	71480000	71490000
9	1990000	2000000	9	2060000	2070000
9	158880000	158890000	9	158940000	158950000
9	157630000	157640000	9	157710000	157720000
9	150750000	150760000	9	150810000	150820000
9	146060000	146070000	9	146100000	146110000
9	145770000	145780000	9	145880000	145890000
9	133630000	133640000	9	133870000	133880000
9	121160000	121170000	9	121210000	121220000
9	110950000	110960000	9	110990000	111000000
9	100960000	100970000	9	101000000	101010000
9	80080000	80090000	9	80200000	80210000
9	45550000	45560000	9	45710000	45720000
9	26900000	26910000	9	26980000	26990000
9	24600000	24610000	9	24640000	24650000
9	17930000	17940000	9	18080000	18090000
9	17340000	17350000	9	17410000	17420000
9	155670000	155680000	9	155780000	155790000
9	154940000	154950000	9	154980000	154990000
9	150710000	150720000	9	150750000	150760000
9	149450000	149460000	9	149600000	149610000
9	148610000	148620000	9	148720000	148730000
9	142490000	142500000	9	142540000	142550000
9	141530000	141540000	9	141570000	141580000
9	139680000	139690000	9	139740000	139750000
9	124810000	124820000	9	124880000	124890000
9	115020000	115030000	9	115240000	115250000
9	113100000	113110000	9	113230000	113240000
9	104060000	104070000	9	104130000	104140000
9	100140000	100150000	9	100180000	100190000
9	99660000	99670000	9	99770000	99780000
9	97240000	97250000	9	97420000	97430000
9	15130000	15140000	9	15310000	15320000
9	5590000	5600000	9	5660000	5670000
9	1560000	1570000	9	1620000	1630000
9	158550000	158560000	9	158630000	158640000
9	155900000	155910000	9	155950000	155960000
9	145720000	145730000	9	145760000	145770000
9	142130000	142140000	9	142170000	142180000
9	135610000	135620000	9	135780000	135790000
9	134280000	134290000	9	134360000	134370000
9	126820000	126830000	9	127010000	127020000
9	120520000	120530000	9	120660000	120670000
9	110360000	110370000	9	110410000	110420000
9	91480000	91490000	9	91530000	91540000
9	35140000	35150000	9	35180000	35190000
9	32490000	32500000	9	32530000	32540000
9	25750000	25760000	9	25840000	25850000
9	18820000	18830000	9	18920000	18930000
9	18540000	18550000	9	18580000	18590000
9	10330000	10340000	9	10440000	10450000
9	830000	840000	9	870000	880000
9	670000	680000	9	710000	720000
9	157940000	157950000	9	158110000	158120000
9	156880000	156890000	9	156920000	156930000
9	154940000	154950000	9	155110000	155120000
9	154290000	154300000	9	154350000	154360000
9	150160000	150170000	9	150280000	150290000
9	148610000	148620000	9	148680000	148690000
9	138960000	138970000	9	139040000	139050000
9	121370000	121380000	9	121460000	121470000
9	117220000	117230000	9	117360000	117370000
9	116300000	116310000	9	116360000	116370000
9	115710000	115720000	9	115820000	115830000
9	114610000	114620000	9	114740000	114750000
9	113030000	113040000	9	113090000	113100000
9	110790000	110800000	9	110940000	110950000
9	110600000	110610000	9	110790000	110800000
9	106750000	106760000	9	106800000	106810000
9	102390000	102400000	9	102430000	102440000
9	96120000	96130000	9	96320000	96330000
9	92000000	92010000	9	92060000	92070000
9	86010000	86020000	9	86090000	86100000
9	77260000	77270000	9	77370000	77380000
9	72380000	72390000	9	72600000	72610000
9	68940000	68950000	9	68980000	68990000
9	68910000	68920000	9	68980000	68990000
9	46150000	46160000	9	46360000	46370000
9	30980000	30990000	9	31080000	31090000
9	10460000	10470000	9	10550000	10560000
9	8480000	8490000	9	8560000	8570000
9	156610000	156620000	9	156680000	156690000
9	149910000	149920000	9	149960000	149970000
9	142620000	142630000	9	142660000	142670000
9	135890000	135900000	9	135940000	135950000
9	133150000	133160000	9	133200000	133210000
9	120190000	120200000	9	120290000	120300000
9	112010000	112020000	9	112210000	112220000
9	111790000	111800000	9	111940000	111950000
9	103140000	103150000	9	103210000	103220000
9	101770000	101780000	9	101850000	101860000
9	77150000	77160000	9	77250000	77260000
9	71960000	71970000	9	72060000	72070000
9	70150000	70160000	9	70320000	70330000
9	36010000	36020000	9	36070000	36080000
9	20170000	20180000	9	20230000	20240000
9	15650000	15660000	9	15720000	15730000
9	14630000	14640000	9	14890000	14900000
9	14010000	14020000	9	14110000	14120000
9	3240000	3250000	9	3290000	3300000
9	158740000	158750000	9	158790000	158800000
9	148360000	148370000	9	148430000	148440000
9	140180000	140190000	9	140220000	140230000
9	128700000	128710000	9	128740000	128750000
9	125670000	125680000	9	125810000	125820000
9	120810000	120820000	9	120870000	120880000
9	120400000	120410000	9	120440000	120450000
9	118060000	118070000	9	118160000	118170000
9	112340000	112350000	9	112390000	112400000
9	106480000	106490000	9	106600000	106610000
9	105290000	105300000	9	105330000	105340000
9	102040000	102050000	9	102100000	102110000
9	101920000	101930000	9	101980000	101990000
9	101220000	101230000	9	101310000	101320000
9	96270000	96280000	9	96320000	96330000
9	94210000	94220000	9	94350000	94360000
9	83800000	83810000	9	83870000	83880000
9	39800000	39810000	9	39850000	39860000
9	27420000	27430000	9	27530000	27540000
9	26600000	26610000	9	26640000	26650000
9	15350000	15360000	9	15650000	15660000
9	8470000	8480000	9	8650000	8660000
9	2840000	2850000	9	2940000	2950000
9	1710000	1720000	9	1770000	1780000
9	158840000	158850000	9	158880000	158890000
9	157770000	157780000	9	157910000	157920000
9	139150000	139160000	9	139190000	139200000
9	135230000	135240000	9	135290000	135300000
9	132770000	132780000	9	132920000	132930000
9	132520000	132530000	9	132740000	132750000
9	131020000	131030000	9	131080000	131090000
9	124910000	124920000	9	124960000	124970000
9	123490000	123500000	9	123530000	123540000
9	110940000	110950000	9	111030000	111040000
9	101980000	101990000	9	102040000	102050000
9	95830000	95840000	9	95960000	95970000
9	65830000	65840000	9	65970000	65980000
9	33750000	33760000	9	33990000	34000000
9	15920000	15930000	9	16070000	16080000
9	4690000	4700000	9	4730000	4740000
9	156050000	156060000	9	156170000	156180000
9	154910000	154920000	9	155110000	155120000
9	152520000	152530000	9	152570000	152580000
9	149910000	149920000	9	150080000	150090000
9	147190000	147200000	9	147310000	147320000
9	143660000	143670000	9	143860000	143870000
9	140480000	140490000	9	140580000	140590000
9	132580000	132590000	9	132660000	132670000
9	124180000	124190000	9	124400000	124410000
9	120120000	120130000	9	120160000	120170000
9	113100000	113110000	9	113420000	113430000
9	102570000	102580000	9	102750000	102760000
9	101850000	101860000	9	101910000	101920000
9	101170000	101180000	9	101220000	101230000
9	100850000	100860000	9	100950000	100960000
9	99660000	99670000	9	99810000	99820000
9	97460000	97470000	9	97600000	97610000
9	95760000	95770000	9	95960000	95970000
9	79850000	79860000	9	80080000	80090000
9	68850000	68860000	9	68990000	69000000
9	61550000	61560000	9	61600000	61610000
9	33780000	33790000	9	33840000	33850000
9	33750000	33760000	9	33840000	33850000
9	33750000	33760000	9	33790000	33800000
9	27010000	27020000	9	27080000	27090000
9	21980000	21990000	9	22060000	22070000
9	19430000	19440000	9	19520000	19530000
9	7780000	7790000	9	7820000	7830000
9	3920000	3930000	9	3980000	3990000
9	158270000	158280000	9	158370000	158380000
9	152200000	152210000	9	152290000	152300000
9	151730000	151740000	9	151800000	151810000
9	145720000	145730000	9	145880000	145890000
9	137180000	137190000	9	137230000	137240000
9	133380000	133390000	9	133460000	133470000
9	131560000	131570000	9	131620000	131630000
9	121720000	121730000	9	121840000	121850000
9	119250000	119260000	9	119360000	119370000
9	118800000	118810000	9	118910000	118920000
9	115240000	115250000	9	115400000	115410000
9	109370000	109380000	9	109460000	109470000
9	106000000	106010000	9	106220000	106230000
9	104910000	104920000	9	104950000	104960000
9	103630000	103640000	9	103760000	103770000
9	95890000	95900000	9	95960000	95970000
9	91600000	91610000	9	91640000	91650000
9	90420000	90430000	9	90490000	90500000
9	87510000	87520000	9	87560000	87570000
9	83270000	83280000	9	83390000	83400000
9	48470000	48480000	9	48520000	48530000
9	44940000	44950000	9	45040000	45050000
9	44510000	44520000	9	44620000	44630000
9	36280000	36290000	9	36370000	36380000
9	34670000	34680000	9	34710000	34720000
9	25260000	25270000	9	25390000	25400000
9	17240000	17250000	9	17340000	17350000
9	9870000	9880000	9	9960000	9970000
9	8570000	8580000	9	8640000	8650000
9	5510000	5520000	9	5590000	5600000
9	1350000	1360000	9	1390000	1400000
9	158840000	158850000	9	158940000	158950000
9	151400000	151410000	9	151500000	151510000
9	150670000	150680000	9	150710000	150720000
9	146960000	146970000	9	147120000	147130000
9	141810000	141820000	9	141890000	141900000
9	141200000	141210000	9	141340000	141350000
9	135160000	135170000	9	135220000	135230000
9	134250000	134260000	9	134360000	134370000
9	116820000	116830000	9	116930000	116940000
9	116430000	116440000	9	116590000	116600000
9	115820000	115830000	9	115970000	115980000
9	107880000	107890000	9	107920000	107930000
9	106000000	106010000	9	106290000	106300000
9	92960000	92970000	9	93060000	93070000
9	90610000	90620000	9	90650000	90660000
9	32050000	32060000	9	32150000	32160000
9	26530000	26540000	9	26600000	26610000
9	18680000	18690000	9	18780000	18790000
9	16980000	16990000	9	17050000	17060000
9	16770000	16780000	9	16810000	16820000
9	9870000	9880000	9	9930000	9940000
9	4860000	4870000	9	4900000	4910000
9	4690000	4700000	9	4860000	4870000
9	157110000	157120000	9	157230000	157240000
9	155950000	155960000	9	155990000	156000000
9	152580000	152590000	9	152650000	152660000
9	148000000	148010000	9	148170000	148180000
9	142950000	142960000	9	143000000	143010000
9	142100000	142110000	9	142140000	142150000
9	129900000	129910000	9	130090000	130100000
9	127460000	127470000	9	127510000	127520000
9	127180000	127190000	9	127220000	127230000
9	124290000	124300000	9	124380000	124390000
9	119410000	119420000	9	119470000	119480000
9	105180000	105190000	9	105250000	105260000
9	101310000	101320000	9	101350000	101360000
9	99770000	99780000	9	99810000	99820000
9	98970000	98980000	9	99130000	99140000
9	98000000	98010000	9	98190000	98200000
9	96890000	96900000	9	97230000	97240000
9	92850000	92860000	9	92960000	92970000
9	79550000	79560000	9	79630000	79640000
9	69790000	69800000	9	69840000	69850000
9	67310000	67320000	9	67460000	67470000
9	39860000	39870000	9	39930000	39940000
9	32630000	32640000	9	32680000	32690000
9	24460000	24470000	9	24640000	24650000
9	21360000	21370000	9	21410000	21420000
9	18090000	18100000	9	18160000	18170000
9	16250000	16260000	9	16420000	16430000
9	7350000	7360000	9	7560000	7570000
9	149090000	149100000	9	149250000	149260000
9	136610000	136620000	9	136740000	136750000
9	131080000	131090000	9	131190000	131200000
9	126690000	126700000	9	126820000	126830000
9	115980000	115990000	9	116020000	116030000
9	103070000	103080000	9	103110000	103120000
9	97450000	97460000	9	97670000	97680000
9	95960000	95970000	9	96080000	96090000
9	68820000	68830000	9	68990000	69000000
9	65330000	65340000	9	65390000	65400000
9	62050000	62060000	9	62090000	62100000
9	51160000	51170000	9	51280000	51290000
9	49090000	49100000	9	49160000	49170000
9	49020000	49030000	9	49160000	49170000
9	33350000	33360000	9	33550000	33560000
9	32420000	32430000	9	32540000	32550000
9	32300000	32310000	9	32480000	32490000
9	31510000	31520000	9	31550000	31560000
9	29280000	29290000	9	29530000	29540000
9	20710000	20720000	9	20770000	20780000
9	14110000	14120000	9	14220000	14230000
9	13640000	13650000	9	13700000	13710000
9	9020000	9030000	9	9100000	9110000
9	8140000	8150000	9	8300000	8310000
9	156350000	156360000	9	156460000	156470000
9	150520000	150530000	9	150560000	150570000
9	149320000	149330000	9	149390000	149400000
9	147880000	147890000	9	148000000	148010000
9	142150000	142160000	9	142200000	142210000
9	141020000	141030000	9	141140000	141150000
9	140480000	140490000	9	140610000	140620000
9	139190000	139200000	9	139300000	139310000
9	130700000	130710000	9	130770000	130780000
9	125010000	125020000	9	125060000	125070000
9	118470000	118480000	9	118530000	118540000
9	116220000	116230000	9	116430000	116440000
9	101700000	101710000	9	101770000	101780000
9	98200000	98210000	9	98270000	98280000
9	96460000	96470000	9	96780000	96790000
9	96450000	96460000	9	96760000	96770000
9	93250000	93260000	9	93290000	93300000
9	92560000	92570000	9	92830000	92840000
9	85600000	85610000	9	85680000	85690000
9	73280000	73290000	9	73320000	73330000
9	61950000	61960000	9	61990000	62000000
9	61160000	61170000	9	61240000	61250000
9	48570000	48580000	9	48620000	48630000
9	45540000	45550000	9	45580000	45590000
9	37240000	37250000	9	37390000	37400000
9	36280000	36290000	9	36330000	36340000
9	33780000	33790000	9	33990000	34000000
9	31080000	31090000	9	31120000	31130000
9	19530000	19540000	9	19990000	20000000
9	18170000	18180000	9	18530000	18540000
9	14010000	14020000	9	14220000	14230000
9	9360000	9370000	9	9410000	9420000
9	8670000	8680000	9	8830000	8840000
9	7820000	7830000	9	7860000	7870000
9	7560000	7570000	9	7630000	7640000
9	6280000	6290000	9	6330000	6340000
9	4160000	4170000	9	4240000	4250000
9	3190000	3200000	9	3240000	3250000
9	1710000	1720000	9	1830000	1840000
9	670000	680000	9	740000	750000
9	320000	330000	9	480000	490000
9	320000	330000	9	450000	460000
9	157710000	157720000	9	157750000	157760000
9	152200000	152210000	9	152370000	152380000
9	150860000	150870000	9	150900000	150910000
9	146090000	146100000	9	146170000	146180000
9	126000000	126010000	9	126070000	126080000
9	124770000	124780000	9	124890000	124900000
9	124400000	124410000	9	124470000	124480000
9	124250000	124260000	9	124290000	124300000
9	121100000	121110000	9	121160000	121170000
9	120580000	120590000	9	120660000	120670000
9	120190000	120200000	9	120250000	120260000
9	104130000	104140000	9	104190000	104200000
9	104060000	104070000	9	104210000	104220000
9	102200000	102210000	9	102310000	102320000
9	96080000	96090000	9	96270000	96280000
9	95760000	95770000	9	95830000	95840000
9	94350000	94360000	9	94660000	94670000
9	92230000	92240000	9	92280000	92290000
9	85220000	85230000	9	85530000	85540000
9	83790000	83800000	9	84000000	84010000
9	81310000	81320000	9	81420000	81430000
9	48950000	48960000	9	49000000	49010000
9	40790000	40800000	9	40860000	40870000
9	26430000	26440000	9	26520000	26530000
9	11350000	11360000	9	11470000	11480000
9	11180000	11190000	9	11220000	11230000
9	9270000	9280000	9	9320000	9330000
9	5910000	5920000	9	5980000	5990000
9	3650000	3660000	9	3700000	3710000
9	1710000	1720000	9	1860000	1870000
9	880000	890000	9	1010000	1020000
9	158670000	158680000	9	158810000	158820000
9	157630000	157640000	9	157770000	157780000
9	156830000	156840000	9	156880000	156890000
9	152130000	152140000	9	152170000	152180000
9	151000000	151010000	9	151090000	151100000
9	150680000	150690000	9	150750000	150760000
9	150560000	150570000	9	150600000	150610000
9	150200000	150210000	9	150280000	150290000
9	146540000	146550000	9	146580000	146590000
9	142550000	142560000	9	142590000	142600000
9	142200000	142210000	9	142250000	142260000
9	135970000	135980000	9	136090000	136100000
9	135290000	135300000	9	135450000	135460000
9	132260000	132270000	9	132340000	132350000
9	124470000	124480000	9	124510000	124520000
9	118930000	118940000	9	119240000	119250000
9	117850000	117860000	9	118040000	118050000
9	112760000	112770000	9	112880000	112890000
9	108880000	108890000	9	108920000	108930000
9	108540000	108550000	9	108590000	108600000
9	104440000	104450000	9	104670000	104680000
9	103020000	103030000	9	103070000	103080000
9	96550000	96560000	9	96780000	96790000
9	95830000	95840000	9	95890000	95900000
9	92560000	92570000	9	92740000	92750000
9	80970000	80980000	9	81020000	81030000
9	74030000	74040000	9	77080000	77090000
9	52540000	52550000	9	52740000	52750000
9	44840000	44850000	9	44920000	44930000
9	41600000	41610000	9	41640000	41650000
9	36330000	36340000	9	36370000	36380000
9	33840000	33850000	9	33990000	34000000
9	28030000	28040000	9	28120000	28130000
9	27260000	27270000	9	27330000	27340000
9	25170000	25180000	9	25240000	25250000
9	25080000	25090000	9	25170000	25180000
9	21280000	21290000	9	21410000	21420000
9	18530000	18540000	9	18790000	18800000
9	16510000	16520000	9	16570000	16580000
9	13440000	13450000	9	13490000	13500000
9	10900000	10910000	9	10940000	10950000
9	7860000	7870000	9	7900000	7910000
9	6000000	6010000	9	6050000	6060000
9	4900000	4910000	9	4960000	4970000
9	149280000	149290000	9	149390000	149400000
9	148740000	148750000	9	148850000	148860000
9	146060000	146070000	9	146170000	146180000
9	145900000	145910000	9	146060000	146070000
9	140060000	140070000	9	140220000	140230000
9	137800000	137810000	9	137870000	137880000
9	123680000	123690000	9	123890000	123900000
9	120520000	120530000	9	120580000	120590000
9	119050000	119060000	9	119200000	119210000
9	104860000	104870000	9	104900000	104910000
9	103580000	103590000	9	103760000	103770000
9	103550000	103560000	9	103760000	103770000
9	102110000	102120000	9	102200000	102210000
9	99410000	99420000	9	99600000	99610000
9	96400000	96410000	9	96450000	96460000
9	96080000	96090000	9	96120000	96130000
9	94740000	94750000	9	94810000	94820000
9	83440000	83450000	9	83660000	83670000
9	77080000	77090000	9	77250000	77260000
9	71340000	71350000	9	71560000	71570000
9	66620000	66630000	9	66680000	66690000
9	34070000	34080000	9	34110000	34120000
9	31180000	31190000	9	31230000	31240000
9	23840000	23850000	9	23980000	23990000
9	21920000	21930000	9	22060000	22070000
9	14330000	14340000	9	14530000	14540000
9	8020000	8030000	9	8110000	8120000
9	3190000	3200000	9	3290000	3300000
9	330000	340000	9	380000	390000
9	154870000	154880000	9	154970000	154980000
9	154210000	154220000	9	154250000	154260000
9	140620000	140630000	9	140730000	140740000
9	139520000	139530000	9	139600000	139610000
9	139050000	139060000	9	139090000	139100000
9	135700000	135710000	9	135780000	135790000
9	121310000	121320000	9	121460000	121470000
9	115420000	115430000	9	115460000	115470000
9	114670000	114680000	9	114740000	114750000
9	112880000	112890000	9	112930000	112940000
9	104400000	104410000	9	104440000	104450000
9	103760000	103770000	9	103940000	103950000
9	95500000	95510000	9	95760000	95770000
9	95420000	95430000	9	95500000	95510000
9	94660000	94670000	9	94740000	94750000
9	77960000	77970000	9	78300000	78310000
9	74730000	74740000	9	74780000	74790000
9	70240000	70250000	9	70320000	70330000
9	68300000	68310000	9	68340000	68350000
9	61970000	61980000	9	77040000	77050000
9	56290000	56300000	9	56330000	56340000
9	46370000	46380000	9	46440000	46450000
9	45990000	46000000	9	46110000	46120000
9	44510000	44520000	9	44680000	44690000
9	33690000	33700000	9	33740000	33750000
9	20040000	20050000	9	20100000	20110000
9	13840000	13850000	9	14000000	14010000
9	153650000	153660000	9	153810000	153820000
9	152250000	152260000	9	152370000	152380000
9	145450000	145460000	9	145520000	145530000
9	144530000	144540000	9	144670000	144680000
9	139370000	139380000	9	139510000	139520000
9	137110000	137120000	9	137230000	137240000
9	132930000	132940000	9	133110000	133120000
9	131420000	131430000	9	131560000	131570000
9	129860000	129870000	9	130090000	130100000
9	127640000	127650000	9	127730000	127740000
9	127480000	127490000	9	127610000	127620000
9	118310000	118320000	9	118430000	118440000
9	115410000	115420000	9	115640000	115650000
9	113970000	113980000	9	114290000	114300000
9	108000000	108010000	9	108060000	108070000
9	102350000	102360000	9	102390000	102400000
9	101310000	101320000	9	101390000	101400000
9	99770000	99780000	9	99850000	99860000
9	89400000	89410000	9	89440000	89450000
9	86700000	86710000	9	86740000	86750000
9	85780000	85790000	9	85820000	85830000
9	84130000	84140000	9	84220000	84230000
9	77570000	77580000	9	77630000	77640000
9	69700000	69710000	9	69850000	69860000
9	58310000	58320000	9	58370000	58380000
9	45990000	46000000	9	46150000	46160000
9	45950000	45960000	9	45990000	46000000
9	21720000	21730000	9	21780000	21790000
9	15850000	15860000	9	15920000	15930000
9	14230000	14240000	9	14540000	14550000
9	8300000	8310000	9	8370000	8380000
9	5780000	5790000	9	5820000	5830000
9	4690000	4700000	9	4900000	4910000
9	1930000	1940000	9	2060000	2070000
9	880000	890000	9	920000	930000
9	157030000	157040000	9	157070000	157080000
9	156350000	156360000	9	156420000	156430000
9	147640000	147650000	9	147700000	147710000
9	147440000	147450000	9	147610000	147620000
9	141090000	141100000	9	141200000	141210000
9	140010000	140020000	9	140130000	140140000
9	137590000	137600000	9	137660000	137670000
9	135130000	135140000	9	135220000	135230000
9	135130000	135140000	9	135190000	135200000
9	134960000	134970000	9	135120000	135130000
9	129650000	129660000	9	129700000	129710000
9	127080000	127090000	9	127170000	127180000
9	125670000	125680000	9	125760000	125770000
9	116590000	116600000	9	116750000	116760000
9	111180000	111190000	9	111340000	111350000
9	108220000	108230000	9	108410000	108420000
9	104950000	104960000	9	105130000	105140000
9	92150000	92160000	9	92290000	92300000
9	90490000	90500000	9	90610000	90620000
9	85220000	85230000	9	85600000	85610000
9	83390000	83400000	9	83660000	83670000
9	83240000	83250000	9	83390000	83400000
9	74540000	74550000	9	74780000	74790000
9	73620000	73630000	9	73800000	73810000
9	68520000	68530000	9	68740000	68750000
9	60740000	60750000	9	60930000	60940000
9	53320000	53330000	9	53380000	53390000
9	51160000	51170000	9	51380000	51390000
9	51160000	51170000	9	51350000	51360000
9	47770000	47780000	9	47850000	47860000
9	44460000	44470000	9	44500000	44510000
9	28670000	28680000	9	28910000	28920000
9	28040000	28050000	9	28450000	28460000
9	24300000	24310000	9	24400000	24410000
9	18860000	18870000	9	18920000	18930000
9	14890000	14900000	9	15030000	15040000
9	10280000	10290000	9	10440000	10450000
9	10220000	10230000	9	10320000	10330000
9	4500000	4510000	9	4560000	4570000
9	157650000	157660000	9	157720000	157730000
9	157330000	157340000	9	157370000	157380000
9	157170000	157180000	9	157420000	157430000
9	148920000	148930000	9	149090000	149100000
9	147640000	147650000	9	147740000	147750000
9	147120000	147130000	9	147260000	147270000
9	145520000	145530000	9	145650000	145660000
9	145000000	145010000	9	145050000	145060000
9	143110000	143120000	9	143160000	143170000
9	143020000	143030000	9	143210000	143220000
9	142200000	142210000	9	142280000	142290000
9	141810000	141820000	9	141860000	141870000
9	140910000	140920000	9	141020000	141030000
9	135230000	135240000	9	135450000	135460000
9	132930000	132940000	9	133150000	133160000
9	129620000	129630000	9	129700000	129710000
9	126630000	126640000	9	126820000	126830000
9	121720000	121730000	9	121970000	121980000
9	116620000	116630000	9	116820000	116830000
9	116620000	116630000	9	116750000	116760000
9	113640000	113650000	9	113770000	113780000
9	110690000	110700000	9	110880000	110890000
9	109890000	109900000	9	110040000	110050000
9	107710000	107720000	9	107920000	107930000
9	107710000	107720000	9	107870000	107880000
9	105130000	105140000	9	105170000	105180000
9	103210000	103220000	9	103550000	103560000
9	101770000	101780000	9	101910000	101920000
9	100360000	100370000	9	100450000	100460000
9	92850000	92860000	9	92910000	92920000
9	77630000	77640000	9	77700000	77710000
9	73450000	73460000	9	73620000	73630000
9	47160000	47170000	9	47200000	47210000
9	45470000	45480000	9	45540000	45550000
9	36160000	36170000	9	36370000	36380000
9	22710000	22720000	9	22750000	22760000
9	21510000	21520000	9	21630000	21640000
9	19550000	19560000	9	19590000	19600000
9	16740000	16750000	9	16780000	16790000
9	13910000	13920000	9	14000000	14010000
9	10040000	10050000	9	10110000	10120000
9	156830000	156840000	9	156920000	156930000
9	156410000	156420000	9	156460000	156470000
9	156170000	156180000	9	156300000	156310000
9	154170000	154180000	9	154240000	154250000
9	154160000	154170000	9	154220000	154230000
9	147690000	147700000	9	147740000	147750000
9	142150000	142160000	9	142250000	142260000
9	141780000	141790000	9	141890000	141900000
9	138870000	138880000	9	138960000	138970000
9	134030000	134040000	9	134080000	134090000
9	126360000	126370000	9	126480000	126490000
9	121090000	121100000	9	121260000	121270000
9	117160000	117170000	9	117360000	117370000
9	116850000	116860000	9	116890000	116900000
9	114520000	114530000	9	114610000	114620000
9	108260000	108270000	9	108400000	108410000
9	101220000	101230000	9	101390000	101400000
9	97780000	97790000	9	98000000	98010000
9	95720000	95730000	9	95760000	95770000
9	93330000	93340000	9	93380000	93390000
9	92750000	92760000	9	92960000	92970000
9	89630000	89640000	9	89860000	89870000
9	71030000	71040000	9	71080000	71090000
9	68580000	68590000	9	68740000	68750000
9	65430000	65440000	9	65550000	65560000
9	47090000	47100000	9	47200000	47210000
9	45960000	45970000	9	46150000	46160000
9	39400000	39410000	9	39440000	39450000
9	35100000	35110000	9	35180000	35190000
9	28490000	28500000	9	28660000	28670000
9	20400000	20410000	9	20440000	20450000
9	16180000	16190000	9	16230000	16240000
9	15990000	16000000	9	16070000	16080000
9	15420000	15430000	9	15650000	15660000
9	12640000	12650000	9	12680000	12690000
9	11800000	11810000	9	12040000	12050000
9	10280000	10290000	9	10320000	10330000
9	9760000	9770000	9	9800000	9810000
9	5600000	5610000	9	5740000	5750000
9	4960000	4970000	9	5080000	5090000
9	3700000	3710000	9	3800000	3810000
9	1770000	1780000	9	1830000	1840000
9	155790000	155800000	9	155850000	155860000
9	155630000	155640000	9	155790000	155800000
9	151570000	151580000	9	151670000	151680000
9	148680000	148690000	9	148720000	148730000
9	144840000	144850000	9	144880000	144890000
9	144190000	144200000	9	144390000	144400000
9	140130000	140140000	9	140220000	140230000
9	137830000	137840000	9	137870000	137880000
9	135940000	135950000	9	136090000	136100000
9	135940000	135950000	9	135980000	135990000
9	131620000	131630000	9	131690000	131700000
9	130220000	130230000	9	130340000	130350000
9	129860000	129870000	9	130050000	130060000
9	129560000	129570000	9	129710000	129720000
9	128550000	128560000	9	128620000	128630000
9	125910000	125920000	9	126070000	126080000
9	118640000	118650000	9	118700000	118710000
9	116710000	116720000	9	116750000	116760000
9	113700000	113710000	9	113770000	113780000
9	103210000	103220000	9	103260000	103270000
9	99140000	99150000	9	99400000	99410000
9	96460000	96470000	9	96550000	96560000
9	95760000	95770000	9	95890000	95900000
9	93090000	93100000	9	93130000	93140000
9	90650000	90660000	9	90800000	90810000
9	84000000	84010000	9	84130000	84140000
9	81310000	81320000	9	81350000	81360000
9	77260000	77270000	9	77300000	77310000
9	68620000	68630000	9	68710000	68720000
9	65710000	65720000	9	65830000	65840000
9	60770000	60780000	9	60930000	60940000
9	47090000	47100000	9	47150000	47160000
9	40010000	40020000	9	40100000	40110000
9	35920000	35930000	9	36010000	36020000
9	33050000	33060000	9	33090000	33100000
9	30890000	30900000	9	31080000	31090000
9	30400000	30410000	9	30480000	30490000
9	23480000	23490000	9	23630000	23640000
9	19060000	19070000	9	19190000	19200000
9	14720000	14730000	9	14760000	14770000
9	14630000	14640000	9	15030000	15040000
9	11880000	11890000	9	11950000	11960000
9	10500000	10510000	9	10610000	10620000
9	7820000	7830000	9	8010000	8020000
9	4900000	4910000	9	5020000	5030000
9	158180000	158190000	9	158270000	158280000
9	155230000	155240000	9	155320000	155330000
9	154120000	154130000	9	154290000	154300000
9	144620000	144630000	9	144740000	144750000
9	143210000	143220000	9	143470000	143480000
9	142470000	142480000	9	142510000	142520000
9	133880000	133890000	9	134010000	134020000
9	133660000	133670000	9	133870000	133880000
9	130100000	130110000	9	130340000	130350000
9	129860000	129870000	9	129970000	129980000
9	127010000	127020000	9	127170000	127180000
9	127010000	127020000	9	127070000	127080000
9	126630000	126640000	9	126690000	126700000
9	125910000	125920000	9	125970000	125980000
9	121850000	121860000	9	121970000	121980000
9	118160000	118170000	9	118310000	118320000
9	117220000	117230000	9	117260000	117270000
9	114610000	114620000	9	114670000	114680000
9	109550000	109560000	9	109610000	109620000
9	107330000	107340000	9	107400000	107410000
9	105910000	105920000	9	105950000	105960000
9	93440000	93450000	9	93480000	93490000
9	92160000	92170000	9	92230000	92240000
9	91480000	91490000	9	91650000	91660000
9	91480000	91490000	9	91600000	91610000
9	90490000	90500000	9	90650000	90660000
9	90420000	90430000	9	90620000	90630000
9	86540000	86550000	9	86620000	86630000
9	77260000	77270000	9	77340000	77350000
9	74050000	74060000	9	77150000	77160000
9	66500000	66510000	9	66540000	66550000
9	44200000	44210000	9	44310000	44320000
9	38910000	38920000	9	39080000	39090000
9	32050000	32060000	9	32280000	32290000
9	31920000	31930000	9	32050000	32060000
9	29990000	30000000	9	30190000	30200000
9	23840000	23850000	9	24090000	24100000
9	21880000	21890000	9	21920000	21930000
9	12190000	12200000	9	12250000	12260000
9	11810000	11820000	9	11960000	11970000
9	7600000	7610000	9	7720000	7730000
9	1260000	1270000	9	1350000	1360000
9	158940000	158950000	9	159040000	159050000
9	156880000	156890000	9	156980000	156990000
9	155820000	155830000	9	155960000	155970000
9	154320000	154330000	9	154420000	154430000
9	153520000	153530000	9	153580000	153590000
9	152670000	152680000	9	152850000	152860000
9	144960000	144970000	9	145060000	145070000
9	143760000	143770000	9	143800000	143810000
9	137490000	137500000	9	137660000	137670000
9	137370000	137380000	9	137490000	137500000
9	137100000	137110000	9	137290000	137300000
9	130960000	130970000	9	131180000	131190000
9	128470000	128480000	9	128550000	128560000
9	126750000	126760000	9	126820000	126830000
9	124510000	124520000	9	124550000	124560000
9	124400000	124410000	9	124510000	124520000
9	120350000	120360000	9	120450000	120460000
9	120190000	120200000	9	120450000	120460000
9	112760000	112770000	9	112920000	112930000
9	110480000	110490000	9	110600000	110610000
9	104860000	104870000	9	104950000	104960000
9	100070000	100080000	9	100110000	100120000
9	98900000	98910000	9	98960000	98970000
9	97670000	97680000	9	98000000	98010000
9	96320000	96330000	9	96550000	96560000
9	94030000	94040000	9	94210000	94220000
9	90700000	90710000	9	90800000	90810000
9	87270000	87280000	9	87330000	87340000
9	86870000	86880000	9	86910000	86920000
9	83390000	83400000	9	83620000	83630000
9	62120000	62130000	9	62500000	62510000
9	61360000	61370000	9	61410000	61420000
9	49420000	49430000	9	49570000	49580000
9	45870000	45880000	9	45920000	45930000
9	39110000	39120000	9	39260000	39270000
9	38910000	38920000	9	39110000	39120000
9	35140000	35150000	9	35220000	35230000
9	35100000	35110000	9	35210000	35220000
9	33550000	33560000	9	33840000	33850000
9	19530000	19540000	9	19930000	19940000
9	19290000	19300000	9	19430000	19440000
9	18940000	18950000	9	19140000	19150000
9	17930000	17940000	9	18150000	18160000
9	13700000	13710000	9	13840000	13850000
9	11880000	11890000	9	12040000	12050000
9	8850000	8860000	9	8890000	8900000
9	8830000	8840000	9	9420000	9430000
9	3760000	3770000	9	3800000	3810000
9	1980000	1990000	9	2020000	2030000
9	158180000	158190000	9	158370000	158380000
9	155780000	155790000	9	155900000	155910000
9	150810000	150820000	9	150970000	150980000
9	150810000	150820000	9	150900000	150910000
9	149400000	149410000	9	149600000	149610000
9	148460000	148470000	9	148600000	148610000
9	147740000	147750000	9	147850000	147860000
9	147330000	147340000	9	147610000	147620000
9	143970000	143980000	9	144090000	144100000
9	135790000	135800000	9	135890000	135900000
9	126690000	126700000	9	126750000	126760000
9	123580000	123590000	9	123670000	123680000
9	123530000	123540000	9	123600000	123610000
9	120980000	120990000	9	121070000	121080000
9	117850000	117860000	9	117890000	117900000
9	117680000	117690000	9	118060000	118070000
9	115640000	115650000	9	115820000	115830000
9	110070000	110080000	9	110220000	110230000
9	106500000	106510000	9	106730000	106740000
9	105950000	105960000	9	106290000	106300000
9	104950000	104960000	9	105250000	105260000
9	91380000	91390000	9	91460000	91470000
9	86010000	86020000	9	86160000	86170000
9	83620000	83630000	9	83660000	83670000
9	83280000	83290000	9	83320000	83330000
9	81540000	81550000	9	81580000	81590000
9	80140000	80150000	9	80180000	80190000
9	79850000	79860000	9	79980000	79990000
9	77890000	77900000	9	77960000	77970000
9	77370000	77380000	9	77570000	77580000
9	74160000	74170000	9	77250000	77260000
9	74160000	74170000	9	77150000	77160000
9	71480000	71490000	9	71560000	71570000
9	55160000	55170000	9	55230000	55240000
9	48430000	48440000	9	48470000	48480000
9	42600000	42610000	9	42680000	42690000
9	40100000	40110000	9	40310000	40320000
9	32680000	32690000	9	32750000	32760000
9	32540000	32550000	9	32680000	32690000
9	30800000	30810000	9	31080000	31090000
9	28120000	28130000	9	28490000	28500000
9	23400000	23410000	9	23840000	23850000
9	17240000	17250000	9	17400000	17410000
9	16840000	16850000	9	16890000	16900000
9	16040000	16050000	9	16080000	16090000
9	12250000	12260000	9	12380000	12390000
9	10970000	10980000	9	11140000	11150000
9	8300000	8310000	9	8650000	8660000
9	4250000	4260000	9	4430000	4440000
9	3320000	3330000	9	3440000	3450000
9	156980000	156990000	9	157060000	157070000
9	155580000	155590000	9	155670000	155680000
9	151100000	151110000	9	151210000	151220000
9	149170000	149180000	9	149240000	149250000
9	147850000	147860000	9	148000000	148010000
9	146880000	146890000	9	146960000	146970000
9	145670000	145680000	9	145760000	145770000
9	144030000	144040000	9	144120000	144130000
9	142170000	142180000	9	142280000	142290000
9	140350000	140360000	9	140620000	140630000
9	140060000	140070000	9	140320000	140330000
9	139750000	139760000	9	139920000	139930000
9	139190000	139200000	9	139350000	139360000
9	138750000	138760000	9	138860000	138870000
9	134250000	134260000	9	134290000	134300000
9	130100000	130110000	9	130210000	130220000
9	129910000	129920000	9	130020000	130030000
9	129720000	129730000	9	129900000	129910000
9	127730000	127740000	9	127840000	127850000
9	127440000	127450000	9	127610000	127620000
9	124580000	124590000	9	124620000	124630000
9	120290000	120300000	9	120450000	120460000
9	118060000	118070000	9	118300000	118310000
9	110410000	110420000	9	110600000	110610000
9	110230000	110240000	9	110290000	110300000
9	102710000	102720000	9	102800000	102810000
9	100960000	100970000	9	101140000	101150000
9	96800000	96810000	9	97230000	97240000
9	95960000	95970000	9	96270000	96280000
9	95420000	95430000	9	95460000	95470000
9	85640000	85650000	9	85680000	85690000
9	84610000	84620000	9	84810000	84820000
9	83390000	83400000	9	83780000	83790000
9	62580000	62590000	9	62660000	62670000
9	50990000	51000000	9	51160000	51170000
9	49190000	49200000	9	49420000	49430000
9	45940000	45950000	9	46110000	46120000
9	45740000	45750000	9	45960000	45970000
9	40490000	40500000	9	40930000	40940000
9	39930000	39940000	9	40100000	40110000
9	32290000	32300000	9	32620000	32630000
9	31080000	31090000	9	31170000	31180000
9	30230000	30240000	9	30330000	30340000
9	28910000	28920000	9	29030000	29040000
9	25850000	25860000	9	25950000	25960000
9	25600000	25610000	9	25740000	25750000
9	25540000	25550000	9	25600000	25610000
9	21790000	21800000	9	21870000	21880000
9	13440000	13450000	9	13610000	13620000
9	9960000	9970000	9	10040000	10050000
9	6460000	6470000	9	6590000	6600000
9	3290000	3300000	9	3440000	3450000
9	2060000	2070000	9	2250000	2260000
9	1710000	1720000	9	1930000	1940000
9	159040000	159050000	9	159270000	159280000
9	158880000	158890000	9	159000000	159010000
9	157120000	157130000	9	157420000	157430000
9	149090000	149100000	9	149320000	149330000
9	145680000	145690000	9	145890000	145900000
9	145600000	145610000	9	145650000	145660000
9	144850000	144860000	9	145080000	145090000
9	143860000	143870000	9	143960000	143970000
9	141790000	141800000	9	141970000	141980000
9	140180000	140190000	9	140320000	140330000
9	138870000	138880000	9	139040000	139050000
9	136760000	136770000	9	136960000	136970000
9	136570000	136580000	9	136690000	136700000
9	132930000	132940000	9	133040000	133050000
9	131490000	131500000	9	131620000	131630000
9	128650000	128660000	9	128740000	128750000
9	126310000	126320000	9	126350000	126360000
9	124970000	124980000	9	125010000	125020000
9	120300000	120310000	9	120430000	120440000
9	118310000	118320000	9	118350000	118360000
9	114340000	114350000	9	114520000	114530000
9	110940000	110950000	9	111170000	111180000
9	109610000	109620000	9	109890000	109900000
9	109550000	109560000	9	109890000	109900000
9	102330000	102340000	9	102500000	102510000
9	101000000	101010000	9	101140000	101150000
9	92380000	92390000	9	92560000	92570000
9	90820000	90830000	9	91180000	91190000
9	89250000	89260000	9	89610000	89620000
9	88690000	88700000	9	88930000	88940000
9	87900000	87910000	9	87940000	87950000
9	85600000	85610000	9	85830000	85840000
9	85220000	85230000	9	85830000	85840000
9	83440000	83450000	9	83620000	83630000
9	80120000	80130000	9	80190000	80200000
9	64420000	64430000	9	64630000	64640000
9	46700000	46710000	9	46830000	46840000
9	45750000	45760000	9	45940000	45950000
9	42380000	42390000	9	42590000	42600000
9	30640000	30650000	9	30720000	30730000
9	26890000	26900000	9	27080000	27090000
9	24130000	24140000	9	24300000	24310000
9	21560000	21570000	9	21680000	21690000
9	20670000	20680000	9	20770000	20780000
9	20440000	20450000	9	20480000	20490000
9	20390000	20400000	9	20480000	20490000
9	18860000	18870000	9	19060000	19070000
9	18580000	18590000	9	18780000	18790000
9	7300000	7310000	9	7350000	7360000
9	7290000	7300000	9	7560000	7570000
9	6360000	6370000	9	6450000	6460000
9	6090000	6100000	9	6180000	6190000
9	4730000	4740000	9	4770000	4780000
9	970000	980000	9	1010000	1020000
9	830000	840000	9	1020000	1030000
9	155850000	155860000	9	155950000	155960000
9	146690000	146700000	9	146800000	146810000
9	142820000	142830000	9	143020000	143030000
9	141020000	141030000	9	141200000	141210000
9	139940000	139950000	9	140060000	140070000
9	138750000	138760000	9	138810000	138820000
9	137590000	137600000	9	137800000	137810000
9	136380000	136390000	9	136610000	136620000
9	133490000	133500000	9	133530000	133540000
9	133270000	133280000	9	133380000	133390000
9	129480000	129490000	9	129600000	129610000
9	125670000	125680000	9	126070000	126080000
9	123890000	123900000	9	124040000	124050000
9	121570000	121580000	9	121610000	121620000
9	121260000	121270000	9	121370000	121380000
9	119040000	119050000	9	119240000	119250000
9	116620000	116630000	9	116720000	116730000
9	112930000	112940000	9	113100000	113110000
9	112760000	112770000	9	112800000	112810000
9	112340000	112350000	9	112760000	112770000
9	106470000	106480000	9	106730000	106740000
9	99850000	99860000	9	100120000	100130000
9	99660000	99670000	9	99850000	99860000
9	89320000	89330000	9	89610000	89620000
9	87110000	87120000	9	87270000	87280000
9	84830000	84840000	9	84910000	84920000
9	73980000	73990000	9	76970000	76980000
9	71560000	71570000	9	71630000	71640000
9	68010000	68020000	9	68220000	68230000
9	66930000	66940000	9	67110000	67120000
9	63810000	63820000	9	63970000	63980000
9	55230000	55240000	9	55660000	55670000
9	50800000	50810000	9	50990000	51000000
9	50670000	50680000	9	50990000	51000000
9	47970000	47980000	9	48260000	48270000
9	32680000	32690000	9	32810000	32820000
9	31760000	31770000	9	31890000	31900000
9	29870000	29880000	9	30200000	30210000
9	28560000	28570000	9	28670000	28680000
9	24930000	24940000	9	25020000	25030000
9	24820000	24830000	9	24900000	24910000
9	24090000	24100000	9	24410000	24420000
9	23690000	23700000	9	23840000	23850000
9	15780000	15790000	9	15920000	15930000
9	14890000	14900000	9	15120000	15130000
9	14620000	14630000	9	15120000	15130000
9	14230000	14240000	9	14490000	14500000
9	10720000	10730000	9	10910000	10920000
9	8670000	8680000	9	9420000	9430000
9	7900000	7910000	9	8010000	8020000
9	7770000	7780000	9	7900000	7910000
9	7250000	7260000	9	7350000	7360000
9	2260000	2270000	9	2400000	2410000
9	2210000	2220000	9	2400000	2410000
9	153610000	153620000	9	153820000	153830000
9	146640000	146650000	9	146760000	146770000
9	146350000	146360000	9	146540000	146550000
9	145530000	145540000	9	145600000	145610000
9	144190000	144200000	9	144330000	144340000
9	141590000	141600000	9	141640000	141650000
9	139410000	139420000	9	139450000	139460000
9	135790000	135800000	9	135940000	135950000
9	134280000	134290000	9	134440000	134450000
9	133630000	133640000	9	133790000	133800000
9	131240000	131250000	9	131420000	131430000
9	128050000	128060000	9	128170000	128180000
9	127830000	127840000	9	127870000	127880000
9	123890000	123900000	9	124180000	124190000
9	115520000	115530000	9	115640000	115650000
9	114750000	114760000	9	114840000	114850000
9	114610000	114620000	9	115020000	115030000
9	113420000	113430000	9	113640000	113650000
9	113270000	113280000	9	113420000	113430000
9	110880000	110890000	9	111010000	111020000
9	110690000	110700000	9	110940000	110950000
9	110610000	110620000	9	110880000	110890000
9	108000000	108010000	9	108220000	108230000
9	107930000	107940000	9	108000000	108010000
9	102310000	102320000	9	102390000	102400000
9	100190000	100200000	9	100350000	100360000
9	99660000	99670000	9	100130000	100140000
9	99500000	99510000	9	99650000	99660000
9	94030000	94040000	9	94130000	94140000
9	91950000	91960000	9	92060000	92070000
9	86120000	86130000	9	86240000	86250000
9	85830000	85840000	9	86000000	86010000
9	85170000	85180000	9	85830000	85840000
9	83240000	83250000	9	83440000	83450000
9	79360000	79370000	9	79430000	79440000
9	78850000	78860000	9	79120000	79130000
9	77930000	77940000	9	77990000	78000000
9	77710000	77720000	9	77960000	77970000
9	76070000	76080000	9	77020000	77030000
9	72060000	72070000	9	72360000	72370000
9	67410000	67420000	9	67460000	67470000
9	52620000	52630000	9	52740000	52750000
9	49020000	49030000	9	49090000	49100000
9	48310000	48320000	9	48370000	48380000
9	47740000	47750000	9	47940000	47950000
9	44820000	44830000	9	45040000	45050000
9	41020000	41030000	9	41240000	41250000
9	38910000	38920000	9	39390000	39400000
9	37490000	37500000	9	37540000	37550000
9	35220000	35230000	9	35550000	35560000
9	22640000	22650000	9	22700000	22710000
9	21410000	21420000	9	21500000	21510000
9	16480000	16490000	9	16630000	16640000
9	15650000	15660000	9	15780000	15790000
9	15310000	15320000	9	15420000	15430000
9	10460000	10470000	9	10620000	10630000
9	9720000	9730000	9	9960000	9970000
9	9720000	9730000	9	9870000	9880000
9	6520000	6530000	9	9720000	9730000
9	5980000	5990000	9	6280000	6290000
9	5420000	5430000	9	5590000	5600000
9	4860000	4870000	9	4930000	4940000
9	4680000	4690000	9	5020000	5030000
9	4020000	4030000	9	4120000	4130000
9	155280000	155290000	9	155390000	155400000
9	152960000	152970000	9	153100000	153110000
9	147760000	147770000	9	147800000	147810000
9	146290000	146300000	9	146540000	146550000
9	143460000	143470000	9	143630000	143640000
9	141570000	141580000	9	141780000	141790000
9	141140000	141150000	9	141270000	141280000
9	134760000	134770000	9	135020000	135030000
9	134140000	134150000	9	134360000	134370000
9	134030000	134040000	9	134250000	134260000
9	132980000	132990000	9	133110000	133120000
9	132260000	132270000	9	132490000	132500000
9	127220000	127230000	9	127340000	127350000
9	125060000	125070000	9	125120000	125130000
9	121520000	121530000	9	121690000	121700000
9	116300000	116310000	9	116540000	116550000
9	106300000	106310000	9	106340000	106350000
9	101170000	101180000	9	101400000	101410000
9	98960000	98970000	9	99410000	99420000
9	96010000	96020000	9	96270000	96280000
9	93170000	93180000	9	93380000	93390000
9	92390000	92400000	9	92430000	92440000
9	90920000	90930000	9	91190000	91200000
9	89520000	89530000	9	89610000	89620000
9	84000000	84010000	9	84480000	84490000
9	83240000	83250000	9	83660000	83670000
9	80080000	80090000	9	80350000	80360000
9	80080000	80090000	9	80240000	80250000
9	79550000	79560000	9	79720000	79730000
9	74160000	74170000	9	77370000	77380000
9	72550000	72560000	9	72590000	72600000
9	65840000	65850000	9	65920000	65930000
9	50420000	50430000	9	50650000	50660000
9	49740000	49750000	9	49830000	49840000
9	37630000	37640000	9	37790000	37800000
9	37390000	37400000	9	37490000	37500000
9	33650000	33660000	9	33690000	33700000
9	33560000	33570000	9	33990000	34000000
9	32290000	32300000	9	32420000	32430000
9	32150000	32160000	9	32290000	32300000
9	31340000	31350000	9	31380000	31390000
9	29410000	29420000	9	29530000	29540000
9	27180000	27190000	9	27260000	27270000
9	18940000	18950000	9	19190000	19200000
9	15740000	15750000	9	15850000	15860000
9	14270000	14280000	9	14530000	14540000
9	13440000	13450000	9	13700000	13710000
9	12560000	12570000	9	12680000	12690000
9	12190000	12200000	9	12390000	12400000
9	11350000	11360000	9	11550000	11560000
9	10620000	10630000	9	10910000	10920000
9	9510000	9520000	9	9710000	9720000
9	3520000	3530000	9	3700000	3710000
9	149910000	149920000	9	150140000	150150000
9	141390000	141400000	9	141570000	141580000
9	139140000	139150000	9	139300000	139310000
9	138750000	138760000	9	139040000	139050000
9	137070000	137080000	9	137290000	137300000
9	135150000	135160000	9	135450000	135460000
9	131420000	131430000	9	131620000	131630000
9	126070000	126080000	9	126270000	126280000
9	121910000	121920000	9	122110000	122120000
9	118930000	118940000	9	119200000	119210000
9	117890000	117900000	9	117950000	117960000
9	117740000	117750000	9	118040000	118050000
9	115820000	115830000	9	116220000	116230000
9	114410000	114420000	9	114520000	114530000
9	114360000	114370000	9	114400000	114410000
9	114340000	114350000	9	114570000	114580000
9	112760000	112770000	9	113100000	113110000
9	111340000	111350000	9	111420000	111430000
9	110360000	110370000	9	110610000	110620000
9	108980000	108990000	9	109020000	109030000
9	105700000	105710000	9	105880000	105890000
9	105550000	105560000	9	105640000	105650000
9	101850000	101860000	9	102110000	102120000
9	100120000	100130000	9	100360000	100370000
9	99850000	99860000	9	100080000	100090000
9	98840000	98850000	9	99410000	99420000
9	96320000	96330000	9	96870000	96880000
9	95960000	95970000	9	96320000	96330000
9	95220000	95230000	9	95420000	95430000
9	94840000	94850000	9	95150000	95160000
9	85220000	85230000	9	85680000	85690000
9	84480000	84490000	9	84820000	84830000
9	83870000	83880000	9	84000000	84010000
9	74160000	74170000	9	74510000	74520000
9	71750000	71760000	9	72060000	72070000
9	68520000	68530000	9	68800000	68810000
9	59310000	59320000	9	59450000	59460000
9	53070000	53080000	9	53320000	53330000
9	47970000	47980000	9	48380000	48390000
9	40980000	40990000	9	41240000	41250000
9	38440000	38450000	9	38790000	38800000
9	27540000	27550000	9	28030000	28040000
9	27330000	27340000	9	27540000	27550000
9	25260000	25270000	9	25540000	25550000
9	22160000	22170000	9	22240000	22250000
9	22150000	22160000	9	22260000	22270000
9	20520000	20530000	9	20670000	20680000
9	16080000	16090000	9	16180000	16190000
9	14990000	15000000	9	15030000	15040000
9	9020000	9030000	9	9200000	9210000
9	7240000	7250000	9	7560000	7570000
9	2980000	2990000	9	3060000	3070000
9	590000	600000	9	630000	640000
9	150070000	150080000	9	150200000	150210000
9	149240000	149250000	9	149390000	149400000
9	145930000	145940000	9	146170000	146180000
9	142880000	142890000	9	143110000	143120000
9	136540000	136550000	9	136740000	136750000
9	136380000	136390000	9	136750000	136760000
9	134870000	134880000	9	135120000	135130000
9	133250000	133260000	9	133460000	133470000
9	131240000	131250000	9	131490000	131500000
9	127010000	127020000	9	127220000	127230000
9	126820000	126830000	9	127170000	127180000
9	124180000	124190000	9	124470000	124480000
9	124040000	124050000	9	124180000	124190000
9	122290000	122300000	9	122370000	122380000
9	121460000	121470000	9	121690000	121700000
9	118800000	118810000	9	119250000	119260000
9	116360000	116370000	9	116550000	116560000
9	115970000	115980000	9	116220000	116230000
9	115640000	115650000	9	115970000	115980000
9	115520000	115530000	9	115700000	115710000
9	113420000	113430000	9	113590000	113600000
9	112880000	112890000	9	113030000	113040000
9	112760000	112770000	9	113030000	113040000
9	111510000	111520000	9	111760000	111770000
9	111400000	111410000	9	111510000	111520000
9	108060000	108070000	9	108400000	108410000
9	105890000	105900000	9	106000000	106010000
9	104610000	104620000	9	104670000	104680000
9	103110000	103120000	9	103320000	103330000
9	101700000	101710000	9	101910000	101920000
9	100660000	100670000	9	100810000	100820000
9	97600000	97610000	9	97800000	97810000
9	96550000	96560000	9	96590000	96600000
9	89860000	89870000	9	90220000	90230000
9	87580000	87590000	9	87800000	87810000
9	72380000	72390000	9	72870000	72880000
9	71560000	71570000	9	71960000	71970000
9	65310000	65320000	9	65710000	65720000
9	63160000	63170000	9	63380000	63390000
9	61240000	61250000	9	61420000	61430000
9	58960000	58970000	9	59040000	59050000
9	53230000	53240000	9	53320000	53330000
9	52220000	52230000	9	52530000	52540000
9	49190000	49200000	9	49300000	49310000
9	45730000	45740000	9	46150000	46160000
9	40490000	40500000	9	40860000	40870000
9	39110000	39120000	9	39390000	39400000
9	31080000	31090000	9	31230000	31240000
9	29040000	29050000	9	29100000	29110000
9	25390000	25400000	9	25470000	25480000
9	25260000	25270000	9	25470000	25480000
9	21720000	21730000	9	21870000	21880000
9	15250000	15260000	9	15310000	15320000
9	15140000	15150000	9	15240000	15250000
9	13020000	13030000	9	13080000	13090000
9	159050000	159060000	9	159130000	159140000
9	158540000	158550000	9	158810000	158820000
9	154020000	154030000	9	154080000	154090000
9	152200000	152210000	9	152400000	152410000
9	150860000	150870000	9	150970000	150980000
9	147800000	147810000	9	147850000	147860000
9	147690000	147700000	9	147850000	147860000
9	146690000	146700000	9	146840000	146850000
9	140000000	140010000	9	140180000	140190000
9	138530000	138540000	9	138750000	138760000
9	136760000	136770000	9	137000000	137010000
9	136090000	136100000	9	136380000	136390000
9	133630000	133640000	9	133960000	133970000
9	132980000	132990000	9	133200000	133210000
9	132260000	132270000	9	132520000	132530000
9	131770000	131780000	9	131900000	131910000
9	131620000	131630000	9	131730000	131740000
9	130650000	130660000	9	130770000	130780000
9	129710000	129720000	9	130100000	130110000
9	128350000	128360000	9	128550000	128560000
9	125820000	125830000	9	125900000	125910000
9	125760000	125770000	9	125810000	125820000
9	125280000	125290000	9	125360000	125370000
9	124290000	124300000	9	124470000	124480000
9	123760000	123770000	9	123890000	123900000
9	122520000	122530000	9	122640000	122650000
9	120980000	120990000	9	121210000	121220000
9	118640000	118650000	9	118770000	118780000
9	116550000	116560000	9	116750000	116760000
9	114010000	114020000	9	114290000	114300000
9	113640000	113650000	9	113860000	113870000
9	113100000	113110000	9	113500000	113510000
9	111340000	111350000	9	111500000	111510000
9	110220000	110230000	9	110360000	110370000
9	107040000	107050000	9	107100000	107110000
9	105590000	105600000	9	105650000	105660000
9	104370000	104380000	9	104670000	104680000
9	103360000	103370000	9	103400000	103410000
9	101700000	101710000	9	101850000	101860000
9	100850000	100860000	9	101140000	101150000
9	98610000	98620000	9	98650000	98660000
9	93060000	93070000	9	93330000	93340000
9	92370000	92380000	9	92830000	92840000
9	92160000	92170000	9	92200000	92210000
9	87270000	87280000	9	87560000	87570000
9	82560000	82570000	9	82880000	82890000
9	79630000	79640000	9	80080000	80090000
9	79550000	79560000	9	79850000	79860000
9	77150000	77160000	9	77370000	77380000
9	71960000	71970000	9	72370000	72380000
9	71560000	71570000	9	72060000	72070000
9	70750000	70760000	9	71020000	71030000
9	69000000	69010000	9	69210000	69220000
9	61850000	61860000	9	62500000	62510000
9	49420000	49430000	9	49730000	49740000
9	41670000	41680000	9	41780000	41790000
9	37720000	37730000	9	37790000	37800000
9	28160000	28170000	9	28440000	28450000
9	27180000	27190000	9	27330000	27340000
9	21790000	21800000	9	21920000	21930000
9	17050000	17060000	9	17200000	17210000
9	12050000	12060000	9	12190000	12200000
9	6900000	6910000	9	6990000	7000000
9	5870000	5880000	9	5980000	5990000
9	2060000	2070000	9	2120000	2130000
9	156050000	156060000	9	156290000	156300000
9	155990000	156000000	9	156170000	156180000
9	150750000	150760000	9	150970000	150980000
9	148000000	148010000	9	148220000	148230000
9	146960000	146970000	9	147190000	147200000
9	146540000	146550000	9	146690000	146700000
9	145530000	145540000	9	145720000	145730000
9	145080000	145090000	9	145460000	145470000
9	144240000	144250000	9	144310000	144320000
9	143470000	143480000	9	143570000	143580000
9	141140000	141150000	9	141340000	141350000
9	139680000	139690000	9	139880000	139890000
9	139130000	139140000	9	139350000	139360000
9	138810000	138820000	9	138860000	138870000
9	133530000	133540000	9	133570000	133580000
9	130540000	130550000	9	130650000	130660000
9	124400000	124410000	9	124770000	124780000
9	124180000	124190000	9	124510000	124520000
9	121720000	121730000	9	121900000	121910000
9	120120000	120130000	9	120430000	120440000
9	118310000	118320000	9	118570000	118580000
9	116220000	116230000	9	116540000	116550000
9	116160000	116170000	9	116290000	116300000
9	115710000	115720000	9	115970000	115980000
9	114870000	114880000	9	115240000	115250000
9	114600000	114610000	9	114830000	114840000
9	112390000	112400000	9	112750000	112760000
9	110790000	110800000	9	111030000	111040000
9	110300000	110310000	9	110410000	110420000
9	108780000	108790000	9	108980000	108990000
9	107040000	107050000	9	107320000	107330000
9	106340000	106350000	9	106440000	106450000
9	103970000	103980000	9	104210000	104220000
9	101910000	101920000	9	102310000	102320000
9	101160000	101170000	9	101700000	101710000
9	99410000	99420000	9	99660000	99670000
9	98840000	98850000	9	99130000	99140000
9	97780000	97790000	9	98190000	98200000
9	95760000	95770000	9	96320000	96330000
9	95760000	95770000	9	96010000	96020000
9	94540000	94550000	9	94600000	94610000
9	92830000	92840000	9	93060000	93070000
9	83240000	83250000	9	83770000	83780000
9	70390000	70400000	9	70570000	70580000
9	46370000	46380000	9	46830000	46840000
9	39700000	39710000	9	39850000	39860000
9	37440000	37450000	9	37540000	37550000
9	33090000	33100000	9	33550000	33560000
9	23630000	23640000	9	24090000	24100000
9	23400000	23410000	9	23980000	23990000
9	22640000	22650000	9	22970000	22980000
9	17510000	17520000	9	17930000	17940000
9	153520000	153530000	9	153820000	153830000
9	151660000	151670000	9	151800000	151810000
9	146880000	146890000	9	147120000	147130000
9	144120000	144130000	9	144520000	144530000
9	140010000	140020000	9	140220000	140230000
9	140000000	140010000	9	140320000	140330000
9	138710000	138720000	9	138800000	138810000
9	138360000	138370000	9	138530000	138540000
9	138300000	138310000	9	138350000	138360000
9	137070000	137080000	9	137370000	137380000
9	133380000	133390000	9	133520000	133530000
9	130540000	130550000	9	130780000	130790000
9	119470000	119480000	9	119730000	119740000
9	116160000	116170000	9	116430000	116440000
9	111510000	111520000	9	111690000	111700000
9	110610000	110620000	9	110940000	110950000
9	108220000	108230000	9	108530000	108540000
9	107930000	107940000	9	108050000	108060000
9	103940000	103950000	9	104280000	104290000
9	98510000	98520000	9	98690000	98700000
9	97670000	97680000	9	98190000	98200000
9	82250000	82260000	9	82560000	82570000
9	76500000	76510000	9	76560000	76570000
9	73630000	73640000	9	73980000	73990000
9	71860000	71870000	9	71900000	71910000
9	67840000	67850000	9	68220000	68230000
9	66880000	66890000	9	67310000	67320000
9	66620000	66630000	9	66930000	66940000
9	65830000	65840000	9	66030000	66040000
9	65710000	65720000	9	65970000	65980000
9	64070000	64080000	9	64410000	64420000
9	63160000	63170000	9	63970000	63980000
9	55240000	55250000	9	55580000	55590000
9	48120000	48130000	9	48170000	48180000
9	47650000	47660000	9	47940000	47950000
9	44680000	44690000	9	44810000	44820000
9	44510000	44520000	9	44810000	44820000
9	42780000	42790000	9	42880000	42890000
9	40490000	40500000	9	41240000	41250000
9	32680000	32690000	9	33050000	33060000
9	31920000	31930000	9	32280000	32290000
9	30800000	30810000	9	30980000	30990000
9	28670000	28680000	9	29030000	29040000
9	26820000	26830000	9	27010000	27020000
9	25540000	25550000	9	25740000	25750000
9	24960000	24970000	9	25020000	25030000
9	15920000	15930000	9	16230000	16240000
9	14230000	14240000	9	14620000	14630000
9	14000000	14010000	9	14540000	14550000
9	9870000	9880000	9	10040000	10050000
9	7170000	7180000	9	7290000	7300000
9	1660000	1670000	9	1860000	1870000
9	156170000	156180000	9	156470000	156480000
9	155960000	155970000	9	156170000	156180000
9	152520000	152530000	9	152640000	152650000
9	151500000	151510000	9	151800000	151810000
9	143630000	143640000	9	143970000	143980000
9	141200000	141210000	9	141480000	141490000
9	139520000	139530000	9	139740000	139750000
9	139090000	139100000	9	139190000	139200000
9	136810000	136820000	9	137010000	137020000
9	134030000	134040000	9	134460000	134470000
9	132920000	132930000	9	133260000	133270000
9	130540000	130550000	9	130690000	130700000
9	126360000	126370000	9	126560000	126570000
9	123900000	123910000	9	124000000	124010000
9	120340000	120350000	9	120500000	120510000
9	119410000	119420000	9	119570000	119580000
9	116430000	116440000	9	116750000	116760000
9	114520000	114530000	9	114740000	114750000
9	112760000	112770000	9	113230000	113240000
9	110880000	110890000	9	111170000	111180000
9	109650000	109660000	9	109690000	109700000
9	107920000	107930000	9	108220000	108230000
9	102100000	102110000	9	102440000	102450000
9	98960000	98970000	9	99490000	99500000
9	96270000	96280000	9	96800000	96810000
9	94350000	94360000	9	94810000	94820000
9	92960000	92970000	9	93170000	93180000
9	92750000	92760000	9	93060000	93070000
9	92430000	92440000	9	92750000	92760000
9	91900000	91910000	9	92000000	92010000
9	88710000	88720000	9	88750000	88760000
9	86000000	86010000	9	86450000	86460000
9	81450000	81460000	9	81730000	81740000
9	77700000	77710000	9	78300000	78310000
9	77250000	77260000	9	77630000	77640000
9	74160000	74170000	9	77060000	77070000
9	70580000	70590000	9	70760000	70770000
9	66880000	66890000	9	67110000	67120000
9	50990000	51000000	9	51110000	51120000
9	48520000	48530000	9	49000000	49010000
9	38910000	38920000	9	39440000	39450000
9	37240000	37250000	9	37450000	37460000
9	36920000	36930000	9	37390000	37400000
9	36400000	36410000	9	36870000	36880000
9	31080000	31090000	9	31340000	31350000
9	25540000	25550000	9	25700000	25710000
9	23400000	23410000	9	24090000	24100000
9	21410000	21420000	9	21560000	21570000
9	20520000	20530000	9	20770000	20780000
9	19430000	19440000	9	19990000	20000000
9	16840000	16850000	9	17050000	17060000
9	15350000	15360000	9	15730000	15740000
9	12900000	12910000	9	13020000	13030000
9	11470000	11480000	9	11750000	11760000
9	10210000	10220000	9	10550000	10560000
9	9720000	9730000	9	10210000	10220000
9	8300000	8310000	9	8570000	8580000
9	6350000	6360000	9	6590000	6600000
9	3920000	3930000	9	4120000	4130000
9	2340000	2350000	9	2460000	2470000
9	1450000	1460000	9	1650000	1660000
9	155890000	155900000	9	156040000	156050000
9	151580000	151590000	9	151800000	151810000
9	147700000	147710000	9	147800000	147810000
9	147640000	147650000	9	147850000	147860000
9	147600000	147610000	9	148000000	148010000
9	146840000	146850000	9	147120000	147130000
9	146760000	146770000	9	147120000	147130000
9	141810000	141820000	9	142100000	142110000
9	139680000	139690000	9	139920000	139930000
9	138650000	138660000	9	138870000	138880000
9	138650000	138660000	9	138810000	138820000
9	137230000	137240000	9	137370000	137380000
9	129560000	129570000	9	129860000	129870000
9	128360000	128370000	9	128460000	128470000
9	126820000	126830000	9	127070000	127080000
9	126190000	126200000	9	126360000	126370000
9	125660000	125670000	9	126000000	126010000
9	124480000	124490000	9	124550000	124560000
9	116430000	116440000	9	116820000	116830000
9	115400000	115410000	9	115820000	115830000
9	108430000	108440000	9	108600000	108610000
9	101770000	101780000	9	102110000	102120000
9	95760000	95770000	9	96270000	96280000
9	92960000	92970000	9	93330000	93340000
9	90210000	90220000	9	90490000	90500000
9	89730000	89740000	9	90220000	90230000
9	84220000	84230000	9	84820000	84830000
9	83860000	83870000	9	84130000	84140000
9	71560000	71570000	9	72360000	72370000
9	67470000	67480000	9	67840000	67850000
9	61140000	61150000	9	61420000	61430000
9	42910000	42920000	9	43300000	43310000
9	38910000	38920000	9	38970000	38980000
9	31980000	31990000	9	32290000	32300000
9	25470000	25480000	9	25510000	25520000
9	25390000	25400000	9	25540000	25550000
9	21880000	21890000	9	21980000	21990000
9	21780000	21790000	9	21980000	21990000
9	19430000	19440000	9	19930000	19940000
9	18820000	18830000	9	19190000	19200000
9	18170000	18180000	9	18800000	18810000
9	17930000	17940000	9	18530000	18540000
9	15420000	15430000	9	15720000	15730000
9	9510000	9520000	9	19820000	19830000
9	8150000	8160000	9	8470000	8480000
9	7640000	7650000	9	7690000	7700000
9	5910000	5920000	9	6280000	6290000
9	5720000	5730000	9	5820000	5830000
9	3060000	3070000	9	3280000	3290000
9	148610000	148620000	9	148850000	148860000
9	148450000	148460000	9	148720000	148730000
9	148350000	148360000	9	148720000	148730000
9	144530000	144540000	9	144850000	144860000
9	143110000	143120000	9	143470000	143480000
9	140910000	140920000	9	141140000	141150000
9	137490000	137500000	9	137780000	137790000
9	137290000	137300000	9	137490000	137500000
9	137070000	137080000	9	137660000	137670000
9	132760000	132770000	9	133210000	133220000
9	130890000	130900000	9	131190000	131200000
9	130100000	130110000	9	130410000	130420000
9	129970000	129980000	9	130360000	130370000
9	116540000	116550000	9	116810000	116820000
9	115110000	115120000	9	115400000	115410000
9	113100000	113110000	9	113590000	113600000
9	86010000	86020000	9	86270000	86280000
9	74510000	74520000	9	77150000	77160000
9	73620000	73630000	9	76620000	76630000
9	72870000	72880000	9	73240000	73250000
9	70090000	70100000	9	70230000	70240000
9	67130000	67140000	9	67470000	67480000
9	62500000	62510000	9	63160000	63170000
9	61320000	61330000	9	61370000	61380000
9	53230000	53240000	9	53470000	53480000
9	45040000	45050000	9	45470000	45480000
9	38910000	38920000	9	39260000	39270000
9	31080000	31090000	9	31420000	31430000
9	30590000	30600000	9	30720000	30730000
9	30490000	30500000	9	30720000	30730000
9	27750000	27760000	9	28040000	28050000
9	26890000	26900000	9	27180000	27190000
9	25250000	25260000	9	25740000	25750000
9	23210000	23220000	9	23400000	23410000
9	18540000	18550000	9	18680000	18690000
9	16980000	16990000	9	17240000	17250000
9	12690000	12700000	9	13090000	13100000
9	3440000	3450000	9	3650000	3660000
9	157960000	157970000	9	158370000	158380000
9	157820000	157830000	9	158110000	158120000
9	156410000	156420000	9	156570000	156580000
9	151750000	151760000	9	151920000	151930000
9	151140000	151150000	9	151400000	151410000
9	148000000	148010000	9	148350000	148360000
9	146540000	146550000	9	146750000	146760000
9	144030000	144040000	9	144190000	144200000
9	139870000	139880000	9	140060000	140070000
9	139040000	139050000	9	139350000	139360000
9	130410000	130420000	9	130650000	130660000
9	130100000	130110000	9	130640000	130650000
9	128050000	128060000	9	128360000	128370000
9	125430000	125440000	9	126070000	126080000
9	123670000	123680000	9	124180000	124190000
9	119470000	119480000	9	120100000	120110000
9	118300000	118310000	9	118640000	118650000
9	116220000	116230000	9	116590000	116600000
9	115410000	115420000	9	115980000	115990000
9	114520000	114530000	9	114880000	114890000
9	101400000	101410000	9	101700000	101710000
9	100190000	100200000	9	100510000	100520000
9	97460000	97470000	9	98190000	98200000
9	97240000	97250000	9	97670000	97680000
9	94210000	94220000	9	94660000	94670000
9	94030000	94040000	9	94350000	94360000
9	86540000	86550000	9	87110000	87120000
9	81740000	81750000	9	81990000	82000000
9	77150000	77160000	9	77630000	77640000
9	71030000	71040000	9	71330000	71340000
9	61600000	61610000	9	61830000	61840000
9	59960000	59970000	9	60340000	60350000
9	59060000	59070000	9	59960000	59970000
9	59050000	59060000	9	59440000	59450000
9	52740000	52750000	9	53320000	53330000
9	29530000	29540000	9	30190000	30200000
9	27020000	27030000	9	27170000	27180000
9	25850000	25860000	9	26530000	26540000
9	22640000	22650000	9	23310000	23320000
9	22260000	22270000	9	22510000	22520000
9	21410000	21420000	9	21680000	21690000
9	15780000	15790000	9	15990000	16000000
9	11960000	11970000	9	12190000	12200000
9	1630000	1640000	9	2690000	2700000
9	146760000	146770000	9	147190000	147200000
9	146060000	146070000	9	146520000	146530000
9	143020000	143030000	9	143460000	143470000
9	138880000	138890000	9	138920000	138930000
9	134740000	134750000	9	135000000	135010000
9	127220000	127230000	9	127610000	127620000
9	115970000	115980000	9	116540000	116550000
9	74790000	74800000	9	77020000	77030000
9	53140000	53150000	9	53310000	53320000
9	38800000	38810000	9	39690000	39700000
9	32540000	32550000	9	33550000	33560000
9	31060000	31070000	9	31710000	31720000
9	30480000	30490000	9	30590000	30600000
9	26530000	26540000	9	26890000	26900000
9	26530000	26540000	9	26820000	26830000
9	25260000	25270000	9	25600000	25610000
9	23320000	23330000	9	23630000	23640000
9	23310000	23320000	9	24090000	24100000
9	23310000	23320000	9	23990000	24000000
9	23010000	23020000	9	23200000	23210000
9	15140000	15150000	9	15650000	15660000
9	14230000	14240000	9	15130000	15140000
9	10460000	10470000	9	10970000	10980000
9	4020000	4030000	9	4250000	4260000
9	157940000	157950000	9	158300000	158310000
9	140910000	140920000	9	141190000	141200000
9	113230000	113240000	9	113650000	113660000
9	111960000	111970000	9	112760000	112770000
9	103320000	103330000	9	103760000	103770000
9	101980000	101990000	9	102320000	102330000
9	101170000	101180000	9	102110000	102120000
9	98190000	98200000	9	99410000	99420000
9	97600000	97610000	9	98190000	98200000
9	95750000	95760000	9	96780000	96790000
9	76620000	76630000	9	77030000	77040000
9	52540000	52550000	9	52920000	52930000
9	44200000	44210000	9	44810000	44820000
9	36160000	36170000	9	36760000	36770000
9	27010000	27020000	9	27250000	27260000
9	16740000	16750000	9	17500000	17510000
9	2210000	2220000	9	2940000	2950000
9	116430000	116440000	9	116930000	116940000
9	86540000	86550000	9	87260000	87270000
9	84830000	84840000	9	86530000	86540000
0	20550000	20560000	0	26330000	26340000
0	25660000	25670000	0	27770000	27780000
[truncated: 23,918 more rows]
