# Supplementary material for: Chromatin loop anchors contain core structural components of the gene expression machinery in maize
Source: BMC Genomics. 2021 Jan 6;22:23. doi: 10.1186/s12864-020-07324-0 (PMC7789236; doi:10.1186/s12864-020-07324-0)
Supplement: Supplementary file 5 — Additional file 5. ATAC-Seq libraries. Sequencing yields and peak counts are shown for all three biological replicates. All reads were aligned against the maize B73 AGPv4 assembly. Consensus peaks (NF) were used for the study. [file 12864_2020_7324_MOESM5_ESM.xlsx]

## Sheet: AdditionalFile5
Sample	Nuclei/Library	Sequencing Yields (Mbps)	Unique Reads (total)	Unique Reads (NF)	Unique Reads (MN)	Unique Peaks (NF)	Unique Peaks (MN)	Consensus Peaks (NF)	Consensus Peaks (MN)
Rep01	40000	3.008	27556940	11016946	15337238	25005	14579	19532	12477
Rep02	40000	2.986	18405244	7283864	10318790	10480	10475
Rep03	40000	3.377	30966098	10031354	19545676	14885	13448
