# Supplementary material for: Chromatin loop anchors contain core structural components of the gene expression machinery in maize
Source: BMC Genomics. 2021 Jan 6;22:23. doi: 10.1186/s12864-020-07324-0 (PMC7789236; doi:10.1186/s12864-020-07324-0)
Supplement: Supplementary file 6 — Additional file 6. ATAC-Seq consensus NF peak coordinates. Coordinates (in bps) and chromosome assignments are shown for all 19,532 consensus NF peaks. (chr) Chromosome assignment; (× 1, × 2) Coordinates in bps of consensus NF peak borders. All coordinates are against the maize B73 AGPv4 assembly. [file 12864_2020_7324_MOESM6_ESM.xlsx]

## Sheet: AdditionalFile6
Chr	x1	x2
Chr1	17084	17185
Chr1	22315	22409
Chr1	199031	199132
Chr1	209603	209823
Chr1	215989	216125
Chr1	262619	262751
Chr1	1012269	1012341
Chr1	1027404	1027688
Chr1	1843615	1843817
Chr1	2635687	2636318
Chr1	2818764	2818906
Chr1	2818973	2819271
Chr1	2883373	2883462
Chr1	2894570	2894699
Chr1	3031839	3032019
Chr1	3138262	3138460
Chr1	3177649	3177888
Chr1	3272016	3272318
Chr1	3288405	3288494
Chr1	3492802	3492912
Chr1	3544399	3544557
Chr1	3661106	3661367
Chr1	3739796	3740044
Chr1	3741722	3741907
Chr1	3743266	3743347
Chr1	3743750	3743812
Chr1	3743904	3743985
Chr1	3771919	3772138
Chr1	3798413	3798617
Chr1	3807070	3807152
Chr1	3807226	3807383
Chr1	3846337	3846415
Chr1	3968442	3968791
Chr1	4136759	4136881
Chr1	4710599	4710872
Chr1	4736806	4737195
Chr1	4832583	4832863
Chr1	4909423	4909687
Chr1	5092851	5093263
Chr1	5095232	5095385
Chr1	5117133	5117282
Chr1	5144175	5144302
Chr1	5159111	5159372
Chr1	5160806	5160887
Chr1	5168984	5169143
Chr1	5170876	5170947
Chr1	5202683	5202852
Chr1	5202901	5202992
Chr1	5207191	5207501
Chr1	5208028	5208294
Chr1	5435743	5435905
Chr1	5491322	5491577
Chr1	5496183	5496381
Chr1	5496460	5496541
Chr1	5500666	5500790
Chr1	5655443	5655717
Chr1	5906317	5906508
Chr1	6236942	6237053
Chr1	6237393	6237520
Chr1	6251270	6251630
Chr1	6254335	6254696
Chr1	6255378	6255555
Chr1	6269180	6269432
Chr1	6270167	6270349
Chr1	6294571	6294713
Chr1	6310031	6310144
Chr1	6313697	6313838
Chr1	6317652	6317730
Chr1	6317901	6317990
Chr1	6318023	6318127
Chr1	6318640	6318760
Chr1	6407210	6407382
Chr1	7028073	7028427
Chr1	7044453	7044559
Chr1	7044720	7044889
Chr1	7079246	7079382
Chr1	7146667	7146773
Chr1	7297777	7298002
Chr1	7356157	7356493
Chr1	7358094	7358268
Chr1	7358667	7358743
Chr1	7553851	7553964
Chr1	7554411	7554752
Chr1	7564221	7564332
Chr1	7564349	7564462
Chr1	8047964	8048033
Chr1	8048335	8048399
Chr1	8048486	8048629
Chr1	8671878	8671961
Chr1	8675291	8675783
Chr1	9341576	9341784
Chr1	9401440	9401529
Chr1	9401616	9401776
Chr1	9425116	9425415
Chr1	10149657	10149740
Chr1	10150143	10150750
Chr1	10150864	10151112
Chr1	10151286	10151370
Chr1	10152726	10152945
Chr1	10155357	10155566
Chr1	10162685	10162869
Chr1	10297923	10298193
Chr1	10349117	10349211
Chr1	10618446	10618616
Chr1	11666959	11667110
Chr1	12103514	12103790
Chr1	12181039	12181113
Chr1	12181284	12181528
Chr1	12182583	12182669
Chr1	12182728	12182791
Chr1	12330454	12330520
Chr1	12354586	12354780
Chr1	12359328	12359621
Chr1	12364169	12364343
Chr1	12364621	12364922
Chr1	12365024	12365161
Chr1	12709203	12709388
Chr1	12713087	12713269
Chr1	12713588	12713981
Chr1	13064711	13064855
Chr1	14321501	14321667
Chr1	14361254	14361376
Chr1	14449424	14449632
Chr1	14585400	14585560
Chr1	14605917	14606179
Chr1	14611731	14612118
Chr1	14832171	14832255
Chr1	14846807	14846980
Chr1	15020318	15020407
Chr1	15020930	15021222
Chr1	15060024	15060265
Chr1	15062139	15062440
Chr1	15062597	15062928
Chr1	15063064	15063188
Chr1	15177735	15178018
Chr1	15178100	15178273
Chr1	15301216	15301300
Chr1	15301785	15301862
Chr1	15306869	15307225
Chr1	15322968	15323342
Chr1	15387777	15388187
Chr1	15759911	15760005
Chr1	15760241	15760723
Chr1	16017703	16017793
Chr1	16017995	16018081
Chr1	16038516	16038634
Chr1	16139619	16139929
Chr1	16140002	16140116
Chr1	16235540	16235825
Chr1	16749035	16749214
Chr1	16961690	16961862
Chr1	17152206	17152345
Chr1	17155981	17156254
Chr1	17157179	17157282
Chr1	17157411	17157694
Chr1	17187863	17187983
Chr1	17188272	17188406
Chr1	17432768	17432844
Chr1	17433001	17433404
Chr1	17840507	17840575
Chr1	17840717	17841549
Chr1	17841986	17842134
Chr1	17940293	17940425
Chr1	18185507	18185647
Chr1	18189981	18190100
Chr1	18759427	18759547
Chr1	19315420	19315614
Chr1	19436144	19436350
Chr1	19437936	19438204
Chr1	19588716	19588784
Chr1	19591713	19591931
Chr1	19593532	19593692
Chr1	19594716	19594876
Chr1	20021134	20021331
Chr1	20293059	20293208
Chr1	20850968	20851297
Chr1	20930724	20930919
Chr1	21185989	21186059
Chr1	21187249	21187318
Chr1	21501908	21501993
Chr1	21719072	21719362
Chr1	21770273	21770693
Chr1	21771526	21771602
Chr1	21771852	21771923
Chr1	21773678	21773779
Chr1	21774244	21774331
Chr1	21776293	21777146
Chr1	21883663	21883933
Chr1	22009863	22010059
Chr1	22011528	22011794
Chr1	22012981	22013174
Chr1	22014462	22014606
Chr1	22018186	22018395
Chr1	22018970	22019060
Chr1	22019163	22019348
Chr1	22052011	22052186
Chr1	22070119	22070223
Chr1	22663672	22663890
Chr1	22741161	22741230
Chr1	22839077	22839195
Chr1	22840169	22841813
Chr1	22841923	22842071
Chr1	22842194	22842336
Chr1	22842894	22843368
Chr1	22843661	22843752
Chr1	22846677	22846740
Chr1	22878851	22878954
Chr1	22891663	22891863
Chr1	23022788	23022944
Chr1	23110338	23110501
Chr1	23122830	23122942
Chr1	23264968	23265245
Chr1	23325350	23325499
Chr1	23496953	23497164
Chr1	23570791	23571096
Chr1	23634683	23634823
Chr1	23962782	23962996
Chr1	23975725	23976003
Chr1	24012183	24012307
Chr1	24014006	24014301
Chr1	24129193	24129507
Chr1	24132217	24132316
Chr1	24298468	24298777
Chr1	24299126	24299233
Chr1	24299539	24299618
Chr1	24414003	24414086
Chr1	24414143	24414237
Chr1	24414588	24414944
Chr1	24416733	24416917
Chr1	24664939	24665038
Chr1	24771162	24771536
Chr1	25045520	25045776
Chr1	25046227	25046388
Chr1	25151201	25151273
Chr1	25155297	25155499
Chr1	25305700	25305875
Chr1	25566197	25566307
Chr1	25566359	25566444
Chr1	25734039	25734170
Chr1	25742047	25742212
Chr1	25754659	25754729
Chr1	25755284	25755442
Chr1	25930492	25930654
Chr1	26041112	26041565
Chr1	26130717	26131028
Chr1	26131378	26131465
Chr1	26173586	26173785
Chr1	26614852	26614931
Chr1	26873709	26873821
Chr1	26899614	26899777
Chr1	26944785	26944940
Chr1	27307341	27307421
Chr1	27308071	27308353
Chr1	27308967	27309075
Chr1	27309763	27309864
Chr1	27310162	27310369
Chr1	27310494	27310584
Chr1	27310710	27310777
Chr1	27313190	27313561
Chr1	27313631	27313826
Chr1	27323532	27323860
Chr1	27501553	27501629
Chr1	27699985	27700075
Chr1	27816754	27816872
Chr1	27816968	27817039
Chr1	27817058	27817367
Chr1	27821451	27821517
Chr1	27821666	27821831
Chr1	27823877	27824042
Chr1	27824101	27824177
Chr1	27824267	27824364
Chr1	27829964	27830034
Chr1	27989773	27989915
Chr1	28234968	28235167
Chr1	28577885	28578109
Chr1	28578279	28578575
Chr1	28642032	28642180
Chr1	28642532	28642636
Chr1	28651347	28651529
Chr1	28651750	28651945
Chr1	28714632	28714872
Chr1	28801134	28801299
Chr1	28801468	28801533
Chr1	28801628	28801807
Chr1	28801892	28802032
Chr1	28802202	28802433
Chr1	28802508	28802646
Chr1	28803810	28804067
Chr1	28805817	28805992
Chr1	28807637	28807960
Chr1	28809176	28809247
Chr1	28865926	28866104
Chr1	28866699	28866826
Chr1	28996687	28996791
Chr1	29430673	29430851
Chr1	29445023	29445391
Chr1	29450308	29450464
Chr1	29618848	29619211
Chr1	29793030	29793619
Chr1	29829098	29829230
Chr1	29829753	29829998
Chr1	29830401	29830498
Chr1	29832139	29832262
Chr1	29955804	29956081
Chr1	30218941	30219035
Chr1	30610556	30610625
Chr1	30611869	30611958
Chr1	30614617	30614876
Chr1	30965412	30965829
Chr1	30968056	30968138
Chr1	30968819	30968902
Chr1	31218773	31219012
Chr1	31350981	31351079
Chr1	31356173	31356400
Chr1	31357399	31357606
Chr1	31360110	31360233
Chr1	31360859	31361004
Chr1	31361178	31361309
Chr1	31361337	31361408
Chr1	31512734	31512859
Chr1	32049538	32049815
Chr1	32052427	32052865
Chr1	32293974	32294163
Chr1	32294421	32294661
Chr1	32294717	32294810
Chr1	32294972	32295059
Chr1	32351064	32351228
Chr1	32353889	32354194
Chr1	32354468	32354713
Chr1	32606579	32606730
Chr1	32801853	32802051
Chr1	32816415	32816665
Chr1	32857327	32857435
Chr1	32857521	32857689
Chr1	32861796	32861998
Chr1	33037063	33037143
Chr1	33039144	33039275
Chr1	33115630	33115732
Chr1	33117861	33117948
Chr1	33440814	33441088
Chr1	33448029	33448420
Chr1	33448473	33448714
Chr1	33544231	33544305
Chr1	33544719	33544782
Chr1	33596403	33596499
Chr1	33596966	33597107
Chr1	33619392	33619511
Chr1	33747262	33747474
Chr1	33754543	33754758
Chr1	33779609	33779783
Chr1	33948502	33948972
Chr1	33995452	33995749
Chr1	34144472	34144645
Chr1	34540245	34540338
Chr1	34901172	34901287
Chr1	34901344	34901442
Chr1	34959648	34959952
Chr1	35020123	35020315
Chr1	35252891	35253121
Chr1	35278791	35278981
Chr1	35469680	35469759
Chr1	35470399	35470491
Chr1	35476191	35476708
Chr1	35816254	35816426
Chr1	35900468	35900563
Chr1	35901234	35901467
Chr1	35960371	35960468
Chr1	35963910	35964330
Chr1	35964419	35965007
Chr1	35970430	35971097
Chr1	36142306	36142375
Chr1	36393309	36393401
Chr1	36393861	36394104
Chr1	36510955	36511050
Chr1	36511118	36511245
Chr1	36515036	36515396
Chr1	36515469	36515571
Chr1	36826224	36826466
Chr1	37281157	37281458
Chr1	37907172	37907454
Chr1	38045838	38045947
Chr1	38404207	38404274
Chr1	38404403	38404591
Chr1	38456997	38457187
Chr1	38526280	38526354
Chr1	38526438	38526528
Chr1	38527114	38527182
Chr1	38685471	38685550
Chr1	38690423	38690551
Chr1	38975640	38976032
Chr1	39091156	39091301
Chr1	39091317	39091399
Chr1	39106145	39106298
Chr1	39213996	39214312
Chr1	39218121	39218203
Chr1	39358551	39358838
Chr1	39423627	39423990
Chr1	39464346	39464415
Chr1	39492130	39492306
Chr1	39492403	39492602
Chr1	39590370	39590451
Chr1	39591194	39591293
Chr1	39592114	39592373
Chr1	39599487	39599630
Chr1	40261352	40261421
Chr1	40261458	40261646
Chr1	40268624	40268784
Chr1	40428304	40428407
Chr1	40428588	40428975
Chr1	40430989	40431254
Chr1	40462069	40462148
Chr1	40462530	40462728
Chr1	40463128	40463333
Chr1	40463616	40463984
Chr1	40464330	40464584
Chr1	40515905	40516002
Chr1	40516077	40516237
Chr1	40600562	40600686
Chr1	40615957	40616067
Chr1	40617451	40618007
Chr1	40712532	40713026
Chr1	40772471	40772642
Chr1	40790396	40790520
Chr1	40790990	40791133
Chr1	40801561	40801748
Chr1	40802061	40802661
Chr1	40945252	40945422
Chr1	40945528	40945596
Chr1	40946532	40946777
Chr1	41089528	41089600
Chr1	41139860	41139971
Chr1	41140015	41140118
Chr1	41140305	41140459
Chr1	41140529	41141152
Chr1	41162738	41162819
Chr1	41162976	41163271
Chr1	41370845	41371035
Chr1	41453963	41454082
Chr1	41696052	41696343
Chr1	41698391	41698459
Chr1	41699319	41699457
Chr1	41699534	41700013
Chr1	41700174	41700334
Chr1	41700574	41700717
Chr1	41701078	41701142
Chr1	41722820	41722977
Chr1	41792513	41792861
Chr1	41833609	41833823
Chr1	41844779	41845145
Chr1	41901585	41901818
Chr1	42054348	42054773
Chr1	42116868	42117083
Chr1	42455395	42455474
Chr1	42455860	42455936
Chr1	42466121	42466343
Chr1	42746569	42746707
Chr1	42757683	42757838
Chr1	42762351	42762427
Chr1	42763107	42763207
Chr1	42763946	42764068
Chr1	42764506	42764661
Chr1	42783575	42783896
Chr1	42786829	42786906
Chr1	42787103	42787304
Chr1	42979240	42979315
Chr1	43040489	43041070
Chr1	43079769	43080021
Chr1	43080088	43080191
Chr1	43080269	43080334
Chr1	43080416	43080580
Chr1	43082979	43083139
Chr1	43088805	43089137
Chr1	43089411	43089614
Chr1	43286311	43286634
Chr1	43286903	43287104
Chr1	43290405	43290492
Chr1	43291759	43292220
Chr1	43307480	43307597
Chr1	43316541	43316848
Chr1	43344972	43345247
Chr1	43553076	43553488
Chr1	43725246	43725523
Chr1	43825374	43825462
Chr1	43893746	43894103
Chr1	43911338	43911655
Chr1	44008346	44008766
Chr1	44009631	44009777
Chr1	44013485	44013559
Chr1	44173729	44173944
Chr1	44247267	44247509
Chr1	44356656	44356820
Chr1	44381704	44382105
Chr1	44510618	44510810
Chr1	44512818	44513013
Chr1	44553956	44554135
Chr1	44554325	44554445
Chr1	44974830	44975137
Chr1	45016331	45016652
Chr1	45110958	45111089
Chr1	45116660	45116882
Chr1	45171052	45171190
Chr1	45171338	45171684
Chr1	45256319	45256507
Chr1	45256826	45256972
Chr1	45286490	45286577
Chr1	45290083	45290334
Chr1	45446484	45446726
Chr1	45511670	45511858
Chr1	45536280	45537228
Chr1	45537798	45538004
Chr1	45576641	45576736
Chr1	45576861	45576986
Chr1	45577258	45577321
Chr1	45604910	45605112
Chr1	45719568	45719653
Chr1	45868554	45868816
Chr1	45986233	45986498
Chr1	46015679	46015881
Chr1	46179502	46179614
Chr1	46179932	46180210
Chr1	46183412	46183600
Chr1	46189557	46189631
Chr1	46201473	46201686
Chr1	46374320	46374407
Chr1	46380852	46381350
Chr1	46497252	46498258
Chr1	46498509	46498647
Chr1	46499010	46499075
Chr1	46499266	46499353
Chr1	46499399	46499796
Chr1	46643753	46644025
Chr1	46903857	46904021
Chr1	46954952	46955143
Chr1	46955242	46955386
Chr1	46960473	46960544
Chr1	46965797	46965980
Chr1	47026297	47026604
Chr1	47137241	47137442
Chr1	47141673	47141915
Chr1	47154476	47154728
Chr1	47154930	47155354
Chr1	47593154	47593321
Chr1	47594124	47594215
Chr1	47595035	47595128
Chr1	47659337	47659599
Chr1	47730907	47731161
Chr1	47731341	47731409
Chr1	47787199	47787597
Chr1	48094761	48094868
Chr1	48332703	48332820
Chr1	48951400	48951495
Chr1	49054377	49054558
Chr1	49054575	49054756
Chr1	49060711	49061022
Chr1	49061940	49062028
Chr1	49062038	49062440
Chr1	49063656	49063885
Chr1	49712230	49712511
Chr1	49712972	49713140
Chr1	49713245	49713385
Chr1	49776646	49776841
Chr1	50140290	50140491
Chr1	50199950	50200414
Chr1	50394986	50395553
Chr1	50443334	50443424
Chr1	50881569	50881808
Chr1	51076636	51076810
Chr1	51462265	51462435
Chr1	51602066	51602146
Chr1	51602957	51603049
Chr1	51603092	51603168
Chr1	51905363	51905989
Chr1	51906064	51906392
Chr1	51911242	51911495
Chr1	51977589	51977911
Chr1	52173461	52173548
Chr1	52262820	52262935
Chr1	52499265	52499582
Chr1	52518258	52518340
Chr1	52518795	52519044
Chr1	52519681	52520108
Chr1	52582213	52582450
Chr1	52582630	52582717
Chr1	52582822	52583544
Chr1	52584654	52584718
Chr1	52585063	52585163
Chr1	52587890	52588191
Chr1	52588644	52588801
Chr1	52590251	52590533
Chr1	52591662	52592120
Chr1	52592394	52593331
Chr1	52594078	52594274
Chr1	52594450	52594647
Chr1	52945116	52945431
Chr1	53026783	53026970
Chr1	53177095	53177293
Chr1	53329165	53329256
Chr1	53331588	53331728
Chr1	53366630	53366923
Chr1	53366969	53367072
Chr1	53370482	53370567
Chr1	53372372	53372888
Chr1	53373082	53373235
Chr1	53373335	53373426
Chr1	53392577	53392695
Chr1	53392760	53392892
Chr1	53872251	53872531
Chr1	53882868	53882960
Chr1	53959210	53959413
Chr1	54025209	54025360
Chr1	54033885	54033992
Chr1	54034624	54034771
Chr1	54036066	54036419
Chr1	54037126	54037412
Chr1	54089907	54090082
Chr1	54123910	54124038
Chr1	54262591	54262700
Chr1	54263648	54263717
Chr1	54294672	54294784
Chr1	54315244	54315406
Chr1	54758300	54758392
Chr1	54759133	54759307
Chr1	54820525	54820911
Chr1	54821532	54821620
Chr1	55053341	55053437
Chr1	55246972	55247074
Chr1	55247260	55247632
Chr1	55259166	55259331
Chr1	55259834	55259926
Chr1	55260444	55260854
Chr1	55374209	55374295
Chr1	55374379	55374848
Chr1	55375501	55375895
Chr1	55376571	55376668
Chr1	55376990	55377129
Chr1	55704872	55705112
Chr1	56038719	56038825
Chr1	56039450	56039967
Chr1	56106059	56106308
Chr1	56107057	56107207
Chr1	56107809	56107928
Chr1	56111761	56112034
Chr1	56143472	56143539
Chr1	56143588	56143720
Chr1	56404913	56405182
Chr1	56652278	56652428
Chr1	56681328	56681546
Chr1	56741283	56741561
Chr1	56742884	56743189
Chr1	56749041	56749457
Chr1	56853540	56853890
Chr1	56911403	56911544
Chr1	56922167	56922440
Chr1	56975111	56975342
Chr1	57091793	57092091
Chr1	57133877	57134137
Chr1	57254693	57254758
Chr1	57255347	57255740
Chr1	57256038	57256124
Chr1	57256893	57257063
Chr1	57260190	57260360
Chr1	57261497	57261656
Chr1	57390583	57390693
Chr1	57446470	57446623
Chr1	57586496	57586763
Chr1	57593038	57593250
Chr1	58057137	58057420
Chr1	58057849	58058384
Chr1	58272394	58272516
Chr1	58539897	58540115
Chr1	58638232	58638559
Chr1	58639103	58639304
Chr1	58753766	58753934
Chr1	59027761	59028033
Chr1	59106998	59107853
Chr1	59110694	59110959
Chr1	59111068	59111185
Chr1	59111322	59111726
Chr1	59114942	59115045
Chr1	59117050	59117114
Chr1	59118532	59118801
Chr1	59118832	59119064
Chr1	59120968	59121199
Chr1	59131883	59132900
Chr1	59133009	59133322
Chr1	59133573	59133760
Chr1	59133987	59134069
Chr1	59134408	59134842
Chr1	59134847	59134922
Chr1	59252200	59252452
Chr1	60182481	60182598
Chr1	60182599	60182667
Chr1	60228797	60229144
Chr1	60337717	60337852
Chr1	60344702	60344804
Chr1	60530396	60530613
Chr1	60530803	60531426
Chr1	60534591	60534685
Chr1	60535510	60535572
Chr1	60632676	60633130
Chr1	60677618	60677694
Chr1	60677708	60677783
Chr1	60677906	60678042
Chr1	60678130	60678403
Chr1	60678496	60678768
Chr1	60743102	60743526
Chr1	60743569	60743637
Chr1	60744116	60744322
Chr1	60744697	60744777
Chr1	60745343	60745446
Chr1	60745501	60745568
Chr1	60746017	60746228
Chr1	60746389	60748452
Chr1	60748582	60748915
Chr1	60873595	60873734
Chr1	60873861	60874734
Chr1	60879516	60879591
Chr1	60888160	60888494
Chr1	60892746	60892818
Chr1	60934823	60935007
Chr1	60935860	60936010
Chr1	61273189	61273300
Chr1	61900046	61900121
Chr1	62429739	62429894
Chr1	62857392	62857545
Chr1	63131247	63131563
Chr1	63478342	63478498
Chr1	63479458	63479566
Chr1	63583893	63583974
Chr1	63584453	63585081
Chr1	63585437	63585587
Chr1	63585792	63585929
Chr1	63708538	63708683
Chr1	63864015	63864274
Chr1	63928190	63928300
Chr1	63929168	63929366
Chr1	63929950	63930051
Chr1	63932345	63932555
Chr1	64438150	64438326
Chr1	64476503	64476823
Chr1	64477583	64477672
Chr1	64756921	64757054
Chr1	64840569	64840637
Chr1	64841505	64841743
Chr1	64854845	64854956
Chr1	64922523	64922662
Chr1	64922772	64922878
Chr1	64922948	64923122
Chr1	64923124	64923339
Chr1	64923577	64923755
Chr1	65264259	65264625
Chr1	65856522	65856595
Chr1	65856821	65856985
Chr1	65992802	65993056
Chr1	66126423	66126665
Chr1	66255417	66255569
Chr1	66393863	66394098
Chr1	66394218	66394330
Chr1	66512276	66512758
Chr1	66569778	66570103
Chr1	67038052	67038146
Chr1	67604399	67605134
Chr1	67926103	67926530
Chr1	67927281	67927444
Chr1	67928272	67928400
Chr1	67928490	67928732
Chr1	68189694	68190074
Chr1	68217154	68217413
Chr1	68217556	68217687
Chr1	68217879	68217967
Chr1	68244400	68244744
Chr1	68244879	68244995
Chr1	68250826	68250932
Chr1	68261784	68261911
Chr1	68665273	68665358
Chr1	68668716	68668892
Chr1	68805746	68806065
Chr1	69295510	69295884
Chr1	69390332	69390485
Chr1	69734774	69735001
Chr1	69753560	69753842
Chr1	69844139	69844323
Chr1	69920288	69920573
Chr1	70069557	70069649
Chr1	70069855	70070046
Chr1	70227912	70228021
Chr1	70305396	70305517
Chr1	70501235	70501405
Chr1	70501630	70501844
Chr1	70502835	70503317
Chr1	70828416	70828480
Chr1	70846257	70846450
Chr1	70847331	70847419
Chr1	70847689	70847830
Chr1	70847919	70847998
Chr1	71112121	71112339
Chr1	71140107	71140373
Chr1	71140463	71141159
Chr1	71141313	71141609
Chr1	71151466	71151717
Chr1	71151986	71152080
Chr1	71155474	71155642
Chr1	71157442	71157750
Chr1	71158441	71158600
Chr1	71159094	71159281
Chr1	71164088	71164395
Chr1	71206901	71207092
Chr1	71819953	71820132
Chr1	71821026	71821115
Chr1	71849326	71849458
Chr1	71849723	71849889
Chr1	72029661	72029726
Chr1	72032230	72032299
Chr1	72227580	72227762
Chr1	72294407	72294575
Chr1	72340140	72340244
Chr1	72347428	72347772
Chr1	72427005	72427336
Chr1	72485494	72485912
Chr1	72491645	72491756
Chr1	72492140	72492211
Chr1	72493155	72493452
Chr1	72496077	72496192
Chr1	72602668	72603118
Chr1	72828221	72828397
Chr1	72836127	72836250
Chr1	72907395	72907700
Chr1	72908828	72908939
Chr1	72983603	72983679
Chr1	73079997	73080322
Chr1	73080864	73081121
Chr1	73081635	73081780
Chr1	73170019	73170262
Chr1	73170837	73171288
Chr1	73243768	73243871
Chr1	73246705	73247130
Chr1	73362981	73363097
Chr1	73370174	73370240
Chr1	73373278	73373448
Chr1	73575752	73576007
Chr1	73708566	73708887
Chr1	73708936	73709041
Chr1	74095377	74095480
Chr1	74098488	74098712
Chr1	74098794	74098920
Chr1	74099184	74099247
Chr1	74156746	74156891
Chr1	74164452	74164548
Chr1	74179583	74179808
Chr1	74639979	74640215
Chr1	74640219	74640329
Chr1	74790752	74790943
Chr1	74917416	74918240
Chr1	75288969	75289035
Chr1	75382819	75383031
Chr1	75440915	75441174
Chr1	75646014	75646263
Chr1	75697660	75697758
Chr1	75797109	75797323
Chr1	75804876	75805034
Chr1	76050587	76050796
Chr1	76178164	76178481
Chr1	76208475	76208610
Chr1	76208681	76208799
Chr1	76208962	76209262
Chr1	76212702	76212947
Chr1	76617719	76617791
Chr1	76771697	76771875
Chr1	76848077	76848382
Chr1	77815134	77815353
Chr1	78113084	78113423
Chr1	78116290	78116494
Chr1	78241157	78241243
Chr1	78348846	78348947
Chr1	78379398	78379700
Chr1	78542922	78543141
Chr1	78643951	78644448
Chr1	78651133	78651753
Chr1	78652086	78652706
Chr1	78654397	78654465
Chr1	78654564	78654718
Chr1	78655976	78656714
Chr1	78724398	78724665
Chr1	78725158	78725356
Chr1	79117771	79118139
Chr1	79426040	79426140
Chr1	79984217	79984786
Chr1	79985828	79985921
Chr1	79986155	79986237
Chr1	80180185	80180489
Chr1	80180641	80180723
Chr1	80180725	80180803
Chr1	80180891	80181024
Chr1	80220635	80220769
Chr1	80258815	80258995
Chr1	80739236	80739730
Chr1	80740243	80740397
Chr1	80854937	80855024
Chr1	80855835	80855978
Chr1	81117485	81117602
Chr1	81336941	81337233
Chr1	81338346	81338548
Chr1	81458946	81459016
Chr1	81616307	81616443
Chr1	81617211	81617474
Chr1	81617584	81617665
Chr1	81675584	81675743
Chr1	81802588	81802676
Chr1	81803195	81803378
Chr1	81803409	81803491
Chr1	82029840	82029915
Chr1	82029916	82030041
Chr1	82030428	82030608
Chr1	82030857	82031370
Chr1	82031664	82032091
Chr1	82032310	82032556
Chr1	82088153	82088302
Chr1	82088373	82088487
Chr1	82099790	82099883
Chr1	82100829	82101310
Chr1	82152327	82152576
Chr1	82234525	82234599
Chr1	82273123	82273300
Chr1	82575847	82576015
Chr1	82829450	82829564
Chr1	82829594	82829672
Chr1	83198368	83198527
Chr1	83199125	83199304
Chr1	83199383	83199571
Chr1	83226155	83226393
Chr1	83226984	83227273
Chr1	83227950	83228035
Chr1	83393846	83394053
Chr1	83501717	83501793
Chr1	83553014	83553443
Chr1	83659303	83659382
Chr1	83804297	83804628
Chr1	83820084	83820277
Chr1	84036569	84036938
Chr1	84037140	84037243
Chr1	84037312	84037387
Chr1	84138180	84138444
Chr1	84157717	84157848
Chr1	84159973	84160097
Chr1	84224648	84224945
Chr1	84228695	84228851
Chr1	84232287	84232403
Chr1	84251882	84252129
Chr1	84252825	84253176
Chr1	84282223	84282442
Chr1	84282455	84282637
Chr1	84401262	84401497
Chr1	84401851	84401919
Chr1	84402146	84402301
Chr1	84447759	84447914
Chr1	84448055	84448176
Chr1	84448687	84448811
Chr1	84581841	84581952
Chr1	84586904	84587150
Chr1	84587521	84587779
Chr1	84658315	84658565
Chr1	84658639	84658756
Chr1	84664251	84664439
Chr1	84666331	84666566
Chr1	84666931	84667254
Chr1	84756784	84757097
Chr1	84947389	84947652
Chr1	84948183	84948356
Chr1	85067783	85068145
Chr1	85231882	85232028
Chr1	85244491	85244777
Chr1	85471990	85472231
Chr1	85649672	85649889
Chr1	85839373	85839513
Chr1	85839620	85839705
Chr1	86001231	86001459
Chr1	86062182	86062358
Chr1	86062508	86062718
Chr1	86102410	86102512
Chr1	86129766	86130101
Chr1	86136630	86136739
Chr1	86137603	86137685
Chr1	86290357	86290654
Chr1	86291584	86292075
Chr1	86325481	86325599
Chr1	86325666	86326076
Chr1	86326627	86326801
Chr1	86356094	86356203
Chr1	86481218	86481421
Chr1	86529567	86529892
Chr1	86641131	86641307
Chr1	86732353	86732716
Chr1	86733053	86733278
Chr1	86733413	86733676
Chr1	86733744	86734314
Chr1	86734662	86734754
Chr1	86735330	86735917
Chr1	86736020	86736724
Chr1	86737009	86737114
Chr1	86737223	86737458
Chr1	86739266	86739385
Chr1	86740425	86740703
Chr1	86749016	86749472
Chr1	86770230	86770477
Chr1	86777619	86777796
Chr1	87079660	87079908
Chr1	87080778	87080970
Chr1	87255970	87256127
Chr1	87449871	87450118
Chr1	87560257	87560572
Chr1	87589563	87589633
Chr1	87719228	87719438
Chr1	87808555	87808617
Chr1	87837260	87837347
Chr1	87838118	87838399
Chr1	87842028	87842345
Chr1	88015041	88015325
Chr1	88032735	88032957
Chr1	88198382	88198485
Chr1	88440528	88440668
Chr1	88468614	88468783
Chr1	88468826	88468926
Chr1	88509564	88509780
Chr1	88692659	88692933
Chr1	88693195	88693358
Chr1	88704294	88704413
Chr1	88800983	88801110
Chr1	88801681	88801821
Chr1	89004523	89004638
Chr1	89260051	89260184
Chr1	89928079	89928294
Chr1	89929740	89930098
Chr1	89962115	89962281
Chr1	89962284	89962436
Chr1	90298174	90298299
Chr1	90299152	90300320
Chr1	90314305	90314536
Chr1	90315029	90315138
Chr1	90315285	90315904
Chr1	90316267	90316585
Chr1	90316902	90317145
Chr1	90317529	90317799
Chr1	90317893	90318398
Chr1	90318524	90319142
Chr1	90441168	90441324
Chr1	90446083	90446180
Chr1	90494434	90494768
Chr1	90696595	90696695
Chr1	90697362	90697700
Chr1	90964704	90964837
Chr1	90965134	90965240
Chr1	90967947	90968121
Chr1	91135660	91135846
Chr1	91140836	91140948
Chr1	91143498	91143577
Chr1	91144846	91145251
Chr1	91154023	91154199
Chr1	91250762	91250855
Chr1	91251082	91251395
Chr1	91251511	91251585
Chr1	91362895	91363214
Chr1	91421383	91421680
Chr1	91425142	91425378
Chr1	91625100	91625279
Chr1	91860004	91860207
Chr1	91955644	91955708
Chr1	91956367	91956481
Chr1	91991442	91991535
Chr1	91993606	91993706
Chr1	92055597	92056574
Chr1	92071279	92071564
Chr1	92072108	92072330
Chr1	92184539	92184680
Chr1	92224051	92224273
Chr1	92225309	92225404
Chr1	92232583	92232870
Chr1	92552626	92552776
Chr1	92680787	92680992
Chr1	92733284	92733371
Chr1	92733681	92734062
Chr1	92734448	92734550
Chr1	92734908	92735021
Chr1	92735278	92735386
Chr1	92738260	92738611
Chr1	92821010	92821185
Chr1	93133438	93133515
Chr1	93133648	93134293
Chr1	93135248	93135312
Chr1	93135524	93135799
Chr1	93136576	93137061
Chr1	93137562	93137695
Chr1	93138268	93138435
Chr1	93304943	93305196
Chr1	93306900	93307185
Chr1	93727655	93727730
Chr1	93727778	93728084
Chr1	93728413	93728481
Chr1	93728588	93728949
Chr1	94029170	94029267
Chr1	94349885	94350257
Chr1	94562805	94562904
Chr1	94651231	94651517
Chr1	94852409	94852779
Chr1	94934468	94934546
Chr1	94934610	94934719
Chr1	94940814	94940987
Chr1	94941587	94941661
Chr1	94942836	94942935
Chr1	95018203	95018432
Chr1	95018913	95019159
Chr1	95220035	95220139
Chr1	95374558	95374801
Chr1	95375509	95375582
Chr1	95375584	95375770
Chr1	95476432	95476683
Chr1	95641956	95642047
Chr1	95770354	95770464
Chr1	95770624	95770717
Chr1	95770954	95771042
Chr1	95771138	95771553
Chr1	95771583	95771808
Chr1	95891579	95891878
Chr1	95894576	95894864
Chr1	95899344	95899583
Chr1	95900125	95900255
Chr1	95999273	95999676
Chr1	96138231	96138377
Chr1	96216593	96217158
Chr1	96426662	96426849
Chr1	96473516	96473880
Chr1	96571315	96571421
Chr1	96573345	96573523
Chr1	96575162	96575377
Chr1	96575851	96576078
Chr1	96576272	96576334
Chr1	96664170	96664543
Chr1	96665080	96665221
Chr1	96701543	96701729
Chr1	96902939	96903261
Chr1	96905872	96906103
Chr1	97042012	97042489
Chr1	97097158	97097389
Chr1	97104004	97104444
Chr1	97104530	97104596
Chr1	97116288	97116357
Chr1	97116386	97116613
Chr1	97209624	97209833
Chr1	97311568	97311813
Chr1	97317240	97317510
Chr1	97317595	97317706
Chr1	97318856	97319217
Chr1	97415342	97415439
Chr1	97415556	97415618
Chr1	97415777	97417597
Chr1	97417691	97417764
Chr1	97419480	97420157
Chr1	97454218	97454294
Chr1	97454310	97454414
Chr1	97454764	97455378
Chr1	97455747	97455945
Chr1	97528337	97528485
Chr1	97703597	97703761
Chr1	97719514	97719644
Chr1	98232073	98232204
Chr1	98232459	98232713
Chr1	98331229	98331357
Chr1	98381782	98382130
Chr1	98579574	98579665
Chr1	98580752	98581013
Chr1	98583850	98583921
Chr1	98893081	98893370
Chr1	98962356	98962717
Chr1	98966669	98966862
Chr1	99118451	99118527
Chr1	99420860	99421267
Chr1	99779625	99779801
Chr1	99940199	99940387
Chr1	99945133	99945536
Chr1	100647504	100647637
Chr1	100649966	100650081
Chr1	100650752	100650891
Chr1	100652855	100653101
Chr1	100702608	100702883
Chr1	100703014	100703484
Chr1	100703719	100703863
Chr1	100708171	100708384
Chr1	100836070	100836237
Chr1	100841116	100841217
Chr1	101080813	101080927
Chr1	101087123	101087190
Chr1	101087579	101087814
Chr1	101088861	101088929
Chr1	101089267	101089368
Chr1	101089866	101089958
Chr1	101166091	101166225
Chr1	101177287	101177397
Chr1	101179463	101179734
Chr1	101382032	101382314
Chr1	101466163	101466474
Chr1	101592483	101592621
Chr1	101754020	101754240
Chr1	101754446	101754747
Chr1	101886127	101886260
Chr1	101966290	101966423
Chr1	102063313	102063597
Chr1	102215654	102215854
Chr1	102233616	102233733
Chr1	102345205	102345309
Chr1	102345703	102345959
Chr1	102746168	102746303
Chr1	102833650	102834010
Chr1	102999651	102999725
Chr1	103286237	103286923
Chr1	103286997	103287097
Chr1	103634146	103634558
Chr1	103675279	103675377
Chr1	103675888	103676063
Chr1	103910430	103910580
Chr1	103911133	103911362
Chr1	103918539	103918648
Chr1	103984345	103984604
Chr1	103985125	103985256
Chr1	104119544	104119804
Chr1	104417926	104418318
Chr1	104418707	104418905
Chr1	104423586	104423951
Chr1	104755713	104756110
Chr1	104756629	104756924
Chr1	104764520	104764619
Chr1	104849060	104849327
Chr1	104850411	104850484
Chr1	104850968	104851546
Chr1	104986701	104986936
Chr1	104987495	104987578
Chr1	105129737	105130026
Chr1	105449118	105449305
Chr1	105471094	105471257
Chr1	105529411	105529495
Chr1	105533629	105533865
Chr1	105545812	105545929
Chr1	105546459	105546544
Chr1	105546891	105547094
Chr1	105550002	105550122
Chr1	105550546	105550965
Chr1	105553800	105553955
Chr1	105554402	105554661
Chr1	105863137	105863408
Chr1	105863661	105863864
Chr1	105865813	105865888
Chr1	105866636	105867048
Chr1	105867631	105867826
Chr1	105939199	105939272
Chr1	105939463	105939700
Chr1	105948599	105948842
Chr1	105973309	105973487
Chr1	106180482	106180812
Chr1	106182043	106182207
Chr1	106182265	106182338
Chr1	106378411	106378494
Chr1	106378627	106378904
Chr1	106383412	106384093
Chr1	107088818	107088917
Chr1	107181329	107181405
Chr1	107338939	107339013
Chr1	107686010	107686156
Chr1	107765538	107765715
Chr1	107765780	107765894
Chr1	107865858	107865939
Chr1	108197535	108197748
Chr1	108427145	108427462
Chr1	108577831	108578179
Chr1	108578703	108578892
Chr1	108661333	108661751
Chr1	108662218	108662465
Chr1	108666036	108666220
Chr1	108714360	108714498
Chr1	108726351	108726433
Chr1	108989577	108989659
Chr1	108990214	108990445
Chr1	108992166	108992348
Chr1	108992803	108992968
Chr1	109045819	109046054
Chr1	109413513	109413651
Chr1	109421652	109421724
Chr1	109421853	109421929
Chr1	109472939	109473109
Chr1	109615456	109615620
Chr1	109741738	109741884
Chr1	109822207	109822525
Chr1	109823173	109823290
Chr1	109844532	109844687
Chr1	109910868	109910976
Chr1	110007813	110007948
Chr1	110215617	110215954
Chr1	110216644	110216862
Chr1	110297383	110297481
Chr1	110389086	110389158
Chr1	110844927	110845101
Chr1	110845592	110846023
Chr1	111082255	111082380
Chr1	111166009	111166103
Chr1	111271878	111272173
Chr1	112126313	112126413
Chr1	112127740	112127914
Chr1	112915973	112916065
Chr1	113004195	113004365
Chr1	113016914	113017269
Chr1	113266339	113266664
Chr1	113273061	113273163
Chr1	113772545	113772713
Chr1	114811610	114811867
Chr1	115153579	115153781
Chr1	115217202	115217552
Chr1	115218210	115218355
Chr1	115218392	115218567
Chr1	115245667	115245788
Chr1	115246286	115246491
Chr1	115502265	115502467
Chr1	115720992	115721096
Chr1	116020830	116020909
Chr1	116071385	116071524
Chr1	116072066	116072310
Chr1	116714230	116714440
Chr1	116796783	116797147
Chr1	116906919	116907189
Chr1	117619841	117620166
Chr1	117832074	117832138
Chr1	117874614	117875065
Chr1	117875624	117875886
Chr1	118829281	118829349
Chr1	118876684	118876776
Chr1	119354397	119354599
Chr1	119792645	119792745
Chr1	119793197	119793436
Chr1	119945768	119946079
Chr1	119946498	119946588
Chr1	119946966	119947120
Chr1	120512828	120512935
Chr1	120785759	120786101
Chr1	120937079	120937175
Chr1	121352589	121352838
Chr1	121867873	121868171
Chr1	121924729	121924882
Chr1	121925385	121925447
Chr1	121925593	121925818
Chr1	121980541	121980709
Chr1	123654170	123654322
Chr1	123654510	123654575
Chr1	123879796	123879987
Chr1	123882295	123882653
Chr1	124672649	124672778
Chr1	125230218	125230285
Chr1	125230637	125231042
Chr1	125239165	125239275
Chr1	125239927	125240293
Chr1	125650214	125650318
Chr1	125678436	125678777
Chr1	125698848	125699035
Chr1	126276028	126276100
Chr1	126276481	126276582
Chr1	126728176	126728326
Chr1	126763809	126764070
Chr1	126764271	126764335
Chr1	126764495	126764999
Chr1	127359485	127359625
Chr1	127360301	127360460
Chr1	127366648	127366880
Chr1	127801675	127802033
Chr1	128264893	128265020
Chr1	129306025	129306230
Chr1	129774142	129774238
Chr1	129774396	129774716
Chr1	129775103	129775184
Chr1	129779493	129779556
Chr1	129780989	129781158
Chr1	129781271	129781508
Chr1	130354997	130355084
Chr1	130954279	130954400
Chr1	131053130	131053253
Chr1	131053378	131053454
Chr1	131513628	131513890
Chr1	131989880	131989944
Chr1	133713794	133713880
Chr1	135498722	135498792
Chr1	136547372	136547481
Chr1	136562543	136562888
Chr1	136562954	136563169
Chr1	136563391	136563502
Chr1	136563728	136563872
Chr1	137255899	137256345
Chr1	137259890	137260041
Chr1	137260359	137260785
Chr1	137652161	137652537
Chr1	137653047	137653339
Chr1	138729422	138729651
Chr1	139003722	139004140
Chr1	139004145	139004234
Chr1	139656663	139656777
Chr1	140038895	140039309
Chr1	141188045	141188290
Chr1	141416616	141416721
Chr1	141417342	141417518
Chr1	141669786	141670059
Chr1	141705576	141705886
Chr1	141705950	141706085
Chr1	141708375	141708503
Chr1	141708881	141708958
Chr1	141709077	141709199
Chr1	141709507	141709645
Chr1	141709846	141709921
Chr1	142155600	142155937
Chr1	142256540	142256730
Chr1	142256814	142256903
Chr1	143229028	143229204
Chr1	143232537	143232635
Chr1	143284827	143285065
Chr1	143488964	143489066
Chr1	143489448	143489699
Chr1	143510766	143510912
Chr1	143571401	143571855
Chr1	143571940	143572185
Chr1	143572467	143572782
Chr1	143749986	143750185
Chr1	143917655	143917732
Chr1	143965478	143965554
Chr1	143971112	143971453
Chr1	143972075	143972149
Chr1	143974398	143974476
Chr1	143974689	143974770
Chr1	143974998	143976893
Chr1	144149197	144149319
Chr1	144833513	144833578
Chr1	146149270	146149392
Chr1	146150072	146150362
Chr1	146472970	146473162
Chr1	146473628	146473894
Chr1	146520135	146520534
Chr1	146561657	146561817
Chr1	146562301	146562626
Chr1	146599684	146599774
Chr1	146875975	146876082
Chr1	146930892	146930971
Chr1	146930992	146931182
Chr1	147205342	147205607
Chr1	147283238	147283700
Chr1	147719791	147719896
Chr1	148200915	148201169
Chr1	148201605	148201870
Chr1	148265595	148265816
Chr1	148266662	148266805
Chr1	148502330	148502770
Chr1	148805866	148806195
Chr1	148821260	148821333
Chr1	148821347	148822134
Chr1	148823077	148823183
Chr1	148833131	148833359
Chr1	148833503	148833720
Chr1	149188363	149188776
Chr1	149189380	149189599
Chr1	149359104	149359356
Chr1	149432465	149432729
Chr1	149433137	149433254
Chr1	149450479	149450764
Chr1	149451057	149451556
Chr1	149517463	149517842
Chr1	149522193	149522266
Chr1	149605271	149605340
Chr1	149611495	149611594
Chr1	150129865	150130097
Chr1	150133824	150133939
Chr1	150212420	150212570
Chr1	150216144	150216288
Chr1	150416721	150416813
Chr1	150416894	150417051
Chr1	150417524	150417786
Chr1	150431249	150431333
Chr1	150484334	150484679
Chr1	150696068	150696312
Chr1	150719958	150720375
Chr1	150720935	150721260
Chr1	150770299	150770698
Chr1	151464143	151464336
Chr1	151514540	151514799
Chr1	151515409	151515667
Chr1	151627419	151627588
Chr1	151874573	151874699
Chr1	151954200	151954328
Chr1	152031929	152032301
Chr1	152114892	152115202
Chr1	152224157	152224691
Chr1	152410249	152410336
Chr1	152670917	152670989
Chr1	152754330	152754550
Chr1	152893529	152893744
Chr1	152894239	152894560
Chr1	152991892	152992083
Chr1	153223867	153224097
Chr1	153293230	153293692
Chr1	153294249	153294668
Chr1	153357260	153357456
Chr1	153431853	153432226
Chr1	153484423	153484674
Chr1	153655029	153655260
Chr1	153655853	153656268
Chr1	153742679	153742947
Chr1	153748461	153748579
Chr1	153749482	153749555
Chr1	154152270	154152504
Chr1	154187880	154188132
Chr1	154400084	154400195
Chr1	154821163	154821385
Chr1	154822149	154822294
Chr1	155054940	155055112
Chr1	155055145	155055215
Chr1	155055310	155055399
Chr1	155055942	155056094
Chr1	155429980	155430176
Chr1	155566169	155566406
Chr1	155571397	155571570
Chr1	155576399	155576481
Chr1	155959348	155959546
Chr1	155963564	155963668
Chr1	156041416	156041678
Chr1	156409343	156409531
Chr1	156413707	156413774
Chr1	156421565	156421723
Chr1	156421810	156421895
Chr1	156674953	156675070
Chr1	156675711	156676008
Chr1	157115897	157115968
Chr1	157116256	157116451
Chr1	157118471	157118834
Chr1	157125377	157125562
Chr1	157203143	157203264
Chr1	157231380	157231489
Chr1	157517975	157518080
Chr1	157565447	157565765
Chr1	157565827	157565926
Chr1	157900591	157900827
Chr1	157901403	157901690
Chr1	157946620	157946913
Chr1	157947374	157947720
Chr1	158214897	158214989
Chr1	158281198	158281265
Chr1	158281404	158281493
Chr1	158282043	158282275
Chr1	158390465	158390648
Chr1	158392580	158392710
Chr1	158429597	158429669
Chr1	158429941	158430130
Chr1	158438332	158438549
Chr1	158438649	158438878
Chr1	158943061	158943126
Chr1	158944005	158944372
Chr1	159024112	159024205
Chr1	159024780	159024964
Chr1	159029868	159030262
Chr1	159067388	159067535
Chr1	159434231	159434447
Chr1	159738613	159738708
Chr1	159897296	159897540
Chr1	160809571	160809894
Chr1	160810407	160810788
Chr1	161548115	161548454
Chr1	161548926	161549107
Chr1	161626952	161627063
Chr1	161627862	161628067
Chr1	161724521	161724747
Chr1	161992895	161993154
Chr1	161993642	161993811
Chr1	161993856	161994058
Chr1	162097907	162098172
Chr1	162231614	162231787
Chr1	162233958	162234056
Chr1	162239424	162239572
Chr1	162313598	162313770
Chr1	162454893	162455325
Chr1	162529966	162530245
Chr1	162685292	162685640
Chr1	162685709	162685940
Chr1	162769442	162769743
Chr1	162913264	162913727
Chr1	162914133	162914322
Chr1	162960479	162960629
Chr1	163076543	163076782
Chr1	163077273	163077606
Chr1	163351822	163352160
Chr1	163425429	163425693
Chr1	163426088	163426429
Chr1	163443734	163443809
Chr1	163444740	163444896
Chr1	163602572	163603017
Chr1	163603176	163603680
Chr1	163639843	163640029
Chr1	163640091	163640199
Chr1	163673545	163673672
Chr1	163875170	163875307
Chr1	163875759	163875844
Chr1	163958717	163959090
Chr1	163959595	163959751
Chr1	164016785	164016977
Chr1	164112381	164112573
Chr1	164221830	164221999
Chr1	164352481	164352694
Chr1	165071413	165071518
Chr1	165071962	165072231
Chr1	165209820	165210069
Chr1	165210147	165210237
Chr1	165210740	165210948
Chr1	165588007	165588251
Chr1	165588307	165588382
Chr1	165604155	165604224
Chr1	165605109	165605452
Chr1	165608951	165609158
Chr1	165655798	165655871
Chr1	165690897	165691094
Chr1	165740820	165741179
Chr1	165741341	165741406
Chr1	165742281	165742449
Chr1	165743196	165743262
Chr1	165743533	165743736
Chr1	165743854	165743921
Chr1	165744588	165744728
Chr1	165744799	165746108
Chr1	166009796	166009993
Chr1	166011803	166011865
Chr1	166011999	166012695
Chr1	166134957	166135036
Chr1	166135294	166135496
Chr1	166141959	166142352
Chr1	166148280	166148408
Chr1	166290100	166290422
Chr1	166630898	166630971
Chr1	166880147	166880227
Chr1	167086579	167087295
Chr1	167087362	167087505
Chr1	167087880	167088090
Chr1	167088310	167088503
Chr1	167093812	167093971
Chr1	167107291	167107459
Chr1	167319755	167319940
Chr1	167321095	167321226
Chr1	167480414	167480575
Chr1	167682795	167682983
Chr1	167762104	167762192
Chr1	168126536	168126759
Chr1	168127214	168127412
Chr1	168399780	168399854
Chr1	168487854	168488130
Chr1	168497432	168497553
Chr1	168549099	168549210
Chr1	168550499	168550889
Chr1	168645472	168645582
Chr1	168704065	168704332
Chr1	168741884	168742142
Chr1	168745624	168745813
Chr1	168776124	168776506
Chr1	168777204	168777562
Chr1	168915076	168915242
Chr1	169188575	169188928
Chr1	169189432	169189958
Chr1	169240982	169241047
Chr1	169241559	169241898
Chr1	169485387	169485546
Chr1	169596369	169596679
Chr1	169609203	169609266
Chr1	169609381	169609717
Chr1	170056294	170056575
Chr1	170057207	170057336
Chr1	170398230	170398533
Chr1	170450385	170450453
Chr1	170451792	170451998
Chr1	170540565	170541006
Chr1	170541504	170541684
Chr1	170792520	170792583
Chr1	171161651	171161767
Chr1	171240210	171240542
Chr1	171241234	171241347
Chr1	171255311	171255424
Chr1	171256151	171256458
Chr1	171550080	171550395
Chr1	172153474	172154097
Chr1	172155161	172155233
Chr1	172179048	172179322
Chr1	172179480	172179990
Chr1	172181407	172182248
Chr1	172183559	172184077
Chr1	172187944	172188073
Chr1	172188973	172189314
Chr1	172385077	172385190
Chr1	172385260	172385480
Chr1	172385970	172386203
Chr1	172413634	172414101
Chr1	172425463	172425582
Chr1	172450517	172451194
Chr1	172452528	172452976
Chr1	172453379	172453789
Chr1	172454182	172454431
Chr1	172454478	172454579
Chr1	172454716	172455447
Chr1	172455646	172456350
Chr1	172456380	172457684
Chr1	172457727	172457971
Chr1	172567845	172567998
Chr1	172725154	172725257
Chr1	173140391	173140530
Chr1	173396085	173396467
Chr1	173396794	173396969
Chr1	173400243	173400368
Chr1	173400992	173401074
Chr1	173401349	173401717
Chr1	173401965	173402603
Chr1	173402707	173403207
Chr1	173579818	173580178
Chr1	173580778	173581010
Chr1	173947480	173947627
Chr1	173948249	173948515
Chr1	173955888	173955976
Chr1	174042567	174042816
Chr1	174052179	174052442
Chr1	174114286	174114524
Chr1	174670804	174671155
Chr1	174748062	174748311
Chr1	174769654	174769936
Chr1	174833817	174834022
Chr1	174835634	174835860
Chr1	174844847	174844915
Chr1	174876403	174876938
Chr1	175164933	175165162
Chr1	175169664	175169971
Chr1	175170059	175170122
Chr1	175268913	175269093
Chr1	175269282	175269392
Chr1	175380763	175380867
Chr1	175809602	175809829
Chr1	175811312	175811437
Chr1	175971455	175971657
Chr1	176344479	176344714
Chr1	176352789	176353132
Chr1	176353339	176353429
Chr1	176359866	176360197
Chr1	176561398	176561707
Chr1	176632811	176632978
Chr1	176660951	176661192
Chr1	176923181	176923308
Chr1	176994240	176994461
Chr1	176995137	176995268
Chr1	177145848	177146275
Chr1	177146807	177147058
Chr1	177395891	177396126
Chr1	177788122	177788298
Chr1	177826447	177826512
Chr1	178025476	178025657
Chr1	178420518	178420618
Chr1	178437268	178437431
Chr1	178450578	178450744
Chr1	178555754	178555917
Chr1	178719067	178719310
Chr1	178724720	178724874
Chr1	178753712	178753779
Chr1	178797764	178797960
Chr1	178923567	178923904
Chr1	178992855	178993020
Chr1	178993190	178993336
Chr1	178993697	178993768
Chr1	178997782	178997993
Chr1	179012985	179013064
Chr1	179014960	179015254
Chr1	179377166	179377269
Chr1	179407297	179407460
Chr1	179407983	179408172
Chr1	179408242	179408401
Chr1	179540554	179540643
Chr1	179579901	179580246
Chr1	179580817	179581119
Chr1	179600723	179600851
Chr1	180014970	180015281
Chr1	180218922	180219149
Chr1	180219685	180219868
Chr1	180255787	180255986
Chr1	180256729	180256889
Chr1	180295488	180295586
Chr1	180439438	180439693
Chr1	180446407	180446537
Chr1	180446676	180448569
Chr1	180448665	180448749
Chr1	180451453	180451545
Chr1	180641217	180641386
Chr1	180746708	180746942
Chr1	180916566	180916767
Chr1	180917462	180917572
Chr1	181071590	181071843
Chr1	181302645	181302991
Chr1	181317388	181317552
Chr1	181560988	181561184
Chr1	181572880	181572946
Chr1	181572990	181573082
Chr1	181573101	181573323
Chr1	181574526	181574691
Chr1	181575326	181575424
Chr1	181590319	181590568
Chr1	181634070	181634176
Chr1	181717025	181717140
Chr1	181835895	181836280
Chr1	181857193	181857460
Chr1	181860328	181860408
Chr1	181873819	181873925
Chr1	181951702	181951929
Chr1	182292556	182293261
Chr1	182293389	182293479
Chr1	182294391	182294470
Chr1	182294723	182294849
Chr1	182340184	182340391
Chr1	182387734	182387850
Chr1	182479092	182479218
Chr1	182480579	182480798
Chr1	182578559	182579000
Chr1	182597626	182597835
Chr1	182657033	182657240
Chr1	182660085	182660340
Chr1	182809161	182809309
Chr1	183891968	183892394
Chr1	183894930	183895184
Chr1	184021247	184021576
Chr1	184022073	184022253
Chr1	184115601	184115739
Chr1	184228090	184228350
Chr1	184229420	184229490
Chr1	184358500	184358906
Chr1	184422630	184422888
Chr1	184639851	184639942
Chr1	184642674	184642763
Chr1	184642858	184643421
Chr1	184855410	184855550
Chr1	184858774	184859485
Chr1	184860410	184860526
Chr1	184861152	184861265
Chr1	184861373	184861440
Chr1	184926188	184926421
Chr1	185333665	185333775
Chr1	185334622	185334848
Chr1	185335481	185335572
Chr1	185335702	185336005
Chr1	185336213	185336836
Chr1	185336884	185336984
Chr1	185472828	185473078
Chr1	185557707	185557943
Chr1	185572969	185573058
Chr1	185588869	185589252
Chr1	185592013	185592822
Chr1	185592991	185593057
Chr1	185635276	185635348
Chr1	185700044	185700517
Chr1	185701020	185701090
Chr1	185703376	185703537
Chr1	185703538	185703647
Chr1	185703766	185703951
Chr1	185704134	185704277
Chr1	185845039	185845187
Chr1	185866039	185866180
Chr1	185910762	185911024
Chr1	185915168	185915598
Chr1	185915755	185915817
Chr1	185960358	185960546
Chr1	185981563	185981784
Chr1	186062752	186062871
Chr1	186794121	186794501
Chr1	186836424	186836582
Chr1	187046381	187046481
Chr1	187058398	187058591
Chr1	187058711	187059222
Chr1	187060585	187060649
Chr1	187066829	187066893
Chr1	187068089	187068271
Chr1	187624869	187624946
Chr1	188864354	188864491
Chr1	189291298	189291477
Chr1	189358766	189358891
Chr1	189359486	189359564
Chr1	189578135	189578235
Chr1	189591271	189591585
Chr1	189591968	189592060
Chr1	189592602	189592679
Chr1	189592763	189593356
Chr1	189593570	189593635
Chr1	189594217	189595035
Chr1	189809696	189809991
Chr1	189860441	189860620
Chr1	190082815	190083165
Chr1	190176060	190176212
Chr1	190216036	190216104
Chr1	190218856	190219277
Chr1	190231239	190231453
Chr1	190231741	190232047
Chr1	190232577	190232840
Chr1	190233492	190233584
Chr1	190234947	190235030
Chr1	190273786	190273900
Chr1	190284065	190284450
Chr1	190284895	190284975
Chr1	190291733	190291800
Chr1	190310430	190310699
Chr1	190317842	190317935
Chr1	190320303	190320372
Chr1	190370319	190370487
Chr1	190620377	190620759
Chr1	190621213	190621442
Chr1	190651146	190651289
Chr1	190651409	190651622
Chr1	190653588	190653853
Chr1	191124349	191124647
Chr1	191126960	191127276
Chr1	191267800	191268201
Chr1	191269197	191269412
Chr1	191371054	191371230
Chr1	191371476	191371634
Chr1	191582367	191582485
Chr1	191639426	191639920
Chr1	191645209	191645554
Chr1	191765941	191766483
Chr1	191772412	191772972
Chr1	191773171	191773267
Chr1	191773362	191773908
Chr1	191908148	191908364
Chr1	192005231	192005427
Chr1	192005624	192005748
Chr1	192122150	192122449
Chr1	192125853	192126172
Chr1	192126238	192126408
Chr1	192126962	192127165
Chr1	192436139	192436243
Chr1	192437400	192437609
Chr1	192679465	192679539
Chr1	192798916	192799103
Chr1	192892529	192892769
Chr1	192898061	192898127
Chr1	192898268	192898338
Chr1	192953097	192953199
Chr1	192964318	192964650
Chr1	192996836	192997181
Chr1	193249735	193250037
Chr1	193341682	193341891
Chr1	193342173	193342262
Chr1	193342332	193343125
Chr1	193343219	193343334
Chr1	193343415	193343502
Chr1	193343721	193343812
Chr1	193347843	193348118
Chr1	193348203	193348292
Chr1	193348384	193348495
Chr1	193348729	193348969
Chr1	193349021	193349146
Chr1	193349333	193349599
Chr1	193350195	193350308
Chr1	193350678	193350762
Chr1	193352421	193352631
Chr1	193352667	193352758
Chr1	193451496	193451734
Chr1	193452236	193452656
Chr1	193622779	193622872
Chr1	193692998	193693114
Chr1	193693765	193693939
Chr1	193698586	193698733
Chr1	193766793	193766867
Chr1	193767119	193767186
Chr1	193767588	193767875
Chr1	193833499	193834050
Chr1	193835461	193835956
Chr1	193836005	193836115
Chr1	193838254	193838602
Chr1	193838963	193839159
Chr1	193841505	193841651
Chr1	193841711	193841869
Chr1	193854146	193854217
Chr1	193854321	193854525
Chr1	194106156	194106721
Chr1	194108437	194108523
Chr1	194108639	194108702
Chr1	194112765	194112916
Chr1	194122583	194122648
Chr1	194123157	194123221
Chr1	194266888	194267209
Chr1	194342371	194342601
Chr1	194342725	194342933
Chr1	194348990	194349125
Chr1	194361960	194362218
Chr1	194371387	194371555
Chr1	194606359	194606556
Chr1	194607091	194607189
Chr1	194608585	194608766
Chr1	194687896	194688127
Chr1	194696839	194697208
Chr1	194780432	194780671
Chr1	195292847	195292943
Chr1	195294209	195294413
Chr1	195304438	195304545
Chr1	195304674	195304873
Chr1	195388505	195388729
Chr1	195397644	195397967
[truncated: 17,533 more rows]
