# Supplementary material for: Chromatin loop anchors contain core structural components of the gene expression machinery in maize
Source: BMC Genomics. 2021 Jan 6;22:23. doi: 10.1186/s12864-020-07324-0 (PMC7789236; doi:10.1186/s12864-020-07324-0)
Supplement: Supplementary file 7 — Additional file 7. gene expression data. RNA-Seq were aligned to the maize AGPv4 reference genome and assigned to Gramene gene models for build 4.0 of B73 from the MaizeGDB repository. Genome coordinates and TPM counts for each gene transcripts are shown. [file 12864_2020_7324_MOESM7_ESM.xlsx]

## Sheet: AdditionalFile7
gene	transcript	coordinates	description	B73_Leaf_Rep01	B73_Leaf_Rep02	B73_Leaf_Rep03	B73_Leaf_Rep04
Zm00001d030021	Zm00001d030021_T001	1:100085601-100090524	BR-signaling kinase 2	0	0	0	0
Zm00001d030021	Zm00001d030021_T002	1:100085601-100090561	BR-signaling kinase 2	0	0	0	0
Zm00001d030021	Zm00001d030021_T003	1:100085604-100090324	BR-signaling kinase 2	0	0	0	0
Zm00001d030021	Zm00001d030021_T004	1:100085609-100090492	BR-signaling kinase 2	0.224828	0	0	0
Zm00001d030021	Zm00001d030021_T005	1:100085672-100090561	BR-signaling kinase 2	0	0	0	0.209541
Zm00001d030021	Zm00001d030021_T006	1:100085733-100090454	BR-signaling kinase 2	0	0	0	0
Zm00001d030021	Zm00001d030021_T007	1:100085739-100090385	BR-signaling kinase 2	0.178478	0	0	0
Zm00001d030021	Zm00001d030021_T008	1:100085849-100090492	BR-signaling kinase 2	0	0	0	0
Zm00001d030021	Zm00001d030021_T009	1:100086493-100090342	BR-signaling kinase 2	0	0	0	0
Zm00001d030021	Zm00001d030021_T010	1:100087218-100090357	BR-signaling kinase 2	0.355254	0.126516	0.159341	1.37777
Zm00001d027647	Zm00001d027647_T001	1:10028217-10030507	ARM repeat superfamily protein	0	0	0	0
Zm00001d030023	Zm00001d030023_T001	1:100385980-100387952	NAC-transcription factor43	0.299764	2.9808	0.444336	0.629881
Zm00001d030024	Zm00001d030024_T001	1:100454578-100455387	function unknown	0	0	0	0
Zm00001d030026	Zm00001d030026_T001	1:100613958-100647250	DnaJ homolog subfamily C GRV2	0	0	0	0
Zm00001d030026	Zm00001d030026_T002	1:100613958-100647253	DnaJ homolog subfamily C GRV2	0	7.97164e-10	0	0
Zm00001d030026	Zm00001d030026_T003	1:100613981-100647253	DnaJ homolog subfamily C GRV2	0	0	0	0
Zm00001d030026	Zm00001d030026_T004	1:100613991-100647253	DnaJ homolog subfamily C GRV2	0	0.437703	0	0
Zm00001d030026	Zm00001d030026_T006	1:100614035-100647053	DnaJ homolog subfamily C GRV2	0	0	0	0
Zm00001d030026	Zm00001d030026_T008	1:100614035-100647162	DnaJ homolog subfamily C GRV2	0	0	0	0
Zm00001d030026	Zm00001d030026_T010	1:100614035-100647210	DnaJ homolog subfamily C GRV2	0	0	0	0.0056758
Zm00001d030026	Zm00001d030026_T012	1:100614035-100647250	DnaJ homolog subfamily C GRV2	3.80582e-07	0	1.1298e-06	0
Zm00001d030026	Zm00001d030026_T013	1:100614057-100638170	DnaJ homolog subfamily C GRV2	0	0.00409078	8.54837e-08	0
Zm00001d030026	Zm00001d030026_T015	1:100614057-100647161	DnaJ homolog subfamily C GRV2	2.6339	1.37613	3.27776	1.66682
Zm00001d030026	Zm00001d030026_T018	1:100614057-100647252	DnaJ homolog subfamily C GRV2	0	0	9.72094e-09	0
Zm00001d030026	Zm00001d030026_T019	1:100614058-100635524	DnaJ homolog subfamily C GRV2	0	0	1.23025	0
Zm00001d030026	Zm00001d030026_T022	1:100614075-100638170	DnaJ homolog subfamily C GRV2	0	0.332004	1.29131e-08	0
Zm00001d030026	Zm00001d030026_T023	1:100614075-100647162	DnaJ homolog subfamily C GRV2	0	3.34886e-09	8.07469e-09	0
Zm00001d030026	Zm00001d030026_T026	1:100614075-100647171	DnaJ homolog subfamily C GRV2	0	0	0	0.848038
Zm00001d030026	Zm00001d030026_T027	1:100614188-100647210	DnaJ homolog subfamily C GRV2	3.05493e-07	0	0	0
Zm00001d030026	Zm00001d030026_T031	1:100614416-100636519	DnaJ homolog subfamily C GRV2	2.62394	1.37415	2.03517	0
Zm00001d030026	Zm00001d030026_T032	1:100615729-100647168	DnaJ homolog subfamily C GRV2	5.48482	4.04712	4.99889	3.42136
Zm00001d027648	Zm00001d027648_T001	1:10061602-10064837	Tankyrase 1	19.4138	17.8187	24.8793	19.3339
Zm00001d030026	Zm00001d030026_T034	1:100621899-100647250	DnaJ homolog subfamily C GRV2	0	0	0.473701	0
Zm00001d030026	Zm00001d030026_T035	1:100630786-100638170	DnaJ homolog subfamily C GRV2	1.46387	0.222964	0	0
Zm00001d030026	Zm00001d030026_T036	1:100631050-100647262	DnaJ homolog subfamily C GRV2	1.79785	0	0	1.50767
Zm00001d030026	Zm00001d030026_T037	1:100631132-100647254	DnaJ homolog subfamily C GRV2	0	0	6.048e-07	0
Zm00001d030026	Zm00001d030026_T038	1:100631298-100647255	DnaJ homolog subfamily C GRV2	0	0	0	0
Zm00001d030026	Zm00001d030026_T039	1:100631853-100647250	DnaJ homolog subfamily C GRV2	0.717638	0	5.06738	0.167551
Zm00001d030026	Zm00001d030026_T040	1:100631891-100647139	DnaJ homolog subfamily C GRV2	0	0	0	0
Zm00001d030026	Zm00001d030026_T041	1:100632037-100647253	DnaJ homolog subfamily C GRV2	3.26067	5.29683	0.0258339	3.0519
Zm00001d030026	Zm00001d030026_T042	1:100632880-100647171	DnaJ homolog subfamily C GRV2	1.05702e-06	6.26117e-10	1.37236e-08	0.188135
Zm00001d030026	Zm00001d030026_T043	1:100633209-100647257	DnaJ homolog subfamily C GRV2	1.52589	0	0.128107	1.04221e-09
Zm00001d030026	Zm00001d030026_T045	1:100633326-100647252	DnaJ homolog subfamily C GRV2	0	0	0	0
Zm00001d030026	Zm00001d030026_T048	1:100633551-100647252	DnaJ homolog subfamily C GRV2	0	0.000138545	0.00244175	0.381945
Zm00001d030026	Zm00001d030026_T049	1:100633616-100647258	DnaJ homolog subfamily C GRV2	0	0	1.50715	0
Zm00001d030026	Zm00001d030026_T050	1:100634812-100642315	DnaJ homolog subfamily C GRV2	0	0	0	2.23719
Zm00001d030026	Zm00001d030026_T051	1:100635086-100647164	DnaJ homolog subfamily C GRV2	7.05106	2.1837	1.01282	7.34858
Zm00001d030026	Zm00001d030026_T052	1:100635983-100647256	DnaJ homolog subfamily C GRV2	15.551	22.2028	12.8963	18.8508
Zm00001d030026	Zm00001d030026_T053	1:100636654-100647136	DnaJ homolog subfamily C GRV2	7.32027	2.33528	3.44693	0.200361
Zm00001d030028	Zm00001d030028_T001	1:100650752-100652869	myc transcription factor7	6.32007	9.93965	12.3642	9.4884
Zm00001d030030	Zm00001d030030_T001	1:100657980-100662543	function unknown	0	0	0	0
Zm00001d030031	Zm00001d030031_T001	1:100836103-100840990	ADP-ribosylation factor GTPase-activating protein AGD10	0	0	0	0
Zm00001d030031	Zm00001d030031_T002	1:100836103-100840993	ADP-ribosylation factor GTPase-activating protein AGD10	40.1917	28.7934	32.9814	36.2353
Zm00001d030031	Zm00001d030031_T003	1:100836103-100840993	ADP-ribosylation factor GTPase-activating protein AGD10	0	2.39016	0	0
Zm00001d030031	Zm00001d030031_T004	1:100836138-100840760	ADP-ribosylation factor GTPase-activating protein AGD10	0	0	0	0
Zm00001d030031	Zm00001d030031_T005	1:100836139-100838623	ADP-ribosylation factor GTPase-activating protein AGD10	0	0	0	0
Zm00001d030031	Zm00001d030031_T006	1:100836139-100839126	ADP-ribosylation factor GTPase-activating protein AGD10	0.721967	0.249173	0.564856	0
Zm00001d030031	Zm00001d030031_T007	1:100836139-100840760	ADP-ribosylation factor GTPase-activating protein AGD10	0	0.300951	0.347709	0.316516
Zm00001d030031	Zm00001d030031_T008	1:100836139-100840760	ADP-ribosylation factor GTPase-activating protein AGD10	0	0	0	0
Zm00001d030031	Zm00001d030031_T009	1:100836566-100840760	ADP-ribosylation factor GTPase-activating protein AGD10	18.3381	20.9396	16.1328	6.57591
Zm00001d027649	Zm00001d027649_T001	1:10105590-10109530	CHY-typeCTCHY-typeRING-type Zinc finger protein	1.36929e-06	0	0	0
Zm00001d027649	Zm00001d027649_T002	1:10105590-10109563	CHY-typeCTCHY-typeRING-type Zinc finger protein	0	0	0	0
Zm00001d027649	Zm00001d027649_T003	1:10105590-10109563	CHY-typeCTCHY-typeRING-type Zinc finger protein	0	0	0	0
Zm00001d027649	Zm00001d027649_T004	1:10105590-10109563	CHY-typeCTCHY-typeRING-type Zinc finger protein	0	1.34337	0	0
Zm00001d027649	Zm00001d027649_T005	1:10105590-10109563	CHY-typeCTCHY-typeRING-type Zinc finger protein	0	0	0	0
Zm00001d027649	Zm00001d027649_T006	1:10105590-10109563	CHY-typeCTCHY-typeRING-type Zinc finger protein	0	0	0	0
Zm00001d027649	Zm00001d027649_T007	1:10105590-10109563	CHY-typeCTCHY-typeRING-type Zinc finger protein	0	0	0	0
Zm00001d027649	Zm00001d027649_T008	1:10105706-10109515	CHY-typeCTCHY-typeRING-type Zinc finger protein	1.79164	1.37319	3.00409	6.80895
Zm00001d027649	Zm00001d027649_T009	1:10105709-10109457	CHY-typeCTCHY-typeRING-type Zinc finger protein	0.0905646	0.0393564	0.114509	0.10358
Zm00001d027649	Zm00001d027649_T010	1:10105711-10109530	CHY-typeCTCHY-typeRING-type Zinc finger protein	0.438689	0	1.74775	1.49346
Zm00001d030032	Zm00001d030032_T001	1:101087719-101089688	PLATZ transcription factor family protein	0	7.00997	0	0
Zm00001d030032	Zm00001d030032_T002	1:101087719-101089690	PLATZ transcription factor family protein	24.124	26.5555	14.2925	36.8276
Zm00001d030034	Zm00001d030034_T001	1:101177296-101179283	glucose-inhibited division family A protein	1.80329	1.09363	2.07426	2.73791
Zm00001d030034	Zm00001d030034_T002	1:101177296-101179297	glucose-inhibited division family A protein	0	0	0.233678	0
Zm00001d030034	Zm00001d030034_T003	1:101177674-101179297	glucose-inhibited division family A protein	18.7319	10.1542	21.6857	22.1553
Zm00001d027265	Zm00001d027265_T002	1:1012255-1023640	ATPase 7 plasma membrane-type	0	0.758115	0.451292	2.64361
Zm00001d027265	Zm00001d027265_T004	1:1012259-1023639	ATPase 7 plasma membrane-type	4.63707	7.01827	5.73965	3.8998
Zm00001d027265	Zm00001d027265_T005	1:1012284-1023541	ATPase 7 plasma membrane-type	1.27524	1.60508	1.48514	3.97464
Zm00001d027265	Zm00001d027265_T007	1:1012407-1023540	ATPase 7 plasma membrane-type	11.9116	5.95578	8.80004	8.82495
Zm00001d030035	Zm00001d030035_T001	1:101302858-101303517	Plant invertasepectin methylesterase inhibitor superfamily protein	0	0	0	0
Zm00001d030037	Zm00001d030037_T001	1:101375207-101379033	Replication factor C subunit 3	9.04389	4.1196	3.25602	2.24401
Zm00001d030038	Zm00001d030038_T001	1:101381149-101382079	E3 ubiquitin-protein ligase ATL6	0.449192	0.872098	0	0.322327
Zm00001d030040	Zm00001d030040_T001	1:101466317-101468065	nonsense-mediated mRNA decay NMD3 family protein	8.38639	7.48543	11.8249	10.0625
Zm00001d027652	Zm00001d027652_T001	1:10150836-10152891	Aquaporin TIP1-1	356.267	281.288	989.339	627.11
Zm00001d030043	Zm00001d030043_T001	1:101711246-101721733	Putative GTP diphosphokinase RSH1 chloroplastic	0	1.98455	0	0
Zm00001d030043	Zm00001d030043_T002	1:101711246-101722568	Putative GTP diphosphokinase RSH1 chloroplastic	0	0	0	0
Zm00001d030043	Zm00001d030043_T003	1:101711246-101722568	Putative GTP diphosphokinase RSH1 chloroplastic	0.0914084	0	0	1.35514
Zm00001d030045	Zm00001d030045_T001	1:101898451-101899089	Abscisic acid receptor PYR1	4.77502	4.84917	5.53673	12.8094
Zm00001d030046	Zm00001d030046_T001	1:101996063-102012658	ATP-dependent DNA helicase SourceUniProtKBTrEMBL	0	0	0	0
Zm00001d030047	Zm00001d030047_T001	1:102024178-102025181	function unknown	0	0	0	0
Zm00001d030048	Zm00001d030048_T001	1:102060297-102063588	pfkB-like carbohydrate kinase family protein	53.3137	99.2057	82.5406	103.805
Zm00001d030051	Zm00001d030051_T001	1:102215687-102221905	BAH domain	0.89081	0.596448	3.00707	0.797686
Zm00001d030051	Zm00001d030051_T002	1:102215720-102221905	BAH domain	33.1408	27.4944	29.0825	24.7126
Zm00001d030051	Zm00001d030051_T003	1:102215784-102216763	BAH domain	0	0	0	0
Zm00001d030051	Zm00001d030051_T005	1:102215789-102221289	BAH domain	3.18178	4.73827	8.62957	3.61214
Zm00001d030051	Zm00001d030051_T006	1:102215813-102216779	BAH domain	0	0	0	0
Zm00001d030053	Zm00001d030053_T001	1:102359351-102363369	AT-hook motif nuclear-localized protein 13	0	0	0	0
Zm00001d030053	Zm00001d030053_T002	1:102359385-102363350	AT-hook motif nuclear-localized protein 13	0	0	0	0
Zm00001d030053	Zm00001d030053_T003	1:102359465-102363384	AT-hook motif nuclear-localized protein 13	0	0	0	0
Zm00001d030053	Zm00001d030053_T004	1:102359557-102363342	AT-hook motif nuclear-localized protein 13	0	0	0	0
Zm00001d030053	Zm00001d030053_T005	1:102359578-102363362	AT-hook motif nuclear-localized protein 13	0	0	0	0
Zm00001d030053	Zm00001d030053_T006	1:102359838-102363375	AT-hook motif nuclear-localized protein 13	0	0	0	0
Zm00001d030053	Zm00001d030053_T007	1:102359848-102363364	AT-hook motif nuclear-localized protein 13	0.167689	0	0	0
Zm00001d030053	Zm00001d030053_T008	1:102359852-102363357	AT-hook motif nuclear-localized protein 13	0	0	0	0
Zm00001d030053	Zm00001d030053_T009	1:102361676-102363360	AT-hook motif nuclear-localized protein 13	0	0.114404	0	0
Zm00001d030055	Zm00001d030055_T001	1:102366092-102372405	ATP-dependent DNA helicase SourceUniProtKBTrEMBL	0	0	0	0
Zm00001d030056	Zm00001d030056_T001	1:102374433-102374803	function unknown	0	0	0	0
Zm00001d030057	Zm00001d030057_T001	1:102376437-102378258	function unknown	0	138.938	0	0
Zm00001d030059	Zm00001d030059_T001	1:102561060-102561768	function unknown	0	0	0	0
Zm00001d027655	Zm00001d027655_T001	1:10257667-10258752	Cyclin-dependent kinases regulatory subunit	2.92757	1.29543	3.10136	4.25445
Zm00001d027655	Zm00001d027655_T002	1:10257712-10258752	Cyclin-dependent kinases regulatory subunit	0	7.20526	1.82866	0
Zm00001d027656	Zm00001d027656_T001	1:10261506-10265855	Lethal leaf-spot 1	42.2173	97.0253	45.4106	40.5132
Zm00001d027656	Zm00001d027656_T002	1:10261506-10265855	Lethal leaf-spot 1	0	0	0	0
Zm00001d027266	Zm00001d027266_T001	1:1027058-1030126	DeSI-like protein	68.9022	90.3807	66.6506	80.2471
Zm00001d030061	Zm00001d030061_T001	1:102710038-102721744	RINGFYVEPHD zinc finger superfamily protein	1.51559	0.749518	3.55091	4.85227
Zm00001d030061	Zm00001d030061_T002	1:102710038-102723013	RINGFYVEPHD zinc finger superfamily protein	0.466172	0	0.0106314	0.0433335
Zm00001d030061	Zm00001d030061_T003	1:102710038-102723074	RINGFYVEPHD zinc finger superfamily protein	0	0	0.0823167	0.123455
Zm00001d030061	Zm00001d030061_T004	1:102710038-102723074	RINGFYVEPHD zinc finger superfamily protein	0	0	0.03977	0.142001
Zm00001d030061	Zm00001d030061_T005	1:102710038-102723105	RINGFYVEPHD zinc finger superfamily protein	0	0	0	0
Zm00001d030061	Zm00001d030061_T008	1:102710077-102721634	RINGFYVEPHD zinc finger superfamily protein	0.0880604	0.913456	0	0.131581
Zm00001d030061	Zm00001d030061_T010	1:102710077-102721748	RINGFYVEPHD zinc finger superfamily protein	0	0	0	5.19421e-08
Zm00001d030061	Zm00001d030061_T012	1:102710159-102721698	RINGFYVEPHD zinc finger superfamily protein	0	0.296926	0	0
Zm00001d030061	Zm00001d030061_T013	1:102710492-102723074	RINGFYVEPHD zinc finger superfamily protein	2.90389e-08	0	1.65396e-09	0
Zm00001d030061	Zm00001d030061_T014	1:102710784-102721739	RINGFYVEPHD zinc finger superfamily protein	1.92501	8.04895e-07	1.10823	0
Zm00001d030061	Zm00001d030061_T015	1:102711878-102721699	RINGFYVEPHD zinc finger superfamily protein	10.6611	2.58837	3.24304	2.20655e-07
Zm00001d030061	Zm00001d030061_T016	1:102711878-102721725	RINGFYVEPHD zinc finger superfamily protein	2.18497	0.0634704	2.89977	0.000158156
Zm00001d030061	Zm00001d030061_T021	1:102711878-102721777	RINGFYVEPHD zinc finger superfamily protein	3.27657e-05	1.18097e-05	0.000784589	2.41865e-08
Zm00001d030061	Zm00001d030061_T022	1:102711878-102721779	RINGFYVEPHD zinc finger superfamily protein	1.78367e-06	2.39092	0.0318895	2.64929
Zm00001d030061	Zm00001d030061_T026	1:102712180-102723105	RINGFYVEPHD zinc finger superfamily protein	0	0	4.44406e-10	0
Zm00001d030061	Zm00001d030061_T027	1:102712407-102718702	RINGFYVEPHD zinc finger superfamily protein	0	0	0	0
Zm00001d030061	Zm00001d030061_T028	1:102712839-102722288	RINGFYVEPHD zinc finger superfamily protein	0.439604	0	0	0
Zm00001d030061	Zm00001d030061_T030	1:102717448-102721734	RINGFYVEPHD zinc finger superfamily protein	2.1558	2.78577	4.75017	5.66756
Zm00001d030062	Zm00001d030062_T001	1:102953025-102967621	Plant intracellular Ras-group-related LRR protein 4	0	4.13605	0.18756	1.18803
Zm00001d030062	Zm00001d030062_T002	1:102953051-102953924	Plant intracellular Ras-group-related LRR protein 4	0.323728	8.72522	1.23369	0
Zm00001d030062	Zm00001d030062_T003	1:102953114-102959138	Plant intracellular Ras-group-related LRR protein 4	0.324389	5.521	0.850207	0
Zm00001d030063	Zm00001d030063_T001	1:102955110-102957336	function unknown	0.832811	0	0	1.46661
Zm00001d030067	Zm00001d030067_T001	1:103085031-103086221	function unknown	0	0	0	0
Zm00001d027267	Zm00001d027267_T001	1:1031786-1036456	alphabeta-Hydrolases superfamily protein	0	0	3.30888	0
Zm00001d027267	Zm00001d027267_T002	1:1031786-1036456	alphabeta-Hydrolases superfamily protein	22.6058	18.4662	15.5339	25.3578
Zm00001d027657	Zm00001d027657_T001	1:10318849-10322079	function unknown	0.043365	0	0.153282	0
Zm00001d030068	Zm00001d030068_T001	1:103202199-103204660	function unknown	0	0.223968	0	0.565391
Zm00001d030069	Zm00001d030069_T001	1:103280320-103286239	Homeodomain leucine zipper family IV protein	0.0682842	0	0.39804	0.0394335
Zm00001d030069	Zm00001d030069_T002	1:103280320-103286276	Homeodomain leucine zipper family IV protein	0	0.403943	0	0
Zm00001d030069	Zm00001d030069_T003	1:103280322-103285965	Homeodomain leucine zipper family IV protein	0	0	0	0
Zm00001d030069	Zm00001d030069_T004	1:103280322-103286080	Homeodomain leucine zipper family IV protein	0	0	0	0
Zm00001d030069	Zm00001d030069_T006	1:103280359-103286181	Homeodomain leucine zipper family IV protein	0.0430726	0	0	0.260586
Zm00001d030069	Zm00001d030069_T007	1:103280573-103285927	Homeodomain leucine zipper family IV protein	0	0	0	0.0484639
Zm00001d030070	Zm00001d030070_T001	1:103299212-103301753	function unknown	0	3.73107	0.528533	0
Zm00001d027658	Zm00001d027658_T001	1:10330337-10331277	function unknown	0.0833403	0	0	0
Zm00001d030072	Zm00001d030072_T001	1:103373766-103374379	function unknown	0.0903714	0.220214	0	0
Zm00001d027268	Zm00001d027268_T001	1:1034777-1037365	Sugar transport protein 3	18.1792	14.2658	14.5625	30.1725
Zm00001d027659	Zm00001d027659_T001	1:10349113-10358254	function unknown	24.9977	62.3245	32.4471	39.7261
Zm00001d027659	Zm00001d027659_T002	1:10349451-10358187	function unknown	96.6801	145.806	76.4667	98.1636
Zm00001d030073	Zm00001d030073_T001	1:103631545-103632715	function unknown	0.143048	0	0	0
Zm00001d030074	Zm00001d030074_T001	1:103634381-103637965	fibrillin1	110.089	126.889	149.803	138.516
Zm00001d030075	Zm00001d030075_T001	1:103722504-103725530	function unknown	0	0	0	0
Zm00001d030075	Zm00001d030075_T002	1:103723230-103725530	function unknown	0.135509	0	0	0
Zm00001d030075	Zm00001d030075_T003	1:103723494-103725530	function unknown	0	0	0	0
Zm00001d030076	Zm00001d030076_T001	1:103900652-103901814	function unknown	0	0	0	0
Zm00001d030076	Zm00001d030076_T002	1:103900667-103901825	function unknown	0	0	0	0
Zm00001d030077	Zm00001d030077_T001	1:104096505-104097569	Thioesterase superfamily protein	0	0	0	0
Zm00001d030079	Zm00001d030079_T001	1:104118705-104119586	FAD-binding domain-containing protein	14.0326	32.8351	19.4345	14.2079
Zm00001d030080	Zm00001d030080_T001	1:104119711-104120380	NADH dehydrogenase ubiquinone 1 beta subcomplex subunit 10-A	12.6655	16.8846	22.192	24.5591
Zm00001d030080	Zm00001d030080_T002	1:104119711-104120879	NADH dehydrogenase ubiquinone 1 beta subcomplex subunit 10-A	4.45211	2.30298	1.29811	5.42726
Zm00001d030083	Zm00001d030083_T001	1:104172633-104173661	low phytic acid2	1.06935	1.77817	1.39223	3.37412
Zm00001d027662	Zm00001d027662_T001	1:10425445-10427529	function unknown	1.4746	0.801261	3.34605	2.37852
Zm00001d030086	Zm00001d030086_T001	1:104416569-104417982	Tetratricopeptide repeat TPR-like superfamily protein	5.548	11.5187	20.9262	14.0055
Zm00001d027269	Zm00001d027269_T001	1:1044482-1044694	function unknown	2.81493	0	0	0
Zm00001d030087	Zm00001d030087_T001	1:104669720-104674047	CONTAINS InterPro DOMAINs ATPase vacuolar ER assembly factor Vma12 InterProIPR021013	2.69292	4.91766	1.55527	3.15419
Zm00001d030088	Zm00001d030088_T001	1:104831289-104831774	late embryogenesis abundant protein	0	0	0	0
Zm00001d030090	Zm00001d030090_T001	1:104849146-104852816	NADP-binding Rossmann-fold superfamily protein	30.0829	22.0844	45.2623	34.357
Zm00001d027665	Zm00001d027665_T001	1:10492323-10572472	Protein SHOOT GRAVITROPISM 6	0.800969	0.308565	0.851909	0.742862
Zm00001d027665	Zm00001d027665_T004	1:10492323-10572503	Protein SHOOT GRAVITROPISM 6	0	0	0.0108179	0
Zm00001d027665	Zm00001d027665_T005	1:10492323-10572503	Protein SHOOT GRAVITROPISM 6	0	0	0	0
Zm00001d027665	Zm00001d027665_T007	1:10492383-10572477	Protein SHOOT GRAVITROPISM 6	3.82313	3.0578	4.02978	1.55141
Zm00001d027665	Zm00001d027665_T008	1:10501836-10527908	Protein SHOOT GRAVITROPISM 6	0	0.334483	0	0
Zm00001d030091	Zm00001d030091_T001	1:105035216-105041237	function unknown	15.037	11.4025	10.5781	11.5677
Zm00001d027665	Zm00001d027665_T009	1:10505333-10572475	Protein SHOOT GRAVITROPISM 6	1.33146	0.649556	0.000959269	0.387543
Zm00001d030093	Zm00001d030093_T001	1:105073056-105073732	function unknown	0	0	0	0
Zm00001d027665	Zm00001d027665_T010	1:10509523-10572492	Protein SHOOT GRAVITROPISM 6	0.501195	8.29965e-07	1.52754e-09	0
Zm00001d027665	Zm00001d027665_T012	1:10511255-10572495	Protein SHOOT GRAVITROPISM 6	0.00127293	0.000560988	0.000154049	0
Zm00001d027665	Zm00001d027665_T013	1:10511255-10572503	Protein SHOOT GRAVITROPISM 6	0	0	0	0
Zm00001d027665	Zm00001d027665_T014	1:10511442-10572493	Protein SHOOT GRAVITROPISM 6	5.39664	1.72558	2.89089	2.24059
Zm00001d027665	Zm00001d027665_T015	1:10511455-10572479	Protein SHOOT GRAVITROPISM 6	0	5.91234e-06	1.74265	1.63302e-05
Zm00001d030094	Zm00001d030094_T001	1:105181711-105186026	Putative WEB family protein chloroplastic	0	0	0	0
Zm00001d030094	Zm00001d030094_T002	1:105182336-105185996	Putative WEB family protein chloroplastic	0.424009	0.348873	0.625027	1.07281
Zm00001d030094	Zm00001d030094_T004	1:105182742-105185945	Putative WEB family protein chloroplastic	3.6257	2.31881	1.40976	4.44154
Zm00001d030094	Zm00001d030094_T005	1:105183705-105185943	Putative WEB family protein chloroplastic	0	4.4308	4.51403	7.10412
Zm00001d030094	Zm00001d030094_T006	1:105183978-105185945	Putative WEB family protein chloroplastic	0	0	0	0
Zm00001d027665	Zm00001d027665_T017	1:10522302-10572461	Protein SHOOT GRAVITROPISM 6	0.245517	3.90576	5.98118	0
Zm00001d027665	Zm00001d027665_T018	1:10522302-10572503	Protein SHOOT GRAVITROPISM 6	0	0	0	0
Zm00001d027665	Zm00001d027665_T019	1:10522499-10572495	Protein SHOOT GRAVITROPISM 6	0	0	0	0
Zm00001d027665	Zm00001d027665_T023	1:10522966-10572472	Protein SHOOT GRAVITROPISM 6	0.718636	0.961589	0.274379	0.156715
Zm00001d027665	Zm00001d027665_T024	1:10523688-10572493	Protein SHOOT GRAVITROPISM 6	0	0	0	2.81524
Zm00001d027665	Zm00001d027665_T026	1:10526821-10572503	Protein SHOOT GRAVITROPISM 6	0	1.12675	1.10559	0
Zm00001d027665	Zm00001d027665_T028	1:10534615-10572491	Protein SHOOT GRAVITROPISM 6	1.18412	0.729464	1.42543	0
Zm00001d027665	Zm00001d027665_T029	1:10534615-10572494	Protein SHOOT GRAVITROPISM 6	0	0	0	1.09203
Zm00001d027665	Zm00001d027665_T030	1:10534615-10572495	Protein SHOOT GRAVITROPISM 6	0	8.02108e-10	0	0
Zm00001d027665	Zm00001d027665_T031	1:10534615-10572499	Protein SHOOT GRAVITROPISM 6	0.0403959	0.158474	0	0
Zm00001d027665	Zm00001d027665_T032	1:10534615-10572503	Protein SHOOT GRAVITROPISM 6	0	0	0	0
Zm00001d027665	Zm00001d027665_T033	1:10534615-10572503	Protein SHOOT GRAVITROPISM 6	0	0	0	0
Zm00001d027665	Zm00001d027665_T037	1:10536493-10572472	Protein SHOOT GRAVITROPISM 6	0.00559322	1.01699	0	0
Zm00001d027665	Zm00001d027665_T038	1:10537974-10572494	Protein SHOOT GRAVITROPISM 6	6.30516	4.2436	3.4219	3.63195
Zm00001d030095	Zm00001d030095_T001	1:105495065-105498733	Putative WEB family protein chloroplastic	0	0	0	0.103977
Zm00001d027665	Zm00001d027665_T039	1:10550770-10572473	Protein SHOOT GRAVITROPISM 6	15.1449	8.91555	9.4081	11.3098
Zm00001d030096	Zm00001d030096_T001	1:105529115-105532226	function unknown	3.18051	2.79881	3.61998	1.68415
Zm00001d030096	Zm00001d030096_T002	1:105529115-105532226	function unknown	0	0.100639	0	0
Zm00001d030098	Zm00001d030098_T001	1:105553409-105554335	Protein HAIKU1	5.58458	6.99533	11.2618	8.94674
Zm00001d030099	Zm00001d030099_T001	1:105647014-105648033	function unknown	0	0	0	0
Zm00001d030100	Zm00001d030100_T001	1:105695540-105696196	function unknown	0	0	0	0
Zm00001d030101	Zm00001d030101_T001	1:105700155-105702010	BEST Arabidopsis thaliana protein match is Chalcone-flavanone isomerase family protein TAIRAT5G66230.1	0	0.21425	0	0.0994223
Zm00001d030101	Zm00001d030101_T002	1:105700250-105700902	BEST Arabidopsis thaliana protein match is Chalcone-flavanone isomerase family protein TAIRAT5G66230.1	0.425575	2.16773	0	0
Zm00001d030102	Zm00001d030102_T001	1:105807559-105810429	65-kDa microtubule-associated protein 3	0	0	0	0
Zm00001d030102	Zm00001d030102_T002	1:105807589-105810447	65-kDa microtubule-associated protein 3	5.67024	0	0.663192	2.5577
Zm00001d030102	Zm00001d030102_T003	1:105807612-105812768	65-kDa microtubule-associated protein 3	0	0	0	0
Zm00001d030102	Zm00001d030102_T004	1:105807618-105812590	65-kDa microtubule-associated protein 3	0	0	0	0
Zm00001d030102	Zm00001d030102_T005	1:105807623-105811012	65-kDa microtubule-associated protein 3	0	0	0	0
Zm00001d030102	Zm00001d030102_T006	1:105808650-105812770	65-kDa microtubule-associated protein 3	0	0	2.12673e-05	0
Zm00001d030102	Zm00001d030102_T007	1:105809080-105812363	65-kDa microtubule-associated protein 3	3.99841e-06	0.000143998	95.754	28.0125
Zm00001d030102	Zm00001d030102_T008	1:105809133-105812362	65-kDa microtubule-associated protein 3	0	0	12.7748	0.00168524
Zm00001d030102	Zm00001d030102_T009	1:105809134-105812754	65-kDa microtubule-associated protein 3	61.0317	3.55818	41.376	54.12
Zm00001d030103	Zm00001d030103_T001	1:105862947-105867700	Probable xyloglucan endotransglucosylasehydrolase protein 30	70.1609	47.0517	134.16	125.016
Zm00001d030105	Zm00001d030105_T001	1:105944592-105948305	function unknown	0	2.76062	0	0
Zm00001d030105	Zm00001d030105_T002	1:105944592-105948305	function unknown	0.144985	3.241	0	0
Zm00001d030106	Zm00001d030106_T001	1:106122816-106129487	40S ribosomal protein S4-3	0.0456877	35.535	0	2.38081e-05
Zm00001d030106	Zm00001d030106_T002	1:106122816-106129491	40S ribosomal protein S4-3	1.4849	5.15679	0.0806014	8.0883
Zm00001d030106	Zm00001d030106_T003	1:106122816-106129499	40S ribosomal protein S4-3	0	0	0	0
Zm00001d030106	Zm00001d030106_T004	1:106122816-106129513	40S ribosomal protein S4-3	0	4.5235e-08	9.57203	2.08646
Zm00001d030106	Zm00001d030106_T005	1:106122831-106129496	40S ribosomal protein S4-3	1.44411e-10	5.6427e-05	7.53316e-08	0.00103879
Zm00001d030106	Zm00001d030106_T006	1:106122834-106129488	40S ribosomal protein S4-3	0	4.60312e-09	2.73672e-06	1.52369e-05
Zm00001d030106	Zm00001d030106_T007	1:106122835-106129491	40S ribosomal protein S4-3	1.26649e-06	3.64162	0	4.82695
Zm00001d030106	Zm00001d030106_T008	1:106122835-106129491	40S ribosomal protein S4-3	16.3211	31.5592	20.8374	23.779
Zm00001d030106	Zm00001d030106_T009	1:106122836-106129348	40S ribosomal protein S4-3	0.558023	0	0	0
Zm00001d030106	Zm00001d030106_T010	1:106122836-106129498	40S ribosomal protein S4-3	0	0	0	0
Zm00001d030106	Zm00001d030106_T011	1:106122836-106129513	40S ribosomal protein S4-3	0	1.16958e-09	0	1.33039e-09
Zm00001d030106	Zm00001d030106_T012	1:106122837-106129491	40S ribosomal protein S4-3	1.02131	1.05924	1.42375	0
Zm00001d030106	Zm00001d030106_T013	1:106122837-106129493	40S ribosomal protein S4-3	4.20922e-05	0.341143	0.532951	0.0239118
Zm00001d030106	Zm00001d030106_T014	1:106122837-106129514	40S ribosomal protein S4-3	0	0	0	0
Zm00001d030106	Zm00001d030106_T015	1:106122838-106129491	40S ribosomal protein S4-3	2.86774	9.1611	5.43009	5.06079
Zm00001d030106	Zm00001d030106_T016	1:106122838-106129498	40S ribosomal protein S4-3	0	0	0	0
Zm00001d030106	Zm00001d030106_T017	1:106122838-106129499	40S ribosomal protein S4-3	1.82421e-09	7.42613e-05	0	0.000735242
Zm00001d030106	Zm00001d030106_T018	1:106122841-106129513	40S ribosomal protein S4-3	1.29655	5.11078	0.046619	0.000864815
Zm00001d030106	Zm00001d030106_T019	1:106122841-106129514	40S ribosomal protein S4-3	2.23522e-05	2.23146e-07	0	0.0142365
Zm00001d030106	Zm00001d030106_T020	1:106122842-106129513	40S ribosomal protein S4-3	0	0	0	0
Zm00001d030106	Zm00001d030106_T021	1:106122846-106129369	40S ribosomal protein S4-3	0	0	0.0245006	0
Zm00001d030106	Zm00001d030106_T022	1:106122846-106129474	40S ribosomal protein S4-3	0	0	0.000327523	2.07949e-08
Zm00001d030106	Zm00001d030106_T023	1:106122846-106129484	40S ribosomal protein S4-3	0.612375	1.74568	0	0
Zm00001d030106	Zm00001d030106_T024	1:106122846-106129485	40S ribosomal protein S4-3	0	0	0	0
Zm00001d030106	Zm00001d030106_T025	1:106122846-106129487	40S ribosomal protein S4-3	0	0	0	0
Zm00001d030106	Zm00001d030106_T026	1:106122846-106129488	40S ribosomal protein S4-3	0	0	0	0
Zm00001d030106	Zm00001d030106_T027	1:106122846-106129488	40S ribosomal protein S4-3	0.00624163	0.00598198	0	0
Zm00001d030106	Zm00001d030106_T028	1:106122846-106129491	40S ribosomal protein S4-3	0.229842	0.0266997	18.2048	7.21819
Zm00001d030106	Zm00001d030106_T029	1:106122846-106129491	40S ribosomal protein S4-3	15.2135	13.2088	4.40365	0.0132254
Zm00001d030106	Zm00001d030106_T030	1:106122846-106129491	40S ribosomal protein S4-3	0	0	0	0
Zm00001d030106	Zm00001d030106_T031	1:106122846-106129493	40S ribosomal protein S4-3	0	0	0	0
Zm00001d030106	Zm00001d030106_T032	1:106122846-106129493	40S ribosomal protein S4-3	0	0	0	0
Zm00001d030106	Zm00001d030106_T033	1:106122846-106129494	40S ribosomal protein S4-3	0	2.78177e-08	0	0
Zm00001d030106	Zm00001d030106_T034	1:106122846-106129496	40S ribosomal protein S4-3	0	0	0	0
Zm00001d030106	Zm00001d030106_T035	1:106122846-106129496	40S ribosomal protein S4-3	0	0.00417909	5.89943e-08	0.14605
Zm00001d030106	Zm00001d030106_T036	1:106122846-106129496	40S ribosomal protein S4-3	5.60427	1.48862	1.38469	13.4196
Zm00001d030106	Zm00001d030106_T037	1:106122846-106129498	40S ribosomal protein S4-3	0	0	0	0
Zm00001d030106	Zm00001d030106_T038	1:106122846-106129499	40S ribosomal protein S4-3	0	0	0	1.49619e-08
Zm00001d030106	Zm00001d030106_T039	1:106122846-106129501	40S ribosomal protein S4-3	0	0	0	0
Zm00001d030106	Zm00001d030106_T040	1:106122846-106129514	40S ribosomal protein S4-3	0	1.80268e-09	2.63775e-10	6.50216e-05
Zm00001d030106	Zm00001d030106_T041	1:106122846-106129515	40S ribosomal protein S4-3	0	0	0	0
Zm00001d030106	Zm00001d030106_T042	1:106122846-106129515	40S ribosomal protein S4-3	0	0	0	0
Zm00001d030106	Zm00001d030106_T043	1:106122847-106129466	40S ribosomal protein S4-3	0	0	0	0
Zm00001d030106	Zm00001d030106_T044	1:106122847-106129496	40S ribosomal protein S4-3	0	0	0	0
Zm00001d030106	Zm00001d030106_T045	1:106122852-106129466	40S ribosomal protein S4-3	0	0	0	0
Zm00001d030106	Zm00001d030106_T046	1:106122854-106129502	40S ribosomal protein S4-3	0	0	0	0
Zm00001d030106	Zm00001d030106_T047	1:106122858-106129494	40S ribosomal protein S4-3	4.29774	0.93596	6.64519	0.000437137
Zm00001d030106	Zm00001d030106_T048	1:106122858-106129513	40S ribosomal protein S4-3	9.15836	6.00451	0	13.3814
Zm00001d030106	Zm00001d030106_T049	1:106122858-106129513	40S ribosomal protein S4-3	0	0	0	0
Zm00001d030106	Zm00001d030106_T050	1:106122858-106129515	40S ribosomal protein S4-3	0	0	0	0
Zm00001d030106	Zm00001d030106_T051	1:106122864-106129507	40S ribosomal protein S4-3	0	0	0	0
Zm00001d030106	Zm00001d030106_T052	1:106122873-106129488	40S ribosomal protein S4-3	0.133214	0.0164821	0	0.0486818
Zm00001d030106	Zm00001d030106_T053	1:106122881-106129493	40S ribosomal protein S4-3	0	0	0	0
Zm00001d030106	Zm00001d030106_T054	1:106122883-106129496	40S ribosomal protein S4-3	0	0	0	0
Zm00001d030106	Zm00001d030106_T055	1:106122886-106129496	40S ribosomal protein S4-3	0	0	0	4.45449e-08
Zm00001d030106	Zm00001d030106_T056	1:106122888-106129488	40S ribosomal protein S4-3	0	0.000201229	3.92782e-09	0.188304
Zm00001d030106	Zm00001d030106_T057	1:106122888-106129488	40S ribosomal protein S4-3	0	0	0	0
Zm00001d030106	Zm00001d030106_T058	1:106122891-106129386	40S ribosomal protein S4-3	0	0	0	0
Zm00001d030106	Zm00001d030106_T059	1:106122891-106129479	40S ribosomal protein S4-3	0	0	5.02443e-10	2.50781e-09
Zm00001d030106	Zm00001d030106_T060	1:106122891-106129484	40S ribosomal protein S4-3	0	0	0	0
Zm00001d030106	Zm00001d030106_T061	1:106122891-106129485	40S ribosomal protein S4-3	0	0	0	0
Zm00001d030106	Zm00001d030106_T062	1:106122891-106129487	40S ribosomal protein S4-3	0	0	0	0
Zm00001d030106	Zm00001d030106_T063	1:106122891-106129491	40S ribosomal protein S4-3	0	0	0	0
Zm00001d030106	Zm00001d030106_T064	1:106122891-106129498	40S ribosomal protein S4-3	0	0	0	0
Zm00001d030106	Zm00001d030106_T065	1:106122894-106129491	40S ribosomal protein S4-3	0	0	0	0
Zm00001d030106	Zm00001d030106_T066	1:106122908-106129483	40S ribosomal protein S4-3	0	0	1.42174e-08	1.41094e-07
Zm00001d030106	Zm00001d030106_T067	1:106122908-106129491	40S ribosomal protein S4-3	0	0	0	0
Zm00001d030106	Zm00001d030106_T068	1:106122908-106129491	40S ribosomal protein S4-3	0	0	2.54894e-08	0
Zm00001d030106	Zm00001d030106_T069	1:106122908-106129491	40S ribosomal protein S4-3	0	2.4239e-09	0.199271	0.000785222
Zm00001d030106	Zm00001d030106_T070	1:106122908-106129491	40S ribosomal protein S4-3	0	0	0	0
Zm00001d030106	Zm00001d030106_T071	1:106122908-106129493	40S ribosomal protein S4-3	0	0	0	0
Zm00001d030106	Zm00001d030106_T072	1:106122908-106129496	40S ribosomal protein S4-3	0	0	0	0
Zm00001d030106	Zm00001d030106_T073	1:106122908-106129496	40S ribosomal protein S4-3	7.76715	17.9171	9.56412	4.66273
Zm00001d030106	Zm00001d030106_T074	1:106122908-106129498	40S ribosomal protein S4-3	0	0	0	1.46999e-05
Zm00001d030106	Zm00001d030106_T075	1:106122908-106129512	40S ribosomal protein S4-3	0	0	0	0
Zm00001d030106	Zm00001d030106_T076	1:106122908-106129513	40S ribosomal protein S4-3	0	0	0	0
Zm00001d030106	Zm00001d030106_T077	1:106122911-106129491	40S ribosomal protein S4-3	0	0	0	3.29726e-08
Zm00001d030106	Zm00001d030106_T078	1:106122913-106129491	40S ribosomal protein S4-3	0	0	3.10858e-06	7.26044e-09
Zm00001d030106	Zm00001d030106_T079	1:106122921-106129498	40S ribosomal protein S4-3	0	7.6659e-05	3.45452e-09	0.250913
Zm00001d030106	Zm00001d030106_T080	1:106122928-106129346	40S ribosomal protein S4-3	0	0	0	0
Zm00001d030106	Zm00001d030106_T081	1:106122928-106129385	40S ribosomal protein S4-3	0	0	0	0
Zm00001d030106	Zm00001d030106_T082	1:106122928-106129514	40S ribosomal protein S4-3	51.7663	47.6994	19.8244	57.116
Zm00001d030106	Zm00001d030106_T083	1:106122930-106129396	40S ribosomal protein S4-3	0	0	0	0
Zm00001d030106	Zm00001d030106_T084	1:106122943-106129491	40S ribosomal protein S4-3	0	2.12297e-07	0	0
Zm00001d030106	Zm00001d030106_T085	1:106122945-106129480	40S ribosomal protein S4-3	0	4.85143e-08	1.22848e-08	0.000250068
Zm00001d030106	Zm00001d030106_T086	1:106122945-106129493	40S ribosomal protein S4-3	0	0	2.29812e-09	4.32402e-09
Zm00001d030106	Zm00001d030106_T087	1:106122962-106129503	40S ribosomal protein S4-3	0	0	0	0
Zm00001d030106	Zm00001d030106_T088	1:106123037-106129485	40S ribosomal protein S4-3	0	0.000761208	0	2.50164e-07
Zm00001d030106	Zm00001d030106_T089	1:106123044-106129345	40S ribosomal protein S4-3	0	0	0	0
Zm00001d030106	Zm00001d030106_T090	1:106123052-106129348	40S ribosomal protein S4-3	4.54302e-10	3.98761e-08	4.25853e-08	0
Zm00001d030106	Zm00001d030106_T091	1:106123317-106129499	40S ribosomal protein S4-3	1.06135e-08	3.58569e-06	6.15285e-06	3.18799
Zm00001d030106	Zm00001d030106_T092	1:106123350-106129348	40S ribosomal protein S4-3	0	0	0	0
Zm00001d030106	Zm00001d030106_T093	1:106123553-106129496	40S ribosomal protein S4-3	28.3873	29.5789	28.5402	28.4772
Zm00001d030106	Zm00001d030106_T094	1:106123715-106129494	40S ribosomal protein S4-3	0	0.140748	0.000238091	0.0151109
Zm00001d030106	Zm00001d030106_T095	1:106123854-106129514	40S ribosomal protein S4-3	0	0	0	0
Zm00001d030106	Zm00001d030106_T096	1:106123901-106129491	40S ribosomal protein S4-3	0	0	0	0
Zm00001d030106	Zm00001d030106_T097	1:106123901-106129494	40S ribosomal protein S4-3	0	0	0	0
Zm00001d030106	Zm00001d030106_T098	1:106123901-106129496	40S ribosomal protein S4-3	0	0	0	0
Zm00001d030106	Zm00001d030106_T099	1:106123901-106129496	40S ribosomal protein S4-3	0	0	0	0
Zm00001d030106	Zm00001d030106_T100	1:106123901-106129513	40S ribosomal protein S4-3	0	0	0	0
Zm00001d030106	Zm00001d030106_T101	1:106123945-106129487	40S ribosomal protein S4-3	0	0	0	0
Zm00001d030106	Zm00001d030106_T102	1:106124968-106129491	40S ribosomal protein S4-3	0	0	0	0
Zm00001d030106	Zm00001d030106_T103	1:106125328-106129496	40S ribosomal protein S4-3	0	0	0	0.0116108
Zm00001d030106	Zm00001d030106_T104	1:106125998-106129499	40S ribosomal protein S4-3	0	0	0	0
Zm00001d030106	Zm00001d030106_T105	1:106126080-106129515	40S ribosomal protein S4-3	0	0	3.68516e-06	0
Zm00001d030106	Zm00001d030106_T106	1:106126924-106129464	40S ribosomal protein S4-3	7.806	53.9069	6.04967	22.1911
Zm00001d030106	Zm00001d030106_T107	1:106127211-106129491	40S ribosomal protein S4-3	164.083	338.308	147.018	142.526
Zm00001d027667	Zm00001d027667_T001	1:10614579-10619525	citrate transporter1	1.61656	3.61714	3.63828	0.988889
Zm00001d027667	Zm00001d027667_T002	1:10614579-10620690	citrate transporter1	2.19422	1.66715	2.0477	2.20482
Zm00001d027667	Zm00001d027667_T003	1:10614579-10622700	citrate transporter1	1.26696	1.47183e-08	11.9435	5.22047e-07
Zm00001d027667	Zm00001d027667_T004	1:10614579-10622700	citrate transporter1	8.02594e-05	1.25775	2.17704	11.0812
Zm00001d027667	Zm00001d027667_T005	1:10614691-10618369	citrate transporter1	8.53225e-10	2.53301e-06	0	0
Zm00001d027667	Zm00001d027667_T006	1:10614693-10618139	citrate transporter1	19.5202	0.849146	1.84763e-06	0.00746468
Zm00001d027667	Zm00001d027667_T007	1:10614731-10618373	citrate transporter1	1.01393e-07	8.09623	0	0.0182666
Zm00001d027667	Zm00001d027667_T008	1:10614738-10618358	citrate transporter1	5.9786e-10	2.94367e-08	1.55332e-09	4.73933e-07
Zm00001d027667	Zm00001d027667_T009	1:10614738-10618360	citrate transporter1	6.48582	1.30622	1.75442	1.86471
Zm00001d027667	Zm00001d027667_T010	1:10614738-10618378	citrate transporter1	31.9219	28.4712	22.6372	28.3893
Zm00001d027667	Zm00001d027667_T011	1:10614739-10618369	citrate transporter1	13.4153	18.3545	10.2293	10.0066
Zm00001d027667	Zm00001d027667_T012	1:10614739-10618369	citrate transporter1	3.64831	3.07268	6.61862	4.83331
Zm00001d027667	Zm00001d027667_T013	1:10614739-10622700	citrate transporter1	6.23928	10.0923	17.9048	1.90619
Zm00001d027667	Zm00001d027667_T014	1:10614740-10618369	citrate transporter1	27.0428	41.6785	30.5957	20.1723
Zm00001d027667	Zm00001d027667_T015	1:10614752-10622698	citrate transporter1	95.2639	131.466	100.599	144.697
Zm00001d027667	Zm00001d027667_T016	1:10614827-10618369	citrate transporter1	0	0	0	0
Zm00001d030108	Zm00001d030108_T002	1:106180425-106186517	Lysine-specific demethylase REF6	0	0	0	1.46481
Zm00001d030108	Zm00001d030108_T005	1:106180425-106186874	Lysine-specific demethylase REF6	0	0	0	0
Zm00001d030108	Zm00001d030108_T006	1:106180425-106186974	Lysine-specific demethylase REF6	0	0	0	0
Zm00001d030108	Zm00001d030108_T009	1:106180747-106186873	Lysine-specific demethylase REF6	0	0	2.36997	0
Zm00001d030108	Zm00001d030108_T010	1:106180747-106186974	Lysine-specific demethylase REF6	0	0	0	0
Zm00001d030108	Zm00001d030108_T012	1:106180752-106186874	Lysine-specific demethylase REF6	2.26061	3.82764	0.948303	3.60887
Zm00001d030108	Zm00001d030108_T014	1:106180755-106186974	Lysine-specific demethylase REF6	8.03879e-10	2.8739	3.26089	2.46715
Zm00001d030108	Zm00001d030108_T019	1:106181566-106186843	Lysine-specific demethylase REF6	0	0.376783	0	0
Zm00001d030108	Zm00001d030108_T020	1:106181566-106186874	Lysine-specific demethylase REF6	0	0	0	0
Zm00001d030108	Zm00001d030108_T021	1:106181566-106186974	Lysine-specific demethylase REF6	0	3.27366e-05	0	0
Zm00001d030108	Zm00001d030108_T022	1:106182330-106186517	Lysine-specific demethylase REF6	0.00241374	0	0	1.34166e-06
Zm00001d030108	Zm00001d030108_T023	1:106182333-106186517	Lysine-specific demethylase REF6	3.39604	3.36163	1.58169	0.783452
Zm00001d030108	Zm00001d030108_T024	1:106182402-106186843	Lysine-specific demethylase REF6	2.09371	0	0	0
Zm00001d030108	Zm00001d030108_T025	1:106184306-106186874	Lysine-specific demethylase REF6	1.33807	1.45609	1.71099	4.57246
Zm00001d030109	Zm00001d030109_T001	1:106376178-106378850	Probable inactive shikimate kinase like 2 chloroplastic	53.9087	56.7817	57.953	59.8808
Zm00001d030109	Zm00001d030109_T002	1:106376208-106378884	Probable inactive shikimate kinase like 2 chloroplastic	0	0	0	0
Zm00001d030109	Zm00001d030109_T003	1:106376208-106378884	Probable inactive shikimate kinase like 2 chloroplastic	7.07259	18.4352	0.00618209	28.1909
Zm00001d030110	Zm00001d030110_T001	1:106378899-106383615	Probable inactive poly ADP-ribose polymerase SRO1	8.15518	5.57224	28.4045	6.26513
Zm00001d030110	Zm00001d030110_T002	1:106378925-106383606	Probable inactive poly ADP-ribose polymerase SRO1	0.000224019	6.64024e-06	0.000675597	0
Zm00001d030110	Zm00001d030110_T003	1:106378927-106383589	Probable inactive poly ADP-ribose polymerase SRO1	19.4922	14.2518	13.391	7.58849
Zm00001d030110	Zm00001d030110_T004	1:106378932-106382250	Probable inactive poly ADP-ribose polymerase SRO1	0	0	0	0
Zm00001d030110	Zm00001d030110_T005	1:106378934-106383615	Probable inactive poly ADP-ribose polymerase SRO1	0	0	0	0
Zm00001d030110	Zm00001d030110_T006	1:106378937-106382311	Probable inactive poly ADP-ribose polymerase SRO1	0	0	2.04074e-09	6.28567
Zm00001d030110	Zm00001d030110_T007	1:106378937-106382311	Probable inactive poly ADP-ribose polymerase SRO1	206	110.42	88.8352	172.391
Zm00001d030110	Zm00001d030110_T008	1:106378937-106382311	Probable inactive poly ADP-ribose polymerase SRO1	1.69208e-08	0	0	0
Zm00001d030110	Zm00001d030110_T009	1:106378942-106382668	Probable inactive poly ADP-ribose polymerase SRO1	0.583588	0.596722	0	0
Zm00001d030110	Zm00001d030110_T011	1:106378942-106383531	Probable inactive poly ADP-ribose polymerase SRO1	0	0.808213	1.61727e-08	8.50922
Zm00001d030110	Zm00001d030110_T012	1:106378944-106383311	Probable inactive poly ADP-ribose polymerase SRO1	22.4224	11.7251	11.3288	0.000637696
Zm00001d030110	Zm00001d030110_T014	1:106378945-106383437	Probable inactive poly ADP-ribose polymerase SRO1	0	0	0	1.85829
Zm00001d030110	Zm00001d030110_T015	1:106378945-106383531	Probable inactive poly ADP-ribose polymerase SRO1	25.022	43.6096	43.945	45.2751
Zm00001d030110	Zm00001d030110_T016	1:106378946-106383600	Probable inactive poly ADP-ribose polymerase SRO1	0	0	0	0
Zm00001d030110	Zm00001d030110_T017	1:106379001-106383473	Probable inactive poly ADP-ribose polymerase SRO1	8.09568	39.7027	26.8968	0.0114376
Zm00001d030110	Zm00001d030110_T018	1:106379003-106381257	Probable inactive poly ADP-ribose polymerase SRO1	30.7427	73.0238	23.5238	24.5584
Zm00001d030110	Zm00001d030110_T019	1:106379005-106382256	Probable inactive poly ADP-ribose polymerase SRO1	9.93969	140.033	108.301	47.2791
Zm00001d030110	Zm00001d030110_T020	1:106379028-106382311	Probable inactive poly ADP-ribose polymerase SRO1	5.3668e-09	0	0	0
Zm00001d030110	Zm00001d030110_T021	1:106379028-106382311	Probable inactive poly ADP-ribose polymerase SRO1	0.212684	0	2.78645	0.00558576
Zm00001d030110	Zm00001d030110_T022	1:106379028-106382311	Probable inactive poly ADP-ribose polymerase SRO1	0	0	0	0
Zm00001d030110	Zm00001d030110_T023	1:106379028-106382311	Probable inactive poly ADP-ribose polymerase SRO1	75.6205	0.217004	5.2411	26.7732
Zm00001d030110	Zm00001d030110_T024	1:106379029-106382603	Probable inactive poly ADP-ribose polymerase SRO1	5.17669	1.0197	1.13137	0
Zm00001d030110	Zm00001d030110_T025	1:106379043-106383433	Probable inactive poly ADP-ribose polymerase SRO1	37.1052	1.13941e-08	21.7135	0.00339749
Zm00001d030110	Zm00001d030110_T026	1:106379044-106382188	Probable inactive poly ADP-ribose polymerase SRO1	24.0315	15.0228	7.47346	14.8824
Zm00001d030110	Zm00001d030110_T027	1:106379046-106383531	Probable inactive poly ADP-ribose polymerase SRO1	0	0.503244	4.27321e-05	0
Zm00001d030110	Zm00001d030110_T028	1:106379050-106383584	Probable inactive poly ADP-ribose polymerase SRO1	0	0	0	0
Zm00001d030110	Zm00001d030110_T029	1:106379058-106382311	Probable inactive poly ADP-ribose polymerase SRO1	29.9208	7.48314	3.81509	3.77487
Zm00001d027271	Zm00001d027271_T001	1:1067813-1072097	50S ribosomal protein L35	5.97288	1.43732e-07	1.35243	4.9773e-05
Zm00001d027271	Zm00001d027271_T002	1:1067813-1073195	50S ribosomal protein L35	0	0	2.97331e-09	0
Zm00001d027271	Zm00001d027271_T003	1:1067813-1073195	50S ribosomal protein L35	0	1.27208	2.41072	1.37831
Zm00001d027271	Zm00001d027271_T004	1:1067862-1070933	50S ribosomal protein L35	7.1194	2.72928	3.95055	5.26559
Zm00001d027271	Zm00001d027271_T005	1:1067862-1073269	50S ribosomal protein L35	3.43097	0	0	1.8778
Zm00001d027271	Zm00001d027271_T006	1:1067863-1073202	50S ribosomal protein L35	2.58419e-10	0	1.89647	0
Zm00001d027271	Zm00001d027271_T007	1:1067864-1073167	50S ribosomal protein L35	2.44393	2.1919	8.468	0.576171
Zm00001d027271	Zm00001d027271_T008	1:1067869-1073125	50S ribosomal protein L35	8.87221	1.82155	2.5956	5.15766
Zm00001d027271	Zm00001d027271_T009	1:1067887-1073206	50S ribosomal protein L35	0	0	0	0
Zm00001d027271	Zm00001d027271_T010	1:1067888-1073209	50S ribosomal protein L35	2.82517e-07	0	0	1.34304
Zm00001d027271	Zm00001d027271_T011	1:1067889-1073126	50S ribosomal protein L35	0	0	4.51154e-10	0
Zm00001d027271	Zm00001d027271_T012	1:1067898-1073169	50S ribosomal protein L35	0	0.0443504	0	0
Zm00001d027271	Zm00001d027271_T013	1:1067899-1073163	50S ribosomal protein L35	0	0	0	0
Zm00001d027271	Zm00001d027271_T014	1:1067900-1069850	50S ribosomal protein L35	22.7497	6.43039	5.6671	14.2528
Zm00001d027271	Zm00001d027271_T015	1:1067900-1073202	50S ribosomal protein L35	0	2.68516	0	0.897333
Zm00001d027271	Zm00001d027271_T016	1:1067909-1068927	50S ribosomal protein L35	2.09035	2.97197	6.13158	2.55161
Zm00001d027271	Zm00001d027271_T017	1:1067909-1069270	50S ribosomal protein L35	0	0	5.36926e-05	3.45361
Zm00001d027271	Zm00001d027271_T023	1:1067915-1073230	50S ribosomal protein L35	0.00358741	0	0.00442194	0.000593589
Zm00001d027671	Zm00001d027671_T001	1:10681229-10686519	Methyltransferase-like protein 1	17.9918	23.261	23.0467	18.4746
Zm00001d030114	Zm00001d030114_T001	1:106840123-106842310	60S ribosomal protein L7-2	0	0	0	0
Zm00001d030114	Zm00001d030114_T002	1:106840123-106842310	60S ribosomal protein L7-2	0	3.62656	0	0
Zm00001d030114	Zm00001d030114_T003	1:106840145-106841435	60S ribosomal protein L7-2	0	0	0	0
Zm00001d030114	Zm00001d030114_T004	1:106840160-106841617	60S ribosomal protein L7-2	0	0	0	0
Zm00001d030114	Zm00001d030114_T005	1:106840171-106841632	60S ribosomal protein L7-2	0	0	0	0
Zm00001d030114	Zm00001d030114_T006	1:106840183-106842303	60S ribosomal protein L7-2	0	7.63334	0	0
Zm00001d027672	Zm00001d027672_T001	1:10687116-10690121	Peptidase S24S26AS26BS26C family protein	7.26867	6.85789	6.8993	1.11438
Zm00001d027672	Zm00001d027672_T002	1:10687116-10690173	Peptidase S24S26AS26BS26C family protein	3.79909	3.37589	2.66631	4.69613
Zm00001d030116	Zm00001d030116_T001	1:107042927-107056687	Synaptotagmin-2	7.72075	7.30287	4.75905	5.87655
Zm00001d030116	Zm00001d030116_T002	1:107042962-107056510	Synaptotagmin-2	1.45623	5.37434	4.72432	0
Zm00001d030117	Zm00001d030117_T001	1:107088822-107096090	Glycerol-3-phosphate acyltransferase chloroplastic	4.88696	3.5436	1.47094	0
Zm00001d030117	Zm00001d030117_T002	1:107088822-107096190	Glycerol-3-phosphate acyltransferase chloroplastic	0	1.04374	0.922419	0
Zm00001d030117	Zm00001d030117_T003	1:107088822-107096192	Glycerol-3-phosphate acyltransferase chloroplastic	0.0822802	0.642816	1.17937e-08	0.985561
Zm00001d030117	Zm00001d030117_T004	1:107088822-107096192	Glycerol-3-phosphate acyltransferase chloroplastic	2.60028	1.02559	0	3.39844
Zm00001d030117	Zm00001d030117_T005	1:107088822-107096192	Glycerol-3-phosphate acyltransferase chloroplastic	0	0	0	0
Zm00001d030117	Zm00001d030117_T006	1:107088822-107096192	Glycerol-3-phosphate acyltransferase chloroplastic	14.6637	16.6738	14.8919	18.6395
Zm00001d030117	Zm00001d030117_T007	1:107088822-107096192	Glycerol-3-phosphate acyltransferase chloroplastic	0	0.0610812	1.23556	7.86778e-08
Zm00001d030117	Zm00001d030117_T008	1:107088834-107096192	Glycerol-3-phosphate acyltransferase chloroplastic	1.0013	3.34512e-05	0.715624	9.52993e-06
Zm00001d030117	Zm00001d030117_T009	1:107088838-107096190	Glycerol-3-phosphate acyltransferase chloroplastic	0.323348	0	0	0.587485
Zm00001d030117	Zm00001d030117_T011	1:107088856-107096172	Glycerol-3-phosphate acyltransferase chloroplastic	0	0	0	0
Zm00001d030117	Zm00001d030117_T012	1:107088856-107096192	Glycerol-3-phosphate acyltransferase chloroplastic	0	0	0	0
Zm00001d030120	Zm00001d030120_T001	1:107119503-107119955	10A19I.15	0	0	0	0
Zm00001d030121	Zm00001d030121_T001	1:107181209-107185354	roothairless6	1.52679	0.291058	0.857644	0.239426
Zm00001d030123	Zm00001d030123_T001	1:107336969-107338846	Putative pentatricopeptide repeat-containing protein	0.985889	1.52162	1.15884	0.504613
Zm00001d030124	Zm00001d030124_T001	1:107460666-107465036	function unknown	3.39529e-06	0.502744	1.32423e-08	0.000194001
Zm00001d030124	Zm00001d030124_T002	1:107460666-107465036	function unknown	0	6.78686	3.36761e-09	2.8303e-05
Zm00001d027673	Zm00001d027673_T001	1:10752127-10754142	UPF0496 protein	0.62249	0.790616	0.100769	4.67737
Zm00001d027674	Zm00001d027674_T001	1:10755659-10757365	function unknown	0	0	0	0
Zm00001d027674	Zm00001d027674_T002	1:10755754-10757285	function unknown	0	0	0	0
Zm00001d027675	Zm00001d027675_T001	1:10758933-10761622	Ubiquitin-conjugating enzyme E2-21 kDa 1	19.8763	52.2264	58.3031	13.5014
Zm00001d027675	Zm00001d027675_T002	1:10758941-10761622	Ubiquitin-conjugating enzyme E2-21 kDa 1	38.28	18.4487	3.92519	56.2161
Zm00001d027675	Zm00001d027675_T003	1:10758973-10761581	Ubiquitin-conjugating enzyme E2-21 kDa 1	0	0	0	0
Zm00001d030126	Zm00001d030126_T001	1:107682051-107686210	26S proteasome non-ATPase regulatory subunit 13 homolog A	0.478083	0	1.07618	1.10821
Zm00001d030126	Zm00001d030126_T002	1:107682051-107686329	26S proteasome non-ATPase regulatory subunit 13 homolog A	0	7.33151	9.40744e-05	0.407409
Zm00001d030126	Zm00001d030126_T003	1:107682051-107686329	26S proteasome non-ATPase regulatory subunit 13 homolog A	2.86941	0	2.43631	0.000145417
Zm00001d030126	Zm00001d030126_T004	1:107682170-107686164	26S proteasome non-ATPase regulatory subunit 13 homolog A	8.23574	3.53534	0	7.80194
Zm00001d030126	Zm00001d030126_T005	1:107682170-107686277	26S proteasome non-ATPase regulatory subunit 13 homolog A	1.6818e-05	0.67588	6.45473	2.9114
Zm00001d030126	Zm00001d030126_T006	1:107682176-107686237	26S proteasome non-ATPase regulatory subunit 13 homolog A	4.42951e-08	5.06206e-08	0	7.02043
Zm00001d030126	Zm00001d030126_T007	1:107682211-107686275	26S proteasome non-ATPase regulatory subunit 13 homolog A	7.68031e-10	5.92523e-05	3.41691e-07	0
Zm00001d030126	Zm00001d030126_T008	1:107682212-107686119	26S proteasome non-ATPase regulatory subunit 13 homolog A	21.8536	12.5751	28.8222	11.157
Zm00001d030126	Zm00001d030126_T009	1:107682212-107686212	26S proteasome non-ATPase regulatory subunit 13 homolog A	5.69791e-07	0	1.55197	5.76611e-08
Zm00001d030126	Zm00001d030126_T010	1:107682217-107686114	26S proteasome non-ATPase regulatory subunit 13 homolog A	0	0	0	0
Zm00001d030126	Zm00001d030126_T011	1:107682272-107686143	26S proteasome non-ATPase regulatory subunit 13 homolog A	0.822676	0	0	0
Zm00001d030126	Zm00001d030126_T012	1:107682272-107686164	26S proteasome non-ATPase regulatory subunit 13 homolog A	0	0.69939	0	6.55912e-07
Zm00001d030126	Zm00001d030126_T013	1:107682272-107686237	26S proteasome non-ATPase regulatory subunit 13 homolog A	0.00232958	0	0	0
Zm00001d030126	Zm00001d030126_T014	1:107682277-107686277	26S proteasome non-ATPase regulatory subunit 13 homolog A	0	0	0.28544	0
Zm00001d030126	Zm00001d030126_T015	1:107682323-107684879	26S proteasome non-ATPase regulatory subunit 13 homolog A	19.9158	31.1815	14.1617	11.154
Zm00001d030127	Zm00001d030127_T001	1:107762967-107765646	Plastidal glycolateglycerate translocator 1 chloroplastic	403.303	663.953	503.212	770.725
Zm00001d030129	Zm00001d030129_T001	1:107865921-107867117	S-adenosyl-L-methionine-dependent methyltransferases superfamily protein	1.02702	1.33558	2.2543	3.16526
Zm00001d030130	Zm00001d030130_T001	1:107993630-108004849	LrgB-like family protein	1.63885	0	0	0
Zm00001d030130	Zm00001d030130_T002	1:107993630-108004988	LrgB-like family protein	0	0	0	0
Zm00001d030130	Zm00001d030130_T003	1:107993630-108004988	LrgB-like family protein	1.77076	3.59749	5.70776	1.43252
Zm00001d030130	Zm00001d030130_T004	1:107993709-108004855	LrgB-like family protein	1.39731	1.98068	0	6.60656
Zm00001d030131	Zm00001d030131_T001	1:108193722-108197646	Choline-phosphate cytidylyltransferase 2	18.4527	29.5373	24.1356	34.9207
Zm00001d030131	Zm00001d030131_T002	1:108193737-108197506	Choline-phosphate cytidylyltransferase 2	1.12169	0.702402	1.3359	2.03982
Zm00001d030131	Zm00001d030131_T003	1:108193737-108197646	Choline-phosphate cytidylyltransferase 2	0	2.5207	0	0
Zm00001d030131	Zm00001d030131_T004	1:108193737-108197646	Choline-phosphate cytidylyltransferase 2	0	0.0466529	0.618831	0
Zm00001d030131	Zm00001d030131_T005	1:108193738-108197624	Choline-phosphate cytidylyltransferase 2	1.6445	1.69617	0	0.973113
Zm00001d030131	Zm00001d030131_T006	1:108193740-108197582	Choline-phosphate cytidylyltransferase 2	0	0	0	0.476693
Zm00001d030131	Zm00001d030131_T007	1:108194826-108197582	Choline-phosphate cytidylyltransferase 2	0	0	0	0
Zm00001d030132	Zm00001d030132_T001	1:108199942-108209015	4-coumarate--CoA ligase-like 6	0.978925	0.201363	0.768664	1.65938
Zm00001d030132	Zm00001d030132_T002	1:108199942-108209147	4-coumarate--CoA ligase-like 6	0	0	0	0
Zm00001d030132	Zm00001d030132_T003	1:108199964-108209147	4-coumarate--CoA ligase-like 6	0	0	0	0
Zm00001d030132	Zm00001d030132_T004	1:108199981-108209017	4-coumarate--CoA ligase-like 6	0	0	0	0
Zm00001d030132	Zm00001d030132_T005	1:108199983-108209016	4-coumarate--CoA ligase-like 6	0.264378	0	0	0.289613
Zm00001d030133	Zm00001d030133_T001	1:108282883-108286752	CSC1-like protein	0.339629	0.463069	0	0.157842
Zm00001d030133	Zm00001d030133_T002	1:108282884-108288953	CSC1-like protein	15.5395	14.4593	22.5709	27.9954
Zm00001d030133	Zm00001d030133_T003	1:108282884-108288962	CSC1-like protein	0	0.000428657	0	0
Zm00001d030133	Zm00001d030133_T004	1:108282885-108288994	CSC1-like protein	1.26128	1.49161	0.535608	1.63604
Zm00001d030133	Zm00001d030133_T005	1:108282910-108288760	CSC1-like protein	0.701825	0	0	0
Zm00001d030134	Zm00001d030134_T001	1:108360901-108369330	ATP-dependent DNA helicase SourceUniProtKBTrEMBL	0	0	0	0
Zm00001d030136	Zm00001d030136_T001	1:108371939-108373055	Enhancer of polycomb-like transcription factor protein	0	0	0	0
Zm00001d030138	Zm00001d030138_T001	1:108425304-108427389	Probable NADH dehydrogenase ubiquinone 1 alpha subcomplex subunit 12	37.9618	41.5548	47.3266	34.2618
Zm00001d030139	Zm00001d030139_T001	1:108483337-108484748	Probable WRKY transcription factor 14	0	0	0	0
Zm00001d027676	Zm00001d027676_T001	1:10854296-10857324	Calmodulin-binding receptor-like cytoplasmic kinase 1	23.2357	14.1964	18.9031	9.76104
Zm00001d030143	Zm00001d030143_T001	1:108592134-108595742	Tetratricopeptide repeat TPR-like superfamily protein	0.0262981	0.18243	0.0945002	0
Zm00001d030146	Zm00001d030146_T001	1:108663640-108666094	Ribosomal protein L35	6.03821	4.02363	13.8765	10.5696
Zm00001d030146	Zm00001d030146_T002	1:108663640-108666094	Ribosomal protein L35	0	0	0	0.000861874
Zm00001d030146	Zm00001d030146_T003	1:108663672-108666094	Ribosomal protein L35	0	0	0	0
Zm00001d030146	Zm00001d030146_T004	1:108663691-108666086	Ribosomal protein L35	0	4.1966	0	0
Zm00001d030146	Zm00001d030146_T005	1:108663722-108666090	Ribosomal protein L35	0	0.170022	0	0
Zm00001d030146	Zm00001d030146_T006	1:108663765-108666086	Ribosomal protein L35	0.0648795	0	0	0.106635
Zm00001d030147	Zm00001d030147_T001	1:108667392-108669981	AT5G44030 E6e-024 CESA4 IRX5 NWS2 CESA4 CELLULOSE SYNTHASE A4	0	0	0	0
Zm00001d030148	Zm00001d030148_T001	1:108714459-108717659	function unknown	11.8619	13.3388	13.8695	20.2861
Zm00001d030149	Zm00001d030149_T001	1:108717575-108726921	ATP-dependent Clp protease proteolytic subunit	42.5051	51.5301	45.8047	54.3347
Zm00001d027677	Zm00001d027677_T001	1:10875911-10878329	Metal regulatory transcription factor 1	2.17428	2.53	2.92692	1.59827
Zm00001d030150	Zm00001d030150_T001	1:108954398-108954927	function unknown	3.1596	2.2785	4.91159	0
Zm00001d030151	Zm00001d030151_T001	1:108955564-108956702	Nuclear transcription factor Y subunit B-2	0	0	0	0
Zm00001d030152	Zm00001d030152_T001	1:109046445-109047845	RINGU-box superfamily protein	33.1135	23.7302	37.0558	19.3379
Zm00001d030153	Zm00001d030153_T001	1:109048438-109048917	plastid transcriptionally active 18	1.79918	11.9432	3.26995	13.1742
Zm00001d030154	Zm00001d030154_T001	1:109218162-109224977	function unknown	2.85533	1.29755	4.02479	4.99134
Zm00001d030154	Zm00001d030154_T002	1:109223201-109224977	function unknown	0.187117	0	0	0
Zm00001d030155	Zm00001d030155_T001	1:109359801-109361667	UPF0451 C17orf61-like protein	0	0	0	0
Zm00001d030157	Zm00001d030157_T001	1:109410589-109413669	ADP-ribosylation factor B1B	29.8186	38.0497	37.1924	39.3341
Zm00001d030158	Zm00001d030158_T001	1:109418604-109421962	Protein NRT1 PTR FAMILY 8.3	2.12274	1.66665	5.00705	3.85035
Zm00001d030159	Zm00001d030159_T001	1:109469384-109472872	Protein NRT1 PTR FAMILY 8.3	89.9373	86.2047	116.08	123.696
Zm00001d030159	Zm00001d030159_T002	1:109469457-109473198	Protein NRT1 PTR FAMILY 8.3	44.2027	32.9477	39.557	44.8471
Zm00001d030161	Zm00001d030161_T001	1:109710093-109710714	RINGU-box superfamily protein	0	0	0	0
Zm00001d030162	Zm00001d030162_T001	1:109712819-109716309	Phytanoyl-CoA dioxygenase	0.21589	1.45032	0	0
Zm00001d030163	Zm00001d030163_T001	1:109742559-109745133	function unknown	0.659952	7.22287	7.41739	5.45144
Zm00001d030163	Zm00001d030163_T002	1:109742688-109745194	function unknown	3.81331	18.4363	12.478	9.02063
Zm00001d030164	Zm00001d030164_T001	1:109844576-109870241	function unknown	0.00168998	4.28941e-10	2.33873e-06	0
Zm00001d030164	Zm00001d030164_T002	1:109844578-109870243	function unknown	1.77572	0.505143	1.6166	1.44655
Zm00001d030164	Zm00001d030164_T003	1:109844607-109870241	function unknown	0	0	2.00601e-08	0
Zm00001d030164	Zm00001d030164_T004	1:109844607-109871086	function unknown	0	2.80671e-08	0	0.0890663
Zm00001d030164	Zm00001d030164_T005	1:109844609-109870200	function unknown	5.21074e-09	0.00049741	1.42709e-05	0
Zm00001d030164	Zm00001d030164_T007	1:109844609-109870209	function unknown	1.3716e-05	0.0139484	2.53967	0.0183738
Zm00001d030164	Zm00001d030164_T009	1:109844609-109870241	function unknown	1.35804e-10	3.34638e-07	3.74107e-06	0
Zm00001d030164	Zm00001d030164_T013	1:109844613-109870203	function unknown	0.976143	0.0335445	0.519021	0
Zm00001d030164	Zm00001d030164_T014	1:109844642-109869125	function unknown	8.2109e-09	0	0	0
Zm00001d030164	Zm00001d030164_T017	1:109844642-109870205	function unknown	0.708631	0	0.0163636	0
Zm00001d030164	Zm00001d030164_T019	1:109844651-109870244	function unknown	0.567214	0.710894	2.04854e-05	0
Zm00001d030164	Zm00001d030164_T021	1:109844655-109870203	function unknown	0	4.74751e-08	1.2638e-08	0
Zm00001d030164	Zm00001d030164_T023	1:109844655-109870240	function unknown	0	0	0	0
Zm00001d030164	Zm00001d030164_T024	1:109844655-109870241	function unknown	0	5.63033e-05	0	0
Zm00001d030164	Zm00001d030164_T026	1:109844655-109870241	function unknown	0	0	0	0
Zm00001d030164	Zm00001d030164_T027	1:109844655-109870241	function unknown	0	0	0	0
Zm00001d030164	Zm00001d030164_T028	1:109844660-109870209	function unknown	0	0	3.89974e-06	0
Zm00001d030164	Zm00001d030164_T030	1:109844662-109870152	function unknown	0	0	0	0
Zm00001d030164	Zm00001d030164_T032	1:109844662-109870190	function unknown	0	0	0	0
Zm00001d030164	Zm00001d030164_T035	1:109844662-109870193	function unknown	0	0	1.68291	0
Zm00001d030164	Zm00001d030164_T037	1:109844662-109870244	function unknown	0	0	0	0
Zm00001d030164	Zm00001d030164_T038	1:109844664-109870195	function unknown	0	0.0430257	0	0
Zm00001d030164	Zm00001d030164_T040	1:109844666-109870171	function unknown	0.265381	0.708554	0	1.04718
Zm00001d030164	Zm00001d030164_T042	1:109844666-109870190	function unknown	9.68848e-07	0	0	0
Zm00001d030164	Zm00001d030164_T044	1:109844666-109870197	function unknown	2.36774e-08	1.22307	0	0.487434
Zm00001d030164	Zm00001d030164_T047	1:109844666-109870202	function unknown	0	0	0	0
Zm00001d030164	Zm00001d030164_T048	1:109844666-109870203	function unknown	0	0	4.75752e-09	0
Zm00001d030164	Zm00001d030164_T050	1:109844666-109870206	function unknown	0	0	3.5329e-07	0
Zm00001d030164	Zm00001d030164_T053	1:109844666-109870220	function unknown	0	0	0	0
Zm00001d030164	Zm00001d030164_T055	1:109844666-109870240	function unknown	0	0.000508385	0	0
Zm00001d030164	Zm00001d030164_T056	1:109844666-109870243	function unknown	1.25489	0	0.00700965	0
Zm00001d030164	Zm00001d030164_T059	1:109844666-109871086	function unknown	2.29254	0.282248	1.51778	0.64672
Zm00001d030164	Zm00001d030164_T060	1:109844669-109868432	function unknown	0	0	0	0
Zm00001d030164	Zm00001d030164_T062	1:109844669-109870196	function unknown	0	0	1.44319e-09	0
Zm00001d030164	Zm00001d030164_T063	1:109844673-109870190	function unknown	4.02248e-08	0	0	0
Zm00001d030164	Zm00001d030164_T064	1:109844676-109870170	function unknown	0	0	0	0
Zm00001d030164	Zm00001d030164_T067	1:109844676-109870184	function unknown	0	0	2.57759e-09	0
Zm00001d030164	Zm00001d030164_T068	1:109844676-109870184	function unknown	0	0	0	0
Zm00001d030164	Zm00001d030164_T071	1:109844676-109870189	function unknown	0	1.09599	0	0
Zm00001d030164	Zm00001d030164_T073	1:109844676-109870196	function unknown	0	0	0	0
Zm00001d030164	Zm00001d030164_T076	1:109844676-109870200	function unknown	0	0	0	0
Zm00001d030164	Zm00001d030164_T078	1:109844676-109870205	function unknown	0.00536176	0	0.0158996	0
Zm00001d030164	Zm00001d030164_T080	1:109844676-109870240	function unknown	0	0	0	0
Zm00001d030164	Zm00001d030164_T083	1:109844676-109870243	function unknown	0	0	0	0
Zm00001d030164	Zm00001d030164_T084	1:109844676-109870243	function unknown	2.40663	2.11008e-06	4.16055e-08	0
Zm00001d030164	Zm00001d030164_T085	1:109844676-109870243	function unknown	2.49368e-10	0	0	0
Zm00001d030164	Zm00001d030164_T087	1:109844676-109870589	function unknown	1.47505	0	0.328023	0.912171
Zm00001d030164	Zm00001d030164_T089	1:109844679-109870241	function unknown	0	0	0	0
Zm00001d030164	Zm00001d030164_T090	1:109844681-109867049	function unknown	0	0	0	0
Zm00001d030164	Zm00001d030164_T091	1:109844691-109870169	function unknown	0	0	0	0
Zm00001d030164	Zm00001d030164_T094	1:109844698-109868820	function unknown	0	0	0	0
Zm00001d030164	Zm00001d030164_T095	1:109844700-109870189	function unknown	0	0	0	0
Zm00001d030164	Zm00001d030164_T096	1:109844700-109870243	function unknown	1.40427	0	0	0
Zm00001d030164	Zm00001d030164_T099	1:109844702-109870171	function unknown	1.88278e-05	0	0	0
Zm00001d030164	Zm00001d030164_T100	1:109844903-109870169	function unknown	0	0	2.48885e-05	0
Zm00001d030164	Zm00001d030164_T103	1:109845076-109870187	function unknown	0	1.06332e-07	7.21321e-07	0
Zm00001d030164	Zm00001d030164_T104	1:109845214-109870241	function unknown	0.0377964	2.62907	0.474124	0
Zm00001d030164	Zm00001d030164_T107	1:109845460-109870203	function unknown	2.28905e-07	0.0153795	1.92581e-07	0
Zm00001d030164	Zm00001d030164_T109	1:109845604-109870195	function unknown	2.5386e-07	8.19456e-07	3.1071e-10	0
Zm00001d030164	Zm00001d030164_T110	1:109845857-109870169	function unknown	0.00628301	1.07827	0	2.83509
Zm00001d030164	Zm00001d030164_T113	1:109845866-109870184	function unknown	2.61025	1.58794	0	0
Zm00001d030164	Zm00001d030164_T114	1:109847447-109870241	function unknown	5.82954e-07	0	0	0
Zm00001d030164	Zm00001d030164_T115	1:109847543-109870170	function unknown	1.98084	0	0	2.5081e-08
Zm00001d030164	Zm00001d030164_T117	1:109847801-109870195	function unknown	0	0	0	0
Zm00001d030164	Zm00001d030164_T120	1:109861395-109870211	function unknown	6.48496	5.02905	4.15292	9.4083
Zm00001d030164	Zm00001d030164_T121	1:109866032-109870241	function unknown	14.4237	20.851	13.538	13.4225
Zm00001d027678	Zm00001d027678_T001	1:10986933-10988125	RTCN	0	0	0	0
Zm00001d030165	Zm00001d030165_T001	1:109910640-109911650	Stearoyl-acyl-carrier-protein 9-desaturase 7 chloroplastic	1.2006	0.241065	1.40298	0.779041
Zm00001d027679	Zm00001d027679_T001	1:10992938-10994177	rootless concerning crown and seminal roots1	0	0	0	0
Zm00001d030166	Zm00001d030166_T001	1:110002061-110007923	Glycosyltransferase-like KOBITO 1	19.2987	13.0978	13.2698	17.36
Zm00001d030166	Zm00001d030166_T002	1:110002061-110007925	Glycosyltransferase-like KOBITO 1	0	0	0	0
Zm00001d030166	Zm00001d030166_T003	1:110002061-110007925	Glycosyltransferase-like KOBITO 1	0	0	0	0
Zm00001d030166	Zm00001d030166_T004	1:110002061-110007925	Glycosyltransferase-like KOBITO 1	0	0	0	0
Zm00001d030166	Zm00001d030166_T005	1:110002061-110007925	Glycosyltransferase-like KOBITO 1	0	0	0	0
Zm00001d030166	Zm00001d030166_T006	1:110002061-110007925	Glycosyltransferase-like KOBITO 1	0	0	0	0
Zm00001d030166	Zm00001d030166_T007	1:110002092-110007923	Glycosyltransferase-like KOBITO 1	0	0	1.13768e-06	5.29799
Zm00001d030166	Zm00001d030166_T008	1:110002136-110007926	Glycosyltransferase-like KOBITO 1	0	0	0	0
Zm00001d030166	Zm00001d030166_T009	1:110002155-110007921	Glycosyltransferase-like KOBITO 1	0.309963	5.64141	0.0772936	0.000171063
Zm00001d030166	Zm00001d030166_T010	1:110002166-110007854	Glycosyltransferase-like KOBITO 1	0	0	0	0.513889
Zm00001d030166	Zm00001d030166_T011	1:110002196-110007871	Glycosyltransferase-like KOBITO 1	0	0	0	0
Zm00001d030166	Zm00001d030166_T012	1:110002208-110007904	Glycosyltransferase-like KOBITO 1	0.486238	0	2.39403	0.815866
Zm00001d030166	Zm00001d030166_T013	1:110002212-110007925	Glycosyltransferase-like KOBITO 1	0	0	0	0
Zm00001d030166	Zm00001d030166_T014	1:110002234-110007925	Glycosyltransferase-like KOBITO 1	0	0	0	0
Zm00001d030166	Zm00001d030166_T015	1:110002245-110007916	Glycosyltransferase-like KOBITO 1	0	0	0	0
Zm00001d030166	Zm00001d030166_T016	1:110002265-110007871	Glycosyltransferase-like KOBITO 1	11.6179	2.99522	10.0707	7.04249
Zm00001d030166	Zm00001d030166_T017	1:110002267-110006119	Glycosyltransferase-like KOBITO 1	11.8505	5.07232	9.6442	7.28176
Zm00001d030166	Zm00001d030166_T019	1:110002870-110006119	Glycosyltransferase-like KOBITO 1	0	0	0	0
Zm00001d030167	Zm00001d030167_T001	1:110010761-110013481	Ankyrin repeat family protein	17.109	11.7603	16.387	26.8058
Zm00001d030167	Zm00001d030167_T002	1:110010766-110013627	Ankyrin repeat family protein	5.19924	8.6437	11.3087	7.59512
Zm00001d030167	Zm00001d030167_T003	1:110010786-110013582	Ankyrin repeat family protein	1.56339	0.830017	2.43898	2.23413
Zm00001d030168	Zm00001d030168_T001	1:110015221-110015965	Transcription factor VOZ1	0	0	0	0
Zm00001d030169	Zm00001d030169_T001	1:110061563-110078934	Mitogen-activated protein kinase 17	0	0	0	0
Zm00001d027680	Zm00001d027680_T001	1:11011198-11015865	HR-like lesion-inducing protein-related	0	0	0	3.0899
Zm00001d027680	Zm00001d027680_T002	1:11011199-11015864	HR-like lesion-inducing protein-related	49.6556	29.8178	35.3952	28.4816
Zm00001d027680	Zm00001d027680_T003	1:11011199-11015864	HR-like lesion-inducing protein-related	0	0	0	0
Zm00001d030171	Zm00001d030171_T001	1:110297474-110299921	Serinethreonine-protein kinase	8.24507	13.487	9.02911	9.97534
Zm00001d030172	Zm00001d030172_T001	1:110342608-110347955	Serine carboxypeptidase-like 19	1.46087	0.467902	0.215302	0.524394
Zm00001d030172	Zm00001d030172_T002	1:110342608-110348109	Serine carboxypeptidase-like 19	0	0	0	0
Zm00001d030172	Zm00001d030172_T003	1:110343282-110347959	Serine carboxypeptidase-like 19	3.05865	0	0.443968	0
Zm00001d030172	Zm00001d030172_T004	1:110343295-110347955	Serine carboxypeptidase-like 19	1.67712	0	0	4.21059
Zm00001d030172	Zm00001d030172_T005	1:110343453-110347955	Serine carboxypeptidase-like 19	5.29874	14.189	3.94967	0
Zm00001d030172	Zm00001d030172_T006	1:110343453-110348109	Serine carboxypeptidase-like 19	0	1.88278	1.15916	5.19639
Zm00001d030172	Zm00001d030172_T007	1:110343513-110347955	Serine carboxypeptidase-like 19	0.000955982	6.00716	5.60266	0
Zm00001d030172	Zm00001d030172_T008	1:110344213-110347958	Serine carboxypeptidase-like 19	0.199993	0	0	0
Zm00001d030173	Zm00001d030173_T001	1:110378372-110389152	Calmodulin-binding receptor-like cytoplasmic kinase 3	0.593816	0	0	0.275952
Zm00001d030173	Zm00001d030173_T003	1:110378382-110389162	Calmodulin-binding receptor-like cytoplasmic kinase 3	1.32049	2.15363	0.751171	1.60887
Zm00001d030173	Zm00001d030173_T005	1:110378382-110389224	Calmodulin-binding receptor-like cytoplasmic kinase 3	70.9744	73.8725	78.9368	35.4896
Zm00001d030173	Zm00001d030173_T006	1:110378382-110389224	Calmodulin-binding receptor-like cytoplasmic kinase 3	7.90086e-09	0.27845	0.00641405	35.1477
Zm00001d030173	Zm00001d030173_T007	1:110378382-110389224	Calmodulin-binding receptor-like cytoplasmic kinase 3	0.0906762	2.2784	2.44957	0.227997
Zm00001d030173	Zm00001d030173_T009	1:110378383-110389184	Calmodulin-binding receptor-like cytoplasmic kinase 3	3.89654	3.41014	0.414472	2.79688
Zm00001d030173	Zm00001d030173_T011	1:110378386-110389158	Calmodulin-binding receptor-like cytoplasmic kinase 3	0	0	0.000747026	0
Zm00001d030173	Zm00001d030173_T013	1:110378387-110389140	Calmodulin-binding receptor-like cytoplasmic kinase 3	2.42227	1.22695	2.69782	2.49746
Zm00001d030173	Zm00001d030173_T014	1:110378387-110389149	Calmodulin-binding receptor-like cytoplasmic kinase 3	0.474804	0	1.30071e-06	0
Zm00001d030173	Zm00001d030173_T016	1:110381782-110388153	Calmodulin-binding receptor-like cytoplasmic kinase 3	0	0	0.0759801	0
Zm00001d030173	Zm00001d030173_T017	1:110381782-110389093	Calmodulin-binding receptor-like cytoplasmic kinase 3	0.806588	0.452419	2.05895	1.54991
Zm00001d030173	Zm00001d030173_T021	1:110381782-110389184	Calmodulin-binding receptor-like cytoplasmic kinase 3	0	0	0	0
Zm00001d030173	Zm00001d030173_T022	1:110381782-110389184	Calmodulin-binding receptor-like cytoplasmic kinase 3	0	0	0	0.796571
Zm00001d030173	Zm00001d030173_T024	1:110381783-110389184	Calmodulin-binding receptor-like cytoplasmic kinase 3	0	0	0	0
Zm00001d030174	Zm00001d030174_T001	1:110508512-110509792	Lecithin-cholesterol acyltransferase-like 1	0	0	0	0.564074
Zm00001d027681	Zm00001d027681_T001	1:11065460-11065705	function unknown	13.8415	4.77372	4.44783	12.9761
Zm00001d027682	Zm00001d027682_T001	1:11066056-11068790	WAT1-related protein	6.07069	2.13476	1.01585	2.5543
Zm00001d027682	Zm00001d027682_T002	1:11066056-11069126	WAT1-related protein	0.248294	0	0	0
Zm00001d027682	Zm00001d027682_T003	1:11066057-11069126	WAT1-related protein	0	0	0	0
Zm00001d030176	Zm00001d030176_T001	1:110660706-110660888	function unknown	0	0	0	0
Zm00001d030177	Zm00001d030177_T001	1:110786228-110786665	function unknown	0	0	0	0
Zm00001d030179	Zm00001d030179_T001	1:110823196-110824777	function unknown	0	0	0	0
Zm00001d030179	Zm00001d030179_T002	1:110823255-110824896	function unknown	0	2.03615	0	0
Zm00001d030179	Zm00001d030179_T003	1:110823286-110824905	function unknown	1.4993	0	2.10229	2.70155
Zm00001d030179	Zm00001d030179_T004	1:110823290-110824905	function unknown	0	0	0	0
Zm00001d030179	Zm00001d030179_T005	1:110823337-110824902	function unknown	0	4.16918	0	0
Zm00001d030180	Zm00001d030180_T001	1:110825776-110826168	function unknown	0	0	0	0
Zm00001d030181	Zm00001d030181_T001	1:111081054-111082160	Protein PHLOEM PROTEIN 2-LIKE A10	5.29495	8.3931	8.15738	3.69979
Zm00001d030182	Zm00001d030182_T001	1:111116230-111116739	function unknown	0	0	0	0
Zm00001d030183	Zm00001d030183_T001	1:111117544-111123936	function unknown	0.089482	2.68621	0	0
Zm00001d027683	Zm00001d027683_T001	1:11126731-11130713	Tetratricopeptide repeat TPR-like superfamily protein	0.835303	2.19319	1.59183	0.642121
Zm00001d027684	Zm00001d027684_T001	1:11137397-11138338	RING-H2 finger protein ATL16	0.37389	0	0	0
Zm00001d027685	Zm00001d027685_T001	1:11144189-11145097	RING-H2 finger protein ATL16	0.0937849	0.527885	0.499801	1.49783
Zm00001d027686	Zm00001d027686_T001	1:11155767-11156159	Ethylene-responsive transcription factor ERF098	0	0	0	0
Zm00001d027687	Zm00001d027687_T001	1:11155935-11156159	function unknown	0	0	0	0
Zm00001d027688	Zm00001d027688_T001	1:11158115-11165088	Proteasome subunit alpha type	0	0	2.05899e-08	7.74393
Zm00001d027688	Zm00001d027688_T002	1:11158115-11165101	Proteasome subunit alpha type	6.11815	4.71932	7.03731	5.207
Zm00001d027688	Zm00001d027688_T003	1:11158115-11165110	Proteasome subunit alpha type	0.129524	0	0.0543402	3.95407e-05
Zm00001d027688	Zm00001d027688_T004	1:11158115-11165247	Proteasome subunit alpha type	0	0	0	1.50909e-07
Zm00001d027688	Zm00001d027688_T005	1:11158249-11165041	Proteasome subunit alpha type	40.6721	46.5107	28.8832	21.5131
Zm00001d027688	Zm00001d027688_T006	1:11158249-11165110	Proteasome subunit alpha type	2.0181	0.972135	1.77721	2.52361
Zm00001d027688	Zm00001d027688_T007	1:11158369-11165121	Proteasome subunit alpha type	24.2074	15.3562	18.9177	23.7911
Zm00001d027233	Zm00001d027233_T001	1:111655-118312	ATP-dependent DNA helicase SourceUniProtKBTrEMBL	0.0637698	0	0.284801	0.0738606
Zm00001d027690	Zm00001d027690_T001	1:11168984-11169217	9-cis-epoxycarotenoid dioxygenase NCED3 chloroplastic	0	0	0	0
Zm00001d030184	Zm00001d030184_T001	1:111872707-111923924	CW7	0	0	0	0
Zm00001d030184	Zm00001d030184_T002	1:111872707-111923924	CW7	20.6022	16.7775	12.6537	11.7306
Zm00001d030185	Zm00001d030185_T001	1:111904156-111905818	function unknown	0	0	1.37576	0
Zm00001d027691	Zm00001d027691_T001	1:11207688-11225217	function unknown	0	2.15892	0	0
Zm00001d030189	Zm00001d030189_T001	1:112085095-112086411	function unknown	0	0	0	0
Zm00001d030191	Zm00001d030191_T001	1:112125984-112127811	Homeobox-leucine zipper protein HAT3	10.4694	11.9292	5.96126	13.563
Zm00001d030193	Zm00001d030193_T001	1:112389810-112390904	F10K1.23	0.432545	0	0	2.13713
Zm00001d030194	Zm00001d030194_T001	1:112579258-112586085	Inositol-tetrakisphosphate 1-kinase 3	19.2396	9.90094	14.7145	14.4205
Zm00001d030198	Zm00001d030198_T001	1:112883089-112885224	60S ribosomal protein L11-1	6.274	1.95463	0	0
Zm00001d030199	Zm00001d030199_T001	1:112977908-112980062	Peroxidase 54	0	0	0	0
Zm00001d030199	Zm00001d030199_T002	1:112977908-112980114	Peroxidase 54	0	0	0	0
Zm00001d030199	Zm00001d030199_T003	1:112977920-112980275	Peroxidase 54	0	0	0	0
Zm00001d027694	Zm00001d027694_T001	1:11299491-11303428	Solanesyl diphosphate synthase 2 chloroplastic	0.709652	15.3084	23.6452	10.5253
Zm00001d027694	Zm00001d027694_T002	1:11299491-11303586	Solanesyl diphosphate synthase 2 chloroplastic	78.5302	113.065	74.8149	106.487
Zm00001d027695	Zm00001d027695_T001	1:11304567-11304881	Glutaredoxin-C13	166.893	16.0974	176.191	141.884
Zm00001d027696	Zm00001d027696_T001	1:11305953-11309729	ATP-dependent DNA helicase SourceUniProtKBTrEMBL	0	0	0	0
Zm00001d030207	Zm00001d030207_T001	1:113121805-113124118	Pentatricopeptide repeat-containing protein	4.65486	4.08911	3.66797	1.88424
Zm00001d030207	Zm00001d030207_T002	1:113121875-113124364	Pentatricopeptide repeat-containing protein	0.816697	1.54064	0	1.6644
Zm00001d030208	Zm00001d030208_T001	1:113122076-113123932	Pentatricopeptide repeat protein PPR1106-17	0.604029	0	1.35791	3.53675
Zm00001d027697	Zm00001d027697_T001	1:11314620-11318076	function unknown	0	0	0	0
Zm00001d027697	Zm00001d027697_T002	1:11314620-11318076	function unknown	0	0	0	0
Zm00001d027697	Zm00001d027697_T003	1:11314620-11318076	function unknown	0	0	0	0
Zm00001d027698	Zm00001d027698_T001	1:11321124-11322611	Putative methyltransferase family protein	0	0	0	0
Zm00001d030212	Zm00001d030212_T001	1:113399321-113402153	Cysteine-rich receptor-like protein kinase 10	1.00072	0.146602	0.66105	1.56853
Zm00001d030213	Zm00001d030213_T001	1:113434606-113438057	Protein kinase	9.81191	5.48656	7.46175	10.2465
Zm00001d030214	Zm00001d030214_T001	1:113477268-113478896	Z-3-hexen-1-ol acetyltransferase	0	0	0	0
Zm00001d027699	Zm00001d027699_T001	1:11358826-11365515	Protein translocase protein transporter	19.3558	17.8618	22.3148	23.8579
Zm00001d027699	Zm00001d027699_T002	1:11358918-11365503	Protein translocase protein transporter	0.837988	0	1.30978	1.03139
Zm00001d027699	Zm00001d027699_T003	1:11358940-11365475	Protein translocase protein transporter	0.142796	0.320697	0	0
Zm00001d030216	Zm00001d030216_T001	1:113613327-113617911	Triosephosphate isomerase cytosolic	0	7.95147	0	0
Zm00001d030217	Zm00001d030217_T001	1:113696772-113712480	Whole genome shotgun sequence of line PN40024 scaffold7.assembly12x Fragment	0	1.74065e-09	2.80662	0.0206574
Zm00001d030217	Zm00001d030217_T002	1:113696772-113712522	Whole genome shotgun sequence of line PN40024 scaffold7.assembly12x Fragment	0.608385	0.8141	0	0
Zm00001d030217	Zm00001d030217_T003	1:113696793-113712484	Whole genome shotgun sequence of line PN40024 scaffold7.assembly12x Fragment	0	0	2.83856	0
Zm00001d030217	Zm00001d030217_T004	1:113696808-113712507	Whole genome shotgun sequence of line PN40024 scaffold7.assembly12x Fragment	5.78172	4.77026	9.41088	6.75016
Zm00001d030217	Zm00001d030217_T005	1:113696812-113712369	Whole genome shotgun sequence of line PN40024 scaffold7.assembly12x Fragment	0	0.723209	1.38322	0
Zm00001d030217	Zm00001d030217_T009	1:113696826-113702905	Whole genome shotgun sequence of line PN40024 scaffold7.assembly12x Fragment	0	0	0	0
Zm00001d030217	Zm00001d030217_T011	1:113696847-113712522	Whole genome shotgun sequence of line PN40024 scaffold7.assembly12x Fragment	0	0	0	0
Zm00001d030217	Zm00001d030217_T012	1:113696848-113702763	Whole genome shotgun sequence of line PN40024 scaffold7.assembly12x Fragment	1.12266	1.93404	0.73621	0.524175
Zm00001d030217	Zm00001d030217_T013	1:113696848-113712357	Whole genome shotgun sequence of line PN40024 scaffold7.assembly12x Fragment	0.116355	0	0	0
Zm00001d030217	Zm00001d030217_T014	1:113696848-113712507	Whole genome shotgun sequence of line PN40024 scaffold7.assembly12x Fragment	0.469633	0	0.0385202	0
Zm00001d030217	Zm00001d030217_T017	1:113696850-113712479	Whole genome shotgun sequence of line PN40024 scaffold7.assembly12x Fragment	0.00284206	0.359849	5.41001	0
Zm00001d030217	Zm00001d030217_T020	1:113696866-113712439	Whole genome shotgun sequence of line PN40024 scaffold7.assembly12x Fragment	0	0	0	0
Zm00001d030217	Zm00001d030217_T021	1:113697033-113712482	Whole genome shotgun sequence of line PN40024 scaffold7.assembly12x Fragment	24.2768	10.7155	14.2763	12.9441
Zm00001d030217	Zm00001d030217_T023	1:113697033-113712498	Whole genome shotgun sequence of line PN40024 scaffold7.assembly12x Fragment	0	0	0	0
Zm00001d030217	Zm00001d030217_T025	1:113700066-113712482	Whole genome shotgun sequence of line PN40024 scaffold7.assembly12x Fragment	12.3987	15.8424	26.6113	19.6253
Zm00001d030217	Zm00001d030217_T027	1:113701592-113712484	Whole genome shotgun sequence of line PN40024 scaffold7.assembly12x Fragment	7.30816	21.3821	2.99014	3.64337
Zm00001d030217	Zm00001d030217_T028	1:113709796-113712392	Whole genome shotgun sequence of line PN40024 scaffold7.assembly12x Fragment	12.2433	3.18981	0	13.5469
Zm00001d030217	Zm00001d030217_T029	1:113710252-113712522	Whole genome shotgun sequence of line PN40024 scaffold7.assembly12x Fragment	0	1.68473	0	6.35097
Zm00001d030218	Zm00001d030218_T001	1:113763280-113766247	Proline-rich receptor-like protein kinase PERK4	0	0	0	0
Zm00001d030218	Zm00001d030218_T002	1:113763420-113766171	Proline-rich receptor-like protein kinase PERK4	0	0	0	0
Zm00001d030218	Zm00001d030218_T003	1:113763435-113766247	Proline-rich receptor-like protein kinase PERK4	0	0	0	0
Zm00001d030218	Zm00001d030218_T004	1:113763487-113766247	Proline-rich receptor-like protein kinase PERK4	0.437165	0.0468353	0.208706	0.211152
Zm00001d030218	Zm00001d030218_T005	1:113764066-113766173	Proline-rich receptor-like protein kinase PERK4	0	0	0.0781029	0.505175
Zm00001d030220	Zm00001d030220_T001	1:113769645-113772634	alphabeta-Hydrolases superfamily protein	52.2788	63.9126	71.8454	65.666
Zm00001d030222	Zm00001d030222_T001	1:114052702-114073722	function unknown	11.6344	1.61599	3.9861	3.85023
Zm00001d030222	Zm00001d030222_T002	1:114052702-114073743	function unknown	0	0	0	0
Zm00001d027700	Zm00001d027700_T001	1:11409287-11410861	phosphate transporter protein9	0	0	0	0
Zm00001d030223	Zm00001d030223_T001	1:114094770-114096277	ATP binding protein	44.1342	28.0656	34.7169	36.9464
Zm00001d027701	Zm00001d027701_T001	1:11432184-11438571	Appr-1-p processing enzyme family protein	6.77107	2.75659	4.82056	0
Zm00001d027701	Zm00001d027701_T002	1:11432184-11438681	Appr-1-p processing enzyme family protein	0	1.85548	3.46064	1.10473
Zm00001d027701	Zm00001d027701_T003	1:11432345-11438542	Appr-1-p processing enzyme family protein	12.0205	10.7559	12.6155	23.3304
Zm00001d027701	Zm00001d027701_T004	1:11432433-11438637	Appr-1-p processing enzyme family protein	1.62097	0.551897	0.374495	0.823227
Zm00001d027701	Zm00001d027701_T005	1:11432471-11438542	Appr-1-p processing enzyme family protein	14.1046	15.9324	10.6494	3.32388
Zm00001d030227	Zm00001d030227_T001	1:114444412-114445185	function unknown	0	0	0	0
Zm00001d030228	Zm00001d030228_T001	1:114468826-114469290	function unknown	0	0	0	0
Zm00001d030229	Zm00001d030229_T001	1:114513403-114514301	CCT motif family protein	0	0	0	0
Zm00001d030230	Zm00001d030230_T001	1:114671981-114679743	Kinesin-like protein KIN-5D	0	0	0	0
Zm00001d030230	Zm00001d030230_T003	1:114671981-114679939	Kinesin-like protein KIN-5D	0	0	0	0
Zm00001d030230	Zm00001d030230_T004	1:114671981-114679939	Kinesin-like protein KIN-5D	0	0	0	0
Zm00001d030230	Zm00001d030230_T005	1:114672009-114679743	Kinesin-like protein KIN-5D	0	0	0	0
Zm00001d030230	Zm00001d030230_T008	1:114672010-114679743	Kinesin-like protein KIN-5D	0	0	0	0
Zm00001d030230	Zm00001d030230_T009	1:114672012-114678883	Kinesin-like protein KIN-5D	0.214785	0.252355	0	0.889267
Zm00001d030230	Zm00001d030230_T012	1:114672012-114679743	Kinesin-like protein KIN-5D	0	0	0	0
Zm00001d030230	Zm00001d030230_T014	1:114672015-114679743	Kinesin-like protein KIN-5D	0	0	0	0
Zm00001d030230	Zm00001d030230_T016	1:114672034-114679743	Kinesin-like protein KIN-5D	0	0	0	0
Zm00001d030230	Zm00001d030230_T017	1:114672035-114677609	Kinesin-like protein KIN-5D	0.85355	0	0	0.823082
Zm00001d030230	Zm00001d030230_T019	1:114672039-114679743	Kinesin-like protein KIN-5D	0	0	0	0
Zm00001d030230	Zm00001d030230_T020	1:114672043-114679743	Kinesin-like protein KIN-5D	0	0	0.559629	0
Zm00001d030230	Zm00001d030230_T021	1:114672044-114677721	Kinesin-like protein KIN-5D	0.000167557	0	0	0.000623195
Zm00001d030230	Zm00001d030230_T023	1:114672050-114679939	Kinesin-like protein KIN-5D	0	0	0	0
Zm00001d030230	Zm00001d030230_T025	1:114672056-114679681	Kinesin-like protein KIN-5D	0	0	0	0
Zm00001d030230	Zm00001d030230_T026	1:114673284-114679743	Kinesin-like protein KIN-5D	0	0	0	0
Zm00001d030231	Zm00001d030231_T001	1:114871271-114878944	function unknown	8.52616	5.23237	10.6	6.71506
Zm00001d030231	Zm00001d030231_T002	1:114871271-114880505	function unknown	2.98501	4.34355	1.24791	3.38252
Zm00001d027702	Zm00001d027702_T001	1:11490592-11492813	Zinc finger C2H2 type family protein expressed	0	0.0725951	0	0
Zm00001d030232	Zm00001d030232_T001	1:114928784-114930818	Transcription factor bHLH18	0	0	0	0
Zm00001d027703	Zm00001d027703_T001	1:11493216-11494997	L-ornithine N5-acetyltransferase NATA1	0	0	0	0
Zm00001d027703	Zm00001d027703_T002	1:11493216-11495046	L-ornithine N5-acetyltransferase NATA1	0.1822	0	0	0.5897
Zm00001d027703	Zm00001d027703_T003	1:11494018-11495024	L-ornithine N5-acetyltransferase NATA1	2.05474	0.425606	3.91086	1.85677
Zm00001d030233	Zm00001d030233_T001	1:115105213-115107350	Protein NRT1 PTR FAMILY 8.3	0	0	0	0
Zm00001d030234	Zm00001d030234_T001	1:115148363-115150637	Protein NRT1 PTR FAMILY 8.3	0	0	0	0
Zm00001d030235	Zm00001d030235_T001	1:115181093-115183345	Peptide transporter PTR2	3.61447	5.72545	2.34137e-05	2.07274e-05
Zm00001d030235	Zm00001d030235_T002	1:115181093-115183457	Peptide transporter PTR2	0.650175	8.60729e-05	3.55143	10.5717
Zm00001d030235	Zm00001d030235_T003	1:115181094-115183515	Peptide transporter PTR2	0	1.02466	0	0
Zm00001d030236	Zm00001d030236_T001	1:115306970-115307682	Gibberellin-regulated protein 12	0	0	0	0
Zm00001d030239	Zm00001d030239_T005	1:115448353-115456662	P-loop containing nucleoside triphosphate hydrolases superfamily protein	2.8776	0	1.11991	2.01648
Zm00001d030239	Zm00001d030239_T007	1:115448353-115461162	P-loop containing nucleoside triphosphate hydrolases superfamily protein	0	0	0	0
Zm00001d030239	Zm00001d030239_T010	1:115448417-115461162	P-loop containing nucleoside triphosphate hydrolases superfamily protein	0	0	0	0
Zm00001d030239	Zm00001d030239_T012	1:115448424-115461159	P-loop containing nucleoside triphosphate hydrolases superfamily protein	0.459159	2.39491	1.49614	2.0941
Zm00001d030239	Zm00001d030239_T017	1:115448543-115454479	P-loop containing nucleoside triphosphate hydrolases superfamily protein	9.20088	8.48121	0.0039595	5.14562
Zm00001d030239	Zm00001d030239_T021	1:115448543-115461159	P-loop containing nucleoside triphosphate hydrolases superfamily protein	0	0	3.21565	0
Zm00001d030239	Zm00001d030239_T022	1:115448544-115455425	P-loop containing nucleoside triphosphate hydrolases superfamily protein	1.18664	0.376397	1.3186	1.28086
Zm00001d030239	Zm00001d030239_T025	1:115448548-115454583	P-loop containing nucleoside triphosphate hydrolases superfamily protein	0.000287392	4.03277e-09	3.08796	1.16925
Zm00001d030239	Zm00001d030239_T029	1:115448709-115456662	P-loop containing nucleoside triphosphate hydrolases superfamily protein	1.71136	5.1089	0.000314762	0
Zm00001d030239	Zm00001d030239_T033	1:115448759-115454577	P-loop containing nucleoside triphosphate hydrolases superfamily protein	0	0	0	0
Zm00001d030239	Zm00001d030239_T034	1:115448759-115455974	P-loop containing nucleoside triphosphate hydrolases superfamily protein	2.56945	1.20069	1.14848e-09	2.74385
Zm00001d030239	Zm00001d030239_T035	1:115448759-115456412	P-loop containing nucleoside triphosphate hydrolases superfamily protein	0	0	0	0
Zm00001d030239	Zm00001d030239_T036	1:115448759-115456499	P-loop containing nucleoside triphosphate hydrolases superfamily protein	2.8641	1.1311	8.19482	0.192233
Zm00001d030239	Zm00001d030239_T041	1:115448793-115461159	P-loop containing nucleoside triphosphate hydrolases superfamily protein	0	0	0	0
Zm00001d030240	Zm00001d030240_T001	1:115468026-115470015	function unknown	0	0	0	0
Zm00001d027705	Zm00001d027705_T001	1:11553987-11554837	function unknown	0	2.09485	0	0
Zm00001d027706	Zm00001d027706_T001	1:11584062-11590117	transducin family protein WD-40 repeat family protein	2.02172	2.22771	0	0
Zm00001d027706	Zm00001d027706_T002	1:11584062-11590167	transducin family protein WD-40 repeat family protein	0	0.65112	0	0
Zm00001d027706	Zm00001d027706_T003	1:11584065-11589793	transducin family protein WD-40 repeat family protein	0.329991	0.0829435	0.34262	0
Zm00001d027706	Zm00001d027706_T004	1:11584065-11590167	transducin family protein WD-40 repeat family protein	0	0	0	0
Zm00001d027706	Zm00001d027706_T005	1:11584176-11589935	transducin family protein WD-40 repeat family protein	0	1.22954	2.11642	2.98531
Zm00001d027707	Zm00001d027707_T001	1:11591119-11595660	Cell division control protein 48 homolog D	15.3663	21.3374	28.8178	7.15108
Zm00001d027707	Zm00001d027707_T002	1:11591202-11595648	Cell division control protein 48 homolog D	20.6818	14.0545	0.49936	25.5712
Zm00001d027707	Zm00001d027707_T003	1:11591211-11594268	Cell division control protein 48 homolog D	31.1908	21.9752	23.221	14.5795
Zm00001d027707	Zm00001d027707_T004	1:11591211-11595605	Cell division control protein 48 homolog D	1.09342e-06	0	0.00821173	5.219
Zm00001d027707	Zm00001d027707_T005	1:11591237-11595641	Cell division control protein 48 homolog D	0	0.539101	0	0
Zm00001d027707	Zm00001d027707_T006	1:11591237-11595641	Cell division control protein 48 homolog D	7.46147	0.00196323	15.7632	0.0139622
Zm00001d027707	Zm00001d027707_T007	1:11591241-11595635	Cell division control protein 48 homolog D	2.63668	1.77509	9.9316	6.72995
Zm00001d030247	Zm00001d030247_T001	1:116368337-116370156	function unknown	0	0	0	0
Zm00001d030248	Zm00001d030248_T001	1:116499583-116507606	Z-3-hexen-1-ol acetyltransferase	0	0	0	0
Zm00001d027708	Zm00001d027708_T001	1:11664783-11666376	Metal ion binding protein	1.83386	3.45565	2.2319	3.09324
Zm00001d027708	Zm00001d027708_T002	1:11664783-11666908	Metal ion binding protein	0	2.34378	1.36673	0.269632
Zm00001d027709	Zm00001d027709_T001	1:11671171-11678416	Transcription factor Dp-1	1.71164e-09	5.14866	12.3483	6.28147e-05
Zm00001d027709	Zm00001d027709_T002	1:11671171-11678446	Transcription factor Dp-1	13.3505	10.9296	0	10.3415
Zm00001d030250	Zm00001d030250_T001	1:116773992-116777183	Transparent testa 12 protein	0.259608	0.120368	0.232216	0.461488
Zm00001d030251	Zm00001d030251_T001	1:116811699-116813033	U-box domain-containing protein 21	0.194798	0	0	0
Zm00001d030252	Zm00001d030252_T001	1:116836630-116837165	peptidyl-prolyl cis-trans isomerases	0	0	0	0
Zm00001d030253	Zm00001d030253_T001	1:116931237-116932947	Z-3-hexen-1-ol acetyltransferase	0.107357	0	0.0971447	0
Zm00001d030255	Zm00001d030255_T001	1:116942840-116943186	function unknown	0	7.40868	0	0
Zm00001d030256	Zm00001d030256_T001	1:117002474-117006132	alphabeta-Hydrolases superfamily protein	0	0	1.52514	0
Zm00001d030256	Zm00001d030256_T002	1:117002474-117006142	alphabeta-Hydrolases superfamily protein	0	0	0	0
Zm00001d030256	Zm00001d030256_T003	1:117002505-117006192	alphabeta-Hydrolases superfamily protein	8.58961	9.49855	9.99539	2.46419
Zm00001d030256	Zm00001d030256_T004	1:117002505-117006192	alphabeta-Hydrolases superfamily protein	0	9.83465e-07	2.01222e-07	7.88293
Zm00001d030256	Zm00001d030256_T005	1:117002505-117006192	alphabeta-Hydrolases superfamily protein	0	0	0	0
Zm00001d030256	Zm00001d030256_T006	1:117002534-117006144	alphabeta-Hydrolases superfamily protein	71.1357	64.928	74.7715	68.9028
Zm00001d030256	Zm00001d030256_T007	1:117002557-117006144	alphabeta-Hydrolases superfamily protein	4.96265	2.37785	0.914674	5.02185
Zm00001d030257	Zm00001d030257_T001	1:117094425-117095629	function unknown	0	0	0	0
Zm00001d027710	Zm00001d027710_T001	1:11715889-11717774	Peroxidase 60	0	0	0	0
Zm00001d027710	Zm00001d027710_T002	1:11715983-11717774	Peroxidase 60	0.0591186	0	0	0
Zm00001d027710	Zm00001d027710_T003	1:11716025-11717630	Peroxidase 60	0	0	0	0
Zm00001d027711	Zm00001d027711_T001	1:11719840-11725041	4-coumarate--CoA ligase-like 7	2.44997	3.17578	0	2.86198
Zm00001d027711	Zm00001d027711_T002	1:11719840-11725110	4-coumarate--CoA ligase-like 7	0.974619	1.65129	2.04537	0
Zm00001d027711	Zm00001d027711_T003	1:11719874-11725095	4-coumarate--CoA ligase-like 7	37.4625	44.0675	55.9457	37.1376
Zm00001d027711	Zm00001d027711_T004	1:11719997-11725003	4-coumarate--CoA ligase-like 7	10.8667	2.78276	4.91788	6.69696
Zm00001d030261	Zm00001d030261_T001	1:117216448-117216960	function unknown	0	0	0	0
Zm00001d030262	Zm00001d030262_T001	1:117245700-117246281	function unknown	0	0	0	0
Zm00001d030264	Zm00001d030264_T001	1:117368825-117372502	Ankyrin repeat-containing protein	11.376	16.7391	5.16398e-05	10.9279
Zm00001d030264	Zm00001d030264_T002	1:117369134-117372502	Ankyrin repeat-containing protein	37.7311	34.299	23.0962	27.9517
Zm00001d030264	Zm00001d030264_T003	1:117370212-117372541	Ankyrin repeat-containing protein	1.31244	2.68879	1.37318	1.84478
Zm00001d030266	Zm00001d030266_T001	1:117619933-117695083	Callose synthase 10	0	4.53823	5.18497	2.02351
Zm00001d030266	Zm00001d030266_T004	1:117619954-117694768	Callose synthase 10	0	0	1.43423e-05	0
Zm00001d030266	Zm00001d030266_T005	1:117619954-117694886	Callose synthase 10	0	0.000551754	1.15109	6.28305
Zm00001d030266	Zm00001d030266_T007	1:117619954-117694956	Callose synthase 10	1.08019	0.416121	2.35885e-07	1.33135e-06
Zm00001d030266	Zm00001d030266_T008	1:117619988-117694863	Callose synthase 10	0	0	4.45596	0
Zm00001d030266	Zm00001d030266_T011	1:117619988-117694864	Callose synthase 10	0	0	9.54402e-06	0
Zm00001d030266	Zm00001d030266_T013	1:117619993-117694886	Callose synthase 10	10.1173	29.4476	16.5085	1.82132
Zm00001d030266	Zm00001d030266_T014	1:117619993-117694886	Callose synthase 10	2.69853e-08	0	0.239995	8.72565e-10
Zm00001d030266	Zm00001d030266_T016	1:117620014-117694886	Callose synthase 10	0	0	2.24649e-07	0
Zm00001d030266	Zm00001d030266_T018	1:117620014-117694928	Callose synthase 10	1.71541	0	0.161036	0
Zm00001d030266	Zm00001d030266_T019	1:117620014-117694929	Callose synthase 10	0	0	0	0
Zm00001d030266	Zm00001d030266_T021	1:117620039-117694956	Callose synthase 10	0.448051	2.5967e-07	0.00070826	0
Zm00001d030266	Zm00001d030266_T023	1:117620063-117694865	Callose synthase 10	0	0	0	0
Zm00001d030266	Zm00001d030266_T025	1:117620064-117694873	Callose synthase 10	0	0	6.11894e-06	0
Zm00001d030266	Zm00001d030266_T027	1:117620113-117694921	Callose synthase 10	0	0.829939	0	0
Zm00001d030266	Zm00001d030266_T028	1:117620115-117694882	Callose synthase 10	0	0	0	0
Zm00001d030266	Zm00001d030266_T031	1:117620115-117694904	Callose synthase 10	0	0	0	0
Zm00001d030266	Zm00001d030266_T032	1:117620118-117667881	Callose synthase 10	0	0	0	0
Zm00001d030266	Zm00001d030266_T033	1:117620118-117694768	Callose synthase 10	0	0	1.05808e-08	0
Zm00001d030266	Zm00001d030266_T035	1:117620118-117694778	Callose synthase 10	8.52436e-06	8.07953e-06	0.345575	0
Zm00001d030266	Zm00001d030266_T036	1:117620118-117694858	Callose synthase 10	0	9.55926e-08	5.37717e-07	5.72868e-10
Zm00001d030266	Zm00001d030266_T039	1:117620130-117694866	Callose synthase 10	0	0	0	0
Zm00001d030266	Zm00001d030266_T041	1:117620140-117694836	Callose synthase 10	0	0	4.56099e-09	0
Zm00001d030266	Zm00001d030266_T045	1:117620233-117694898	Callose synthase 10	0.00188638	0.20849	12.1807	3.93958e-07
Zm00001d030266	Zm00001d030266_T047	1:117620260-117694865	Callose synthase 10	1.89648	3.04551	2.23461	6.94551e-10
Zm00001d030266	Zm00001d030266_T048	1:117620376-117694780	Callose synthase 10	13.148	5.03911e-08	3.73855e-10	0.0193652
Zm00001d030266	Zm00001d030266_T050	1:117620389-117694925	Callose synthase 10	0	0.0715858	0	1.08514
Zm00001d030266	Zm00001d030266_T052	1:117621099-117694909	Callose synthase 10	0.0402394	0.0139985	0.000120429	8.55444
Zm00001d030266	Zm00001d030266_T054	1:117621108-117694912	Callose synthase 10	8.19006	0.548553	0.00147875	0.000180632
Zm00001d030266	Zm00001d030266_T056	1:117621145-117694286	Callose synthase 10	0	0.57687	0	1.40979
Zm00001d030266	Zm00001d030266_T057	1:117622322-117694955	Callose synthase 10	0	0	0	0
Zm00001d030266	Zm00001d030266_T059	1:117622391-117694821	Callose synthase 10	0	0	0	0
Zm00001d030266	Zm00001d030266_T061	1:117622420-117694928	Callose synthase 10	0	0	1.5193	0
Zm00001d030266	Zm00001d030266_T063	1:117622617-117694792	Callose synthase 10	1.36008e-08	0	0	0
Zm00001d030266	Zm00001d030266_T064	1:117623414-117694902	Callose synthase 10	0	0	0	0
Zm00001d030266	Zm00001d030266_T066	1:117625156-117694841	Callose synthase 10	1.68892e-06	0	0	0
Zm00001d030266	Zm00001d030266_T068	1:117627389-117694915	Callose synthase 10	0	0	0	0
Zm00001d030266	Zm00001d030266_T069	1:117629235-117694929	Callose synthase 10	2.66323e-05	0	0	0
Zm00001d030266	Zm00001d030266_T072	1:117649838-117694865	Callose synthase 10	0.0937621	0.352235	0.310741	0.304885
Zm00001d030266	Zm00001d030266_T073	1:117650101-117694925	Callose synthase 10	8.8891e-07	0	0.000349971	0.00294146
Zm00001d030266	Zm00001d030266_T074	1:117650686-117694803	Callose synthase 10	0	0.326803	0	0
Zm00001d030266	Zm00001d030266_T077	1:117650709-117694838	Callose synthase 10	0.764269	0.204443	6.17118	0
Zm00001d030266	Zm00001d030266_T079	1:117650720-117694866	Callose synthase 10	1.32539	3.81384e-09	0	0
Zm00001d030266	Zm00001d030266_T080	1:117651082-117694863	Callose synthase 10	0.125466	0.00185092	8.55362e-10	0
Zm00001d030266	Zm00001d030266_T081	1:117651442-117694886	Callose synthase 10	9.8177	15.6022	0	2.32593e-08
Zm00001d030266	Zm00001d030266_T083	1:117651546-117694924	Callose synthase 10	0	1.77223	0	0
Zm00001d030266	Zm00001d030266_T085	1:117651882-117694762	Callose synthase 10	2.09076	1.59645	2.56712	1.26355
Zm00001d030266	Zm00001d030266_T086	1:117653458-117659906	Callose synthase 10	0	0.12884	0	0
Zm00001d030266	Zm00001d030266_T087	1:117653558-117694863	Callose synthase 10	0.00216497	0.219532	1.51418e-06	0
Zm00001d030266	Zm00001d030266_T088	1:117653831-117694780	Callose synthase 10	10.213	8.41021	0.00206923	0
Zm00001d030266	Zm00001d030266_T089	1:117654106-117694907	Callose synthase 10	6.67173e-06	1.6252	20.7523	0.00309055
Zm00001d030266	Zm00001d030266_T090	1:117654114-117694841	Callose synthase 10	0.191349	0.0521622	15.0378	6.80438
Zm00001d030266	Zm00001d030266_T092	1:117659847-117694908	Callose synthase 10	13.2361	33.9027	7.44403	16.919
Zm00001d030266	Zm00001d030266_T093	1:117660158-117694939	Callose synthase 10	0.533162	2.4253	0	0
Zm00001d030266	Zm00001d030266_T095	1:117672021-117682168	Callose synthase 10	0.32449	0.27461	0.355558	0.124207
Zm00001d030266	Zm00001d030266_T096	1:117676231-117694908	Callose synthase 10	1.7792	3.23461	12.2232	0
Zm00001d030266	Zm00001d030266_T097	1:117688668-117694928	Callose synthase 10	7.51059	16.9415	12.8931	10.0194
Zm00001d027713	Zm00001d027713_T001	1:11783331-11784682	Leucine-rich repeat protein kinase family protein	0	0	0	0
Zm00001d030267	Zm00001d030267_T001	1:117873517-117874098	function unknown	0.869451	1.45127	3.08926	1.57364
Zm00001d030269	Zm00001d030269_T001	1:118075580-118079335	Probable alpha-mannosidase	0	0	0	0
Zm00001d030270	Zm00001d030270_T001	1:118102744-118125713	Probable alpha-mannosidase	0	0	0	0
Zm00001d030270	Zm00001d030270_T002	1:118110144-118125713	Probable alpha-mannosidase	3.93902	4.63404	2.8124	0.843215
Zm00001d030274	Zm00001d030274_T001	1:118296820-118297026	Enoyl-acyl-carrier-protein reductase NADH chloroplastic	8.41251	10.1522	1.8572	1.82793
Zm00001d030275	Zm00001d030276_T001	1:118377067-118379401	Enoyl-acyl-carrier-protein reductase NADH chloroplastic	15.1285	8.88069	17.4405	18.2262
Zm00001d030277	Zm00001d030277_T001	1:118415047-118417551	Enoyl-acyl-carrier-protein reductase NADH chloroplastic	26.0596	14.0089	13.7313	0
Zm00001d030279	Zm00001d030279_T001	1:118603236-118603761	function unknown	0	0	0	0
Zm00001d030279	Zm00001d030279_T002	1:118603236-118603761	function unknown	0	4.78107	0	0
Zm00001d027234	Zm00001d027234_T001	1:118683-119739	function unknown	0.502371	0	0	0
Zm00001d030280	Zm00001d030280_T001	1:118773039-118775628	Protein SIEL	0	1.9034	0	0
Zm00001d030280	Zm00001d030280_T002	1:118773039-118775628	Protein SIEL	0	0	0	0
Zm00001d030280	Zm00001d030280_T003	1:118774738-118775628	Protein SIEL	2.82913	4.01815	0	8.82339
Zm00001d030281	Zm00001d030281_T001	1:118779141-118780914	DTW domain-containing protein	0	0	0	0
Zm00001d027714	Zm00001d027714_T001	1:11881252-11887552	ribosomal large subunit pseudouridine synthase B	10.5779	11.118	9.81213	9.98188
Zm00001d027714	Zm00001d027714_T002	1:11881329-11887552	ribosomal large subunit pseudouridine synthase B	1.99607	2.38812	0.473435	1.73618
Zm00001d030282	Zm00001d030282_T001	1:118828597-118833506	Probable alpha-mannosidase	2.43252	0	0	0
Zm00001d030282	Zm00001d030282_T002	1:118828597-118879115	Probable alpha-mannosidase	0	0	0	0
Zm00001d030282	Zm00001d030282_T003	1:118828597-118879133	Probable alpha-mannosidase	0	0	0	0
Zm00001d030282	Zm00001d030282_T004	1:118828598-118833506	Probable alpha-mannosidase	0	0.604946	3.18904	1.47739
Zm00001d030282	Zm00001d030282_T005	1:118828598-118879055	Probable alpha-mannosidase	0	0	0	0
Zm00001d030282	Zm00001d030282_T006	1:118828598-118879137	Probable alpha-mannosidase	0	0	0	0
Zm00001d030282	Zm00001d030282_T007	1:118829607-118879136	Probable alpha-mannosidase	0	0	0	0
Zm00001d030282	Zm00001d030282_T008	1:118829610-118879137	Probable alpha-mannosidase	4.84624	2.28612	4.27939e-06	8.03834e-06
Zm00001d030282	Zm00001d030282_T009	1:118829617-118879025	Probable alpha-mannosidase	0.0170138	0.00915863	10.1086	11.2431
Zm00001d030282	Zm00001d030282_T010	1:118829619-118878870	Probable alpha-mannosidase	0	0	0	0
Zm00001d030282	Zm00001d030282_T011	1:118829619-118879133	Probable alpha-mannosidase	28.8578	4.74264	41.2879	41.9236
Zm00001d030282	Zm00001d030282_T012	1:118829621-118879111	Probable alpha-mannosidase	0.322849	0	0	0.178598
Zm00001d030282	Zm00001d030282_T013	1:118829624-118879062	Probable alpha-mannosidase	0	0	0	0
Zm00001d030282	Zm00001d030282_T014	1:118829626-118879060	Probable alpha-mannosidase	0	0	0	0
Zm00001d030282	Zm00001d030282_T015	1:118829659-118877450	Probable alpha-mannosidase	101.002	26.2507	36.2605	55.3734
Zm00001d030282	Zm00001d030282_T016	1:118829660-118878733	Probable alpha-mannosidase	4.20327	0	4.33268	9.45134e-07
Zm00001d030282	Zm00001d030282_T017	1:118829660-118879118	Probable alpha-mannosidase	2.347	2.30927	5.19028	1.01041
Zm00001d030282	Zm00001d030282_T018	1:118829664-118879055	Probable alpha-mannosidase	0.840205	0.790305	1.06529	1.53111
Zm00001d030282	Zm00001d030282_T019	1:118829672-118879137	Probable alpha-mannosidase	0	0	0.0230001	0
Zm00001d030282	Zm00001d030282_T028	1:118829676-118875101	Probable alpha-mannosidase	2.85308	3.69072e-09	4.08739	18.4225
Zm00001d030282	Zm00001d030282_T030	1:118829676-118878891	Probable alpha-mannosidase	0	0	0	0
Zm00001d030282	Zm00001d030282_T031	1:118829676-118879113	Probable alpha-mannosidase	0	0	0	0
Zm00001d030282	Zm00001d030282_T034	1:118829676-118879142	Probable alpha-mannosidase	0	0	0	0
Zm00001d030282	Zm00001d030282_T035	1:118829677-118877769	Probable alpha-mannosidase	104.431	44.3692	119.567	105.236
Zm00001d030282	Zm00001d030282_T036	1:118829677-118879137	Probable alpha-mannosidase	0	0	0	0
Zm00001d030282	Zm00001d030282_T037	1:118829677-118879137	Probable alpha-mannosidase	0	0	0	0
Zm00001d030282	Zm00001d030282_T039	1:118829680-118879137	Probable alpha-mannosidase	0	0	1.32471e-08	0
Zm00001d030282	Zm00001d030282_T040	1:118829731-118879052	Probable alpha-mannosidase	0	0	0	0
Zm00001d030282	Zm00001d030282_T043	1:118829731-118879124	Probable alpha-mannosidase	2.88088	0	0	0
Zm00001d030282	Zm00001d030282_T044	1:118841868-118842760	Probable alpha-mannosidase	0	0	3.77052e-06	28.0916
Zm00001d030285	Zm00001d030285_T001	1:119480815-119493835	Probable alpha-mannosidase	0.000725621	1.08325	0	1.55601e-07
Zm00001d030285	Zm00001d030285_T002	1:119480815-119493835	Probable alpha-mannosidase	1.74332	4.9239e-09	1.20989	2.34568e-06
Zm00001d030285	Zm00001d030285_T003	1:119480815-119493835	Probable alpha-mannosidase	0	5.83681e-10	9.08338e-06	2.74258
Zm00001d030285	Zm00001d030285_T004	1:119480826-119493752	Probable alpha-mannosidase	0.287867	0	0	0.39276
Zm00001d030285	Zm00001d030285_T008	1:119480915-119493696	Probable alpha-mannosidase	4.03271	3.12299	4.90633	4.38829
Zm00001d027715	Zm00001d027715_T001	1:11952380-11984542	Armadillobeta-catenin repeat family protein kinesin motor family protein	0.0520391	0	0	0
Zm00001d027715	Zm00001d027715_T002	1:11952380-11984542	Armadillobeta-catenin repeat family protein kinesin motor family protein	0.0929119	0	0.37341	0
Zm00001d027715	Zm00001d027715_T004	1:11952380-11984542	Armadillobeta-catenin repeat family protein kinesin motor family protein	0.376484	0.481106	0	0
Zm00001d027715	Zm00001d027715_T005	1:11952458-11955072	Armadillobeta-catenin repeat family protein kinesin motor family protein	0	0	0	0
Zm00001d030287	Zm00001d030287_T001	1:119697338-119701670	Protein CLT2 chloroplastic	0	0	0	0
Zm00001d030287	Zm00001d030287_T002	1:119697338-119701670	Protein CLT2 chloroplastic	0	0	0	0
Zm00001d030289	Zm00001d030289_T001	1:119708367-119713184	function unknown	0.0714955	1.78443	0	0
Zm00001d027273	Zm00001d027273_T001	1:1198058-1206947	function unknown	0	0	0	0
Zm00001d027715	Zm00001d027715_T006	1:11981212-11984458	Armadillobeta-catenin repeat family protein kinesin motor family protein	1.12685	0.352405	1.48695	0
Zm00001d030290	Zm00001d030290_T001	1:119840788-119847709	26S proteasome non-ATPase regulatory subunit 4 homolog	0.148466	0.137526	0	0.172823
Zm00001d030290	Zm00001d030290_T002	1:119840788-119847803	26S proteasome non-ATPase regulatory subunit 4 homolog	0	0	0	0
Zm00001d030295	Zm00001d030295_T001	1:120059292-120060691	Putative fucosyltransferase-like protein	2.38217	1.67066	6.78073	2.75068
Zm00001d030296	Zm00001d030296_T001	1:120070718-120072280	Novel plant SNARE 13	0	0	0	0.236999
Zm00001d030296	Zm00001d030296_T002	1:120070820-120072280	Novel plant SNARE 13	0	0	0	0
Zm00001d030297	Zm00001d030297_T001	1:120263198-120268532	Boron transporter 4	0	0.301055	0.183725	0
Zm00001d027717	Zm00001d027717_T001	1:12042589-12043629	Expansin-A11	0	0	0	0
Zm00001d030299	Zm00001d030299_T001	1:120673742-120686381	Queuine tRNA-ribosyltransferase subunit qtrtd1	0.296056	0.295105	0.784045	0.256116
Zm00001d030299	Zm00001d030299_T002	1:120682530-120686216	Queuine tRNA-ribosyltransferase subunit qtrtd1	0.294368	0.541192	0.11202	0.430044
Zm00001d027718	Zm00001d027718_T001	1:12073317-12074572	Expansin-A11	0	0	0	0
Zm00001d027718	Zm00001d027718_T002	1:12073374-12074572	Expansin-A11	0	0	0	0
Zm00001d030300	Zm00001d030300_T001	1:120740105-120741523	function unknown	4.40821	7.43259	6.05866	4.49233
Zm00001d030300	Zm00001d030300_T002	1:120740214-120741735	function unknown	0.947387	0.413798	0.580242	2.48247
Zm00001d030301	Zm00001d030301_T001	1:120802390-120812747	function unknown	14.6008	8.34761	14.8085	0.69911
Zm00001d030301	Zm00001d030301_T002	1:120802390-120812964	function unknown	1.92138	2.61606	0	0
Zm00001d030301	Zm00001d030301_T003	1:120802390-120812980	function unknown	19.3922	19.1526	15.046	21.7281
Zm00001d030303	Zm00001d030303_T001	1:121005848-121008389	THAUMATIN-LIKE PROTEIN 1	0	0	0	0
Zm00001d027719	Zm00001d027719_T001	1:12103775-12105421	La-related protein 1C	5.52234	5.25132	6.07063	6.71198
Zm00001d030304	Zm00001d030304_T001	1:121172256-121174233	Pathogenesis-related thaumatin superfamily protein	0.151561	0.726568	1.67257	0
Zm00001d030304	Zm00001d030304_T002	1:121172262-121174236	Pathogenesis-related thaumatin superfamily protein	0.10891	0	0.196349	0
Zm00001d030305	Zm00001d030305_T001	1:121211811-121213196	Proline-rich protein 2	0	0	0	0
Zm00001d030306	Zm00001d030306_T002	1:121223566-121228413	Fcf2 pre-rRNA processing protein	0	0	0	0
Zm00001d030306	Zm00001d030306_T004	1:121223576-121228423	Fcf2 pre-rRNA processing protein	0	0	0	0
Zm00001d030306	Zm00001d030306_T005	1:121223576-121228452	Fcf2 pre-rRNA processing protein	0	0	0	0
Zm00001d030306	Zm00001d030306_T006	1:121223590-121225729	Fcf2 pre-rRNA processing protein	0.0956837	0	0	0
Zm00001d030306	Zm00001d030306_T008	1:121223595-121228413	Fcf2 pre-rRNA processing protein	0	0	0	0
Zm00001d030306	Zm00001d030306_T009	1:121223595-121228452	Fcf2 pre-rRNA processing protein	0	0	0	0
Zm00001d030306	Zm00001d030306_T010	1:121223712-121228413	Fcf2 pre-rRNA processing protein	0	0	0	0
Zm00001d030306	Zm00001d030306_T011	1:121223920-121228413	Fcf2 pre-rRNA processing protein	0	0	0	0
Zm00001d030306	Zm00001d030306_T012	1:121225898-121228423	Fcf2 pre-rRNA processing protein	0	0	0	0
Zm00001d027275	Zm00001d027275_T001	1:1213077-1216127	Retrovirus-related Pol polyprotein LINE-1	0	0	0	0
Zm00001d030308	Zm00001d030308_T001	1:121352960-121354912	ARO1-like protein 4	2.9454	5.12871	3.58616	3.22003
Zm00001d027720	Zm00001d027720_T001	1:12139063-12139619	Heavy metal-associated isoprenylated plant protein 27	0	0	0	0
Zm00001d027721	Zm00001d027721_T001	1:12140948-12146615	high-affinity nickel-transport family protein	8.30073	10.6261	12.0581	15.2313
Zm00001d030310	Zm00001d030310_T001	1:121458401-121462310	auxin import carrier1	0	0	0	0
Zm00001d030310	Zm00001d030310_T002	1:121458413-121462310	auxin import carrier1	0	0	0	0
Zm00001d030311	Zm00001d030311_T001	1:121484802-121486613	function unknown	0	0	0	0
Zm00001d027722	Zm00001d027722_T001	1:12170863-12175121	Cell number regulator 13	7.79453	9.07103	2.82483	5.62898
Zm00001d027722	Zm00001d027722_T002	1:12170863-12175121	Cell number regulator 13	0	0	0	0
Zm00001d027722	Zm00001d027722_T003	1:12171285-12175121	Cell number regulator 13	29.8256	10.4493	13.8281	11.8491
Zm00001d027723	Zm00001d027723_T001	1:12176198-12180632	ABC-2 type transporter family protein	14.2725	0.67196	4.00012	3.52207
Zm00001d027723	Zm00001d027723_T002	1:12176198-12182441	ABC-2 type transporter family protein	67.5314	67.4588	76.5194	67.6542
Zm00001d030312	Zm00001d030312_T001	1:121800630-121814430	function unknown	0	0	0	0
Zm00001d030312	Zm00001d030312_T002	1:121800630-121814793	function unknown	0	0	0	0
Zm00001d030312	Zm00001d030312_T003	1:121800630-121814793	function unknown	0	0	0	0
Zm00001d030312	Zm00001d030312_T004	1:121800630-121814864	function unknown	0	0	0	0
Zm00001d030312	Zm00001d030312_T005	1:121800630-121814864	function unknown	0	0	0	0
Zm00001d030312	Zm00001d030312_T006	1:121800630-121814864	function unknown	0	0	0	0
Zm00001d030314	Zm00001d030314_T001	1:121820597-121821836	Proline-rich protein	0	0	0	0
Zm00001d030316	Zm00001d030316_T001	1:122018879-122020803	Proline-rich protein 2	0.816246	1.60295	17.1649	0.227582
Zm00001d030317	Zm00001d030317_T001	1:122082952-122084098	Hsp20alpha crystallin family protein	1.44277	0.578574	0.36997	0.721922
Zm00001d027235	Zm00001d027235_T001	1:122120-122614	Pentatricopeptide repeat-containing protein	0.559293	0	0	1.22049
Zm00001d030323	Zm00001d030323_T001	1:122199005-122202892	Leucine-rich repeat receptor-like protein kinase PEPR1	0.281019	0.995472	0.394066	0.531947
Zm00001d027276	Zm00001d027276_T001	1:1226063-1236227	GroES-like zinc-binding alcohol dehydrogenase family protein	7.35382	8.04323	10.9292	7.57367
Zm00001d030328	Zm00001d030328_T001	1:122695681-122697988	stearoyl-acyl-carrier-protein desaturase4	0.790081	0.309051	0.396599	0.776964
Zm00001d030328	Zm00001d030328_T002	1:122696170-122697988	stearoyl-acyl-carrier-protein desaturase4	0	0	0	0
Zm00001d030328	Zm00001d030328_T003	1:122696200-122697988	stearoyl-acyl-carrier-protein desaturase4	0	0	0	0
Zm00001d030329	Zm00001d030329_T001	1:122753347-122753682	function unknown	0	0	0	0
Zm00001d030330	Zm00001d030330_T001	1:122754466-122756273	function unknown	0	0	0	0
Zm00001d030330	Zm00001d030330_T002	1:122754606-122756273	function unknown	0	0	0	0
Zm00001d030330	Zm00001d030330_T003	1:122755603-122756273	function unknown	0.585528	0	0	0
Zm00001d030331	Zm00001d030331_T001	1:122787816-122789383	ATP-dependent DNA helicase SourceUniProtKBTrEMBL	0	0	0	0
Zm00001d027725	Zm00001d027725_T001	1:12285452-12287041	function unknown	0	0	0	0
Zm00001d027726	Zm00001d027726_T001	1:12288610-12296197	Protein RRP6-like 2	0	0	0	0
Zm00001d027726	Zm00001d027726_T002	1:12288610-12296555	Protein RRP6-like 2	71.9049	64.7547	66.0099	67.0363
Zm00001d027726	Zm00001d027726_T003	1:12288610-12296582	Protein RRP6-like 2	0	5.24477	0	4.78423e-08
Zm00001d027726	Zm00001d027726_T004	1:12288744-12295841	Protein RRP6-like 2	0	0	0	0
Zm00001d027726	Zm00001d027726_T006	1:12288784-12296361	Protein RRP6-like 2	20.5991	0	16.1031	8.0163
Zm00001d027726	Zm00001d027726_T007	1:12288839-12296555	Protein RRP6-like 2	2.41869	2.91483	1.65962	0
Zm00001d027726	Zm00001d027726_T009	1:12288843-12295849	Protein RRP6-like 2	0.0867164	0	0	0
Zm00001d027726	Zm00001d027726_T011	1:12288844-12296576	Protein RRP6-like 2	5.64661	4.73604	4.51093	7.41188
Zm00001d027726	Zm00001d027726_T013	1:12290708-12295850	Protein RRP6-like 2	0.946622	1.59431	1.13212	1.08335
Zm00001d030333	Zm00001d030333_T001	1:122963853-122965855	function unknown	0	0	0	0
Zm00001d030333	Zm00001d030333_T002	1:122964402-122965855	function unknown	0	0	0	0
Zm00001d030334	Zm00001d030334_T001	1:122989078-122990057	function unknown	0	0	0	0
Zm00001d027277	Zm00001d027277_T001	1:1231545-1236335	function unknown	0	0	0	0
Zm00001d030338	Zm00001d030338_T001	1:123276181-123277143	function unknown	0	0	0	0
Zm00001d027727	Zm00001d027727_T001	1:12330534-12331811	Phosphoserine aminotransferase 1 chloroplastic	25.6058	12.214	43.7143	36.5173
Zm00001d027728	Zm00001d027728_T001	1:12335763-12340666	DEAD-box ATP-dependent RNA helicase 38	29.882	30.1138	37.9707	35.4063
Zm00001d030339	Zm00001d030339_T001	1:123359112-123359663	Peptidyl-prolyl cis-trans isomerase	0.207112	1.76844	0.758332	1.86105
Zm00001d030340	Zm00001d030340_T001	1:123383744-123433372	function unknown	0	0	0	0
Zm00001d030340	Zm00001d030340_T002	1:123383744-123433372	function unknown	0	0	0	0
Zm00001d030340	Zm00001d030340_T003	1:123383978-123410771	function unknown	0	0.0518142	0	0
Zm00001d030340	Zm00001d030340_T005	1:123383978-123433372	function unknown	0	0	0	0
Zm00001d030340	Zm00001d030340_T006	1:123383978-123433372	function unknown	0	0	0	0
Zm00001d030340	Zm00001d030340_T007	1:123383978-123433372	function unknown	0	0	0	0
Zm00001d030340	Zm00001d030340_T009	1:123383979-123433372	function unknown	0	0	0	0
Zm00001d030340	Zm00001d030340_T010	1:123383981-123433372	function unknown	0	0	0	0
Zm00001d030340	Zm00001d030340_T013	1:123384020-123433372	function unknown	0	0	0	0
Zm00001d030340	Zm00001d030340_T014	1:123384026-123410282	function unknown	1.41821	0	1.37959	0.158972
Zm00001d030340	Zm00001d030340_T015	1:123384040-123433372	function unknown	0	0	0	0
Zm00001d030340	Zm00001d030340_T019	1:123384042-123390748	function unknown	0.0727792	0	0	0
Zm00001d030340	Zm00001d030340_T021	1:123384050-123433372	function unknown	0	0	0	0
Zm00001d030340	Zm00001d030340_T023	1:123384051-123433372	function unknown	0	0	0	0
Zm00001d030340	Zm00001d030340_T024	1:123384067-123394468	function unknown	1.92077	1.40963	2.03191	2.85784
Zm00001d030340	Zm00001d030340_T026	1:123384071-123433372	function unknown	0	0	0	0
Zm00001d030340	Zm00001d030340_T028	1:123384072-123433372	function unknown	1.29024e-09	0	0	0
Zm00001d030340	Zm00001d030340_T030	1:123384083-123433372	function unknown	0	0	0	0
Zm00001d030340	Zm00001d030340_T033	1:123384084-123433372	function unknown	0	0	0	0
Zm00001d030340	Zm00001d030340_T034	1:123384100-123433372	function unknown	0	0	0	0
Zm00001d030340	Zm00001d030340_T037	1:123384103-123431912	function unknown	0	0	0	0
Zm00001d030340	Zm00001d030340_T039	1:123384103-123433372	function unknown	0	0	0	0
Zm00001d030340	Zm00001d030340_T040	1:123384103-123433372	function unknown	0	0	0	0
Zm00001d030340	Zm00001d030340_T041	1:123384103-123433372	function unknown	0	0	0	0
Zm00001d030340	Zm00001d030340_T043	1:123384104-123433372	function unknown	0	0	0	0
Zm00001d030340	Zm00001d030340_T045	1:123384105-123390748	function unknown	0.339745	0	0	0
Zm00001d030340	Zm00001d030340_T046	1:123384105-123426026	function unknown	0	0	0	0
Zm00001d030340	Zm00001d030340_T048	1:123384105-123433372	function unknown	0	0.449376	0	0
Zm00001d030340	Zm00001d030340_T049	1:123384106-123433372	function unknown	0	0	0	0
Zm00001d030340	Zm00001d030340_T050	1:123384106-123433372	function unknown	0	0	0	0
Zm00001d030340	Zm00001d030340_T051	1:123384107-123431246	function unknown	0.313785	0	0	0
Zm00001d030340	Zm00001d030340_T053	1:123384107-123433372	function unknown	0	0	0	0
Zm00001d030340	Zm00001d030340_T054	1:123384108-123430887	function unknown	1.33379e-06	0	0.0770486	0
Zm00001d030340	Zm00001d030340_T055	1:123384152-123390748	function unknown	0	0	0	0
Zm00001d030340	Zm00001d030340_T057	1:123384527-123423333	function unknown	0	0	0	0
Zm00001d030340	Zm00001d030340_T058	1:123384528-123403091	function unknown	0	0	0	0
Zm00001d030340	Zm00001d030340_T059	1:123386081-123433372	function unknown	0	0	0	0
Zm00001d030340	Zm00001d030340_T060	1:123402454-123433372	function unknown	1.29355	0.532389	0.650301	0.672442
Zm00001d027729	Zm00001d027729_T001	1:12340668-12342288	Photosynthetic NDH subunit of subcomplex B 2 chloroplastic	9.41375	14.9132	17.2659	37.2833
Zm00001d030341	Zm00001d030341_T001	1:123440640-123463706	hAT transposon superfamily protein	0	0	0	0
Zm00001d030342	Zm00001d030342_T001	1:123464937-123467804	function unknown	0.439284	0.201333	0.76961	0.255838
Zm00001d027731	Zm00001d027731_T001	1:12354762-12358780	evolutionarily conserved C-terminal region 2	0	0.00466769	9.34718e-06	0.0525186
Zm00001d027731	Zm00001d027731_T002	1:12354762-12359142	evolutionarily conserved C-terminal region 2	406.324	481.219	417.142	247.251
Zm00001d027731	Zm00001d027731_T003	1:12354762-12359640	evolutionarily conserved C-terminal region 2	2.09001	1.6806	11.3896	3.03751
Zm00001d027731	Zm00001d027731_T004	1:12354765-12358780	evolutionarily conserved C-terminal region 2	0	0	0	0
Zm00001d027731	Zm00001d027731_T005	1:12354765-12359142	evolutionarily conserved C-terminal region 2	0	0	0	0
Zm00001d027731	Zm00001d027731_T006	1:12354766-12358392	evolutionarily conserved C-terminal region 2	4.2011e-09	0	0	0
Zm00001d027731	Zm00001d027731_T007	1:12354766-12359437	evolutionarily conserved C-terminal region 2	2.08098e-08	6.92066	5.53701e-09	2.83532
Zm00001d027731	Zm00001d027731_T008	1:12354771-12359452	evolutionarily conserved C-terminal region 2	1.58602	1.97831	2.4154	0.000633704
Zm00001d027731	Zm00001d027731_T009	1:12354772-12358392	evolutionarily conserved C-terminal region 2	6.80016e-08	0	0	0
Zm00001d027731	Zm00001d027731_T011	1:12354773-12359433	evolutionarily conserved C-terminal region 2	19.0237	10.5254	21.9705	19.2426
Zm00001d027731	Zm00001d027731_T012	1:12354773-12359619	evolutionarily conserved C-terminal region 2	0	0	0	0
Zm00001d027731	Zm00001d027731_T014	1:12354778-12358392	evolutionarily conserved C-terminal region 2	0	0	0	0
Zm00001d027731	Zm00001d027731_T015	1:12354783-12356202	evolutionarily conserved C-terminal region 2	9.02005	42.3223	11.9096	23.2455
Zm00001d027731	Zm00001d027731_T016	1:12354784-12359438	evolutionarily conserved C-terminal region 2	0	0	0	0
Zm00001d027732	Zm00001d027732_T001	1:12364471-12371991	Subtilisin-like serine endopeptidase family protein	1.77416	5.22512	1.69057	3.57324
Zm00001d027733	Zm00001d027733_T001	1:12365001-12366093	function unknown	0.0710254	0.100065	0.379386	0
Zm00001d030343	Zm00001d030343_T001	1:123707667-123709274	Senescence-associated protein 15	0.102766	0.360089	0.464088	0.930584
Zm00001d027734	Zm00001d027734_T001	1:12374888-12378506	Probable receptor-like protein kinase	0	0	0	0
Zm00001d027734	Zm00001d027734_T002	1:12374908-12378505	Probable receptor-like protein kinase	28.6902	12.9175	15.2179	27.3393
Zm00001d027734	Zm00001d027734_T003	1:12375063-12378539	Probable receptor-like protein kinase	0.518459	8.10996	30.3642	0
Zm00001d027734	Zm00001d027734_T004	1:12375063-12378539	Probable receptor-like protein kinase	0	0	0.00196867	0
Zm00001d027734	Zm00001d027734_T005	1:12375063-12378539	Probable receptor-like protein kinase	100.502	128.157	74.5766	89.2763
Zm00001d027734	Zm00001d027734_T006	1:12375067-12378468	Probable receptor-like protein kinase	12.8169	24.7407	16.1573	1.51181
Zm00001d027734	Zm00001d027734_T007	1:12375216-12378504	Probable receptor-like protein kinase	15.879	6.51004	5.76804	37.6484
Zm00001d027735	Zm00001d027735_T001	1:12386436-12387395	Serine-threonine protein kinase plant-type	0	0	0	0
Zm00001d027736	Zm00001d027736_T001	1:12390472-12390800	Alpha-L-arabinofuranosidase 1	0	0	0	0
Zm00001d027737	Zm00001d027737_T001	1:12390828-12392044	Alpha-L-arabinofuranosidase 1	0	0	0	0
Zm00001d030345	Zm00001d030345_T001	1:123930193-123931383	function unknown	0.263705	1.47604	1.10658	0.311652
Zm00001d027738	Zm00001d027738_T001	1:12393671-12398258	XS domain containing protein expressed	0	5.07829	0	0
Zm00001d027739	Zm00001d027739_T001	1:12400468-12401019	Transcription repressor OFP12	0	0	0	0
Zm00001d030346	Zm00001d030346_T001	1:124047279-124048368	Hsp20alpha crystallin family protein	0.661497	68.7469	0.172717	1.71438
Zm00001d030347	Zm00001d030347_T001	1:124329795-124347302	Alcohol dehydrogenase-like 3	0.329514	1.36643	0	0.0973107
Zm00001d030348	Zm00001d030348_T001	1:124401613-124405459	Alcohol dehydrogenase-like 3	0	0.388612	0.941386	0.886501
Zm00001d030348	Zm00001d030348_T002	1:124401659-124405459	Alcohol dehydrogenase-like 3	5.40259	4.53027	4.01328	10.09
Zm00001d027740	Zm00001d027740_T001	1:12442621-12443983	Rab28 protein	0	0	0	0
Zm00001d027741	Zm00001d027741_T001	1:12444329-12446126	Pentatricopeptide repeat-containing protein	1.45432	3.18353	3.74653	2.19517
Zm00001d027742	Zm00001d027742_T001	1:12448970-12449458	function unknown	6.19505	18.767	31.0781	39.3991
Zm00001d030350	Zm00001d030350_T001	1:124513774-124516163	sequence-specific DNA binding transcription factors	0	0	0	0
Zm00001d030351	Zm00001d030351_T001	1:124516340-124517404	function unknown	0	0	0	0
Zm00001d030351	Zm00001d030351_T002	1:124516340-124517404	function unknown	0	0	0	0
Zm00001d027743	Zm00001d027743_T001	1:12502776-12510582	Serinethreonine-protein kinase EDR1	1.86692	0.606211	1.1881	0
Zm00001d027743	Zm00001d027743_T002	1:12502776-12510591	Serinethreonine-protein kinase EDR1	2.12839	1.5145	5.88028	0.323132
Zm00001d027743	Zm00001d027743_T004	1:12502809-12510562	Serinethreonine-protein kinase EDR1	0.00226792	0.932283	0	3.62479
Zm00001d027743	Zm00001d027743_T008	1:12502831-12510582	Serinethreonine-protein kinase EDR1	0.263565	0	0	3.21226e-08
Zm00001d027743	Zm00001d027743_T011	1:12502853-12510562	Serinethreonine-protein kinase EDR1	2.94014	0.000549082	0	0
Zm00001d027743	Zm00001d027743_T012	1:12504875-12510586	Serinethreonine-protein kinase EDR1	34.6804	21.2814	25.8994	29.2428
Zm00001d027744	Zm00001d027744_T001	1:12510999-12511508	function unknown	0	1.11154	0	0
Zm00001d030353	Zm00001d030353_T001	1:125152519-125153237	function unknown	0	0	0	0
Zm00001d027745	Zm00001d027745_T001	1:12528993-12530489	function unknown	0	0	0	0
Zm00001d027745	Zm00001d027745_T002	1:12528993-12530489	function unknown	0	1.21634	0	0
Zm00001d027745	Zm00001d027745_T003	1:12528993-12531966	function unknown	0.0646626	0	0.384963	0
Zm00001d027745	Zm00001d027745_T004	1:12528993-12531966	function unknown	0.155795	0	0	0
Zm00001d027746	Zm00001d027746_T001	1:12532781-12533074	Expressed protein	0	0	0	0
Zm00001d027748	Zm00001d027748_T001	1:12538562-12542963	Probable RNA helicase SDE3	0	0	0	0
Zm00001d027748	Zm00001d027748_T002	1:12538586-12542963	Probable RNA helicase SDE3	0	0	0	0
Zm00001d027748	Zm00001d027748_T003	1:12538586-12543035	Probable RNA helicase SDE3	1.342	1.47659	0.30579	1.79389
Zm00001d027748	Zm00001d027748_T004	1:12538586-12543035	Probable RNA helicase SDE3	0	0	0	0
Zm00001d027749	Zm00001d027749_T001	1:12546659-12552109	Sulfate transporter 3.1	0.775039	1.47355e-06	5.60553	0
Zm00001d027749	Zm00001d027749_T002	1:12546668-12552109	Sulfate transporter 3.1	7.01722	27.9812	8.62464	16.1979
Zm00001d027749	Zm00001d027749_T003	1:12546675-12552106	Sulfate transporter 3.1	8.34934	35.4083	4.5837	31.1789
Zm00001d030357	Zm00001d030357_T001	1:125658990-125665828	Ubiquitin carboxyl-terminal hydrolase 10	14.9735	21.5078	11.8569	17.5609
Zm00001d030357	Zm00001d030357_T002	1:125658990-125678469	Ubiquitin carboxyl-terminal hydrolase 10	16.2808	17.4712	11.8091	12.8447
Zm00001d030357	Zm00001d030357_T004	1:125658990-125678568	Ubiquitin carboxyl-terminal hydrolase 10	0	0	0	0
Zm00001d030357	Zm00001d030357_T005	1:125658990-125678568	Ubiquitin carboxyl-terminal hydrolase 10	0	0	0	0
Zm00001d030357	Zm00001d030357_T006	1:125658998-125678434	Ubiquitin carboxyl-terminal hydrolase 10	2.52216e-07	0.0965136	1.09692	0.368749
Zm00001d030357	Zm00001d030357_T007	1:125659000-125678434	Ubiquitin carboxyl-terminal hydrolase 10	0.581672	0.203696	0.138414	0
Zm00001d030357	Zm00001d030357_T009	1:125659000-125678568	Ubiquitin carboxyl-terminal hydrolase 10	0.000214497	0.938916	10.9354	2.98638
Zm00001d030357	Zm00001d030357_T011	1:125659013-125678434	Ubiquitin carboxyl-terminal hydrolase 10	1.03857	1.05932	0	1.41111
Zm00001d030357	Zm00001d030357_T012	1:125659015-125666726	Ubiquitin carboxyl-terminal hydrolase 10	0	0	0	0
Zm00001d030357	Zm00001d030357_T013	1:125659015-125666865	Ubiquitin carboxyl-terminal hydrolase 10	11.8539	5.99964	1.94298	0.00577534
Zm00001d030357	Zm00001d030357_T015	1:125659041-125678445	Ubiquitin carboxyl-terminal hydrolase 10	0.843785	0	1.92362	0
Zm00001d030359	Zm00001d030359_T001	1:125680310-125683149	Single-stranded nucleic acid binding R3H protein	0	0	0	0
Zm00001d030361	Zm00001d030361_T001	1:126093183-126094591	Glucan endo-12C3-beta-glucosidase 7	0	0	0	0
Zm00001d027751	Zm00001d027751_T001	1:12621185-12624879	Intron maturase type II family protein	2.25171	1.57379	2.14795	2.56499
Zm00001d030362	Zm00001d030362_T001	1:126245362-126246229	Low temperature viability protein	0	0	0	0
Zm00001d027752	Zm00001d027752_T001	1:12628889-12640144	SH2 domain protein B	0	0	0	0
Zm00001d027752	Zm00001d027752_T002	1:12628889-12640144	SH2 domain protein B	0	0	0	0
Zm00001d027752	Zm00001d027752_T003	1:12628889-12640144	SH2 domain protein B	0	0	0	0
Zm00001d027752	Zm00001d027752_T004	1:12628889-12640144	SH2 domain protein B	0	0	0	0
Zm00001d027752	Zm00001d027752_T005	1:12628889-12640144	SH2 domain protein B	0	0	0	0
Zm00001d027752	Zm00001d027752_T006	1:12628889-12640144	SH2 domain protein B	0	0	0	0
Zm00001d027752	Zm00001d027752_T007	1:12628889-12640144	SH2 domain protein B	0	0	0.0621442	0
Zm00001d027752	Zm00001d027752_T008	1:12628889-12640144	SH2 domain protein B	0	0	0.807636	0
Zm00001d027752	Zm00001d027752_T009	1:12628889-12640144	SH2 domain protein B	0	0	0	0
Zm00001d027752	Zm00001d027752_T010	1:12628889-12640144	SH2 domain protein B	0	0	0	0
Zm00001d027752	Zm00001d027752_T011	1:12628905-12632196	SH2 domain protein B	1.97431	1.68719	2.11395	2.76687
Zm00001d027752	Zm00001d027752_T012	1:12629230-12638738	SH2 domain protein B	0	3.14052e-10	0.158433	0.737558
Zm00001d027752	Zm00001d027752_T013	1:12629271-12639294	SH2 domain protein B	0.795211	0.308873	0.108274	0.991689
Zm00001d027752	Zm00001d027752_T015	1:12629290-12632117	SH2 domain protein B	5.44531	4.16509	5.11867	1.40901
Zm00001d027752	Zm00001d027752_T016	1:12629313-12632140	SH2 domain protein B	0	0.824028	0	0
Zm00001d027752	Zm00001d027752_T017	1:12629363-12632127	SH2 domain protein B	0	0	0	0
Zm00001d027752	Zm00001d027752_T018	1:12629418-12632018	SH2 domain protein B	4.53237	4.4102	0	6.06307
Zm00001d027752	Zm00001d027752_T019	1:12629476-12631860	SH2 domain protein B	0	0	0	0
Zm00001d027752	Zm00001d027752_T020	1:12629498-12631253	SH2 domain protein B	1.67975	0.725591	0	0
Zm00001d027752	Zm00001d027752_T021	1:12629523-12632136	SH2 domain protein B	0	0	0	0
Zm00001d027752	Zm00001d027752_T022	1:12629544-12632011	SH2 domain protein B	0	0	0.596571	0
Zm00001d027752	Zm00001d027752_T023	1:12629560-12632111	SH2 domain protein B	0	0	0.965565	0
Zm00001d027752	Zm00001d027752_T024	1:12632431-12638048	SH2 domain protein B	1.96255	3.18124e-07	0	6.52651
Zm00001d027752	Zm00001d027752_T026	1:12632432-12639999	SH2 domain protein B	0	0	0	0
Zm00001d027752	Zm00001d027752_T027	1:12632433-12640144	SH2 domain protein B	0	0.0378249	0	0.264792
Zm00001d027752	Zm00001d027752_T028	1:12632434-12640003	SH2 domain protein B	0	0.802548	0	0
Zm00001d027752	Zm00001d027752_T029	1:12632454-12639962	SH2 domain protein B	0	0	3.63343e-06	0
Zm00001d027752	Zm00001d027752_T030	1:12632455-12639952	SH2 domain protein B	0.491445	1.607	2.23285	1.81081e-06
Zm00001d027752	Zm00001d027752_T031	1:12632465-12638836	SH2 domain protein B	0.416577	0.265924	0.0153556	0
Zm00001d027752	Zm00001d027752_T032	1:12632466-12640028	SH2 domain protein B	2.61431e-05	0	0	0
Zm00001d027752	Zm00001d027752_T033	1:12632489-12639977	SH2 domain protein B	1.42079	0.505062	0.00272808	0.320022
Zm00001d027752	Zm00001d027752_T034	1:12632520-12639962	SH2 domain protein B	0	0	0.171086	0
Zm00001d030363	Zm00001d030363_T001	1:126440825-126441344	Disease resistance response protein 206	0.828794	0	0	2.52412
Zm00001d027753	Zm00001d027753_T001	1:12658925-12661298	SAUR-like auxin-responsive protein family	0.636887	0.722926	0.918674	0.578685
Zm00001d030364	Zm00001d030364_T001	1:126597854-126599207	LOB domain-containing protein 31	0	0	0	0
Zm00001d030366	Zm00001d030366_T001	1:126625958-126627002	Mediator of RNA polymerase II transcription subunit 34	16.3671	16.0006	12.3891	48.0015
Zm00001d030366	Zm00001d030366_T002	1:126625958-126629351	Mediator of RNA polymerase II transcription subunit 34	2.26187	4.67215	0.764926	3.02627e-05
Zm00001d030366	Zm00001d030366_T003	1:126625958-126666605	Mediator of RNA polymerase II transcription subunit 34	0	0	0	0
Zm00001d030366	Zm00001d030366_T004	1:126625958-126666605	Mediator of RNA polymerase II transcription subunit 34	0	0.0785068	0	0
Zm00001d030366	Zm00001d030366_T005	1:126625958-126666605	Mediator of RNA polymerase II transcription subunit 34	0.306002	0	0	0
Zm00001d030366	Zm00001d030366_T006	1:126625958-126666605	Mediator of RNA polymerase II transcription subunit 34	0	0	0	0
Zm00001d030366	Zm00001d030366_T007	1:126625958-126666605	Mediator of RNA polymerase II transcription subunit 34	0	0.256622	0	0
Zm00001d030366	Zm00001d030366_T008	1:126625958-126667032	Mediator of RNA polymerase II transcription subunit 34	0	2.86675	3.0737	4.9921
Zm00001d030366	Zm00001d030366_T009	1:126625958-126667073	Mediator of RNA polymerase II transcription subunit 34	0	0	0	0
Zm00001d030366	Zm00001d030366_T011	1:126626032-126666887	Mediator of RNA polymerase II transcription subunit 34	4.38822	0	0	0
Zm00001d030366	Zm00001d030366_T012	1:126626033-126630711	Mediator of RNA polymerase II transcription subunit 34	0	0	0.81466	0
Zm00001d030366	Zm00001d030366_T013	1:126626033-126666904	Mediator of RNA polymerase II transcription subunit 34	0	0	0	0
Zm00001d030366	Zm00001d030366_T015	1:126626034-126666836	Mediator of RNA polymerase II transcription subunit 34	0	0	1.50037e-09	0.91717
Zm00001d030366	Zm00001d030366_T016	1:126626040-126666935	Mediator of RNA polymerase II transcription subunit 34	2.62792e-05	0	0.223758	3.47885
Zm00001d030366	Zm00001d030366_T018	1:126626040-126666951	Mediator of RNA polymerase II transcription subunit 34	6.55513	9.07657	0	8.23789
Zm00001d030366	Zm00001d030366_T020	1:126626063-126666935	Mediator of RNA polymerase II transcription subunit 34	0	0	0	0
Zm00001d030366	Zm00001d030366_T021	1:126626067-126631344	Mediator of RNA polymerase II transcription subunit 34	3.84176e-09	0	0	0
Zm00001d030366	Zm00001d030366_T022	1:126626067-126631670	Mediator of RNA polymerase II transcription subunit 34	1.21398	0.617412	0.547533	0.424501
Zm00001d030366	Zm00001d030366_T023	1:126626067-126631849	Mediator of RNA polymerase II transcription subunit 34	1.76288	0.268233	0	1.20456
Zm00001d030366	Zm00001d030366_T024	1:126626068-126667073	Mediator of RNA polymerase II transcription subunit 34	1.68691	0	7.51536	0
Zm00001d030366	Zm00001d030366_T026	1:126626069-126666789	Mediator of RNA polymerase II transcription subunit 34	2.44568	1.83998	4.39935	0
Zm00001d030366	Zm00001d030366_T028	1:126626069-126667045	Mediator of RNA polymerase II transcription subunit 34	0	1.16782	0	0
Zm00001d030366	Zm00001d030366_T029	1:126626133-126666887	Mediator of RNA polymerase II transcription subunit 34	21.1992	15.1675	13.0739	4.23421
Zm00001d030366	Zm00001d030366_T030	1:126635261-126666605	Mediator of RNA polymerase II transcription subunit 34	0.935452	0.416145	0	0
Zm00001d030366	Zm00001d030366_T031	1:126635261-126666935	Mediator of RNA polymerase II transcription subunit 34	0.172815	0	0.262103	0
Zm00001d030366	Zm00001d030366_T032	1:126665002-126666605	Mediator of RNA polymerase II transcription subunit 34	0	0	0	0
Zm00001d027754	Zm00001d027754_T001	1:12672174-12674622	Nucleolar complex protein 2 homolog	0	0	0	0
Zm00001d027754	Zm00001d027754_T002	1:12672174-12674626	Nucleolar complex protein 2 homolog	0	0	0	0
Zm00001d027754	Zm00001d027754_T003	1:12672174-12674629	Nucleolar complex protein 2 homolog	0	0	0	0
Zm00001d027754	Zm00001d027754_T004	1:12672176-12673788	Nucleolar complex protein 2 homolog	0	0	0	0
Zm00001d027754	Zm00001d027754_T005	1:12672176-12674629	Nucleolar complex protein 2 homolog	0	0	0	0
Zm00001d027754	Zm00001d027754_T006	1:12672176-12674629	Nucleolar complex protein 2 homolog	0	0	0	0
Zm00001d027754	Zm00001d027754_T007	1:12672176-12674629	Nucleolar complex protein 2 homolog	0	0	0	0
Zm00001d027755	Zm00001d027755_T001	1:12675736-12681850	function unknown	9.718	5.54359	6.49624	8.46245
Zm00001d027755	Zm00001d027755_T002	1:12675736-12681850	function unknown	0	0	0	0
Zm00001d027755	Zm00001d027755_T003	1:12675844-12681738	function unknown	2.95621	2.88418	0	5.99595
Zm00001d030368	Zm00001d030368_T001	1:126765557-126768033	function unknown	0	4.14179	0	0
Zm00001d030369	Zm00001d030369_T001	1:126770594-126771011	Phospho-2-dehydro-3-deoxyheptonate aldolase 2 chloroplastic	0	0	0	0
Zm00001d030370	Zm00001d030370_T001	1:126797519-126800598	function unknown	11.4372	3.99388	5.07116	9.5632
Zm00001d030372	Zm00001d030372_T001	1:126990768-126997787	cytochrome P450 family 76 subfamily C polypeptide 7	5.69703	3.84783	3.28769	3.33776
Zm00001d027756	Zm00001d027756_T001	1:12708983-12713231	12-dihydroxy-3-keto-5-methylthiopentene dioxygenase 3	29.2893	53.7661	88.3422	57.713
Zm00001d027756	Zm00001d027756_T002	1:12709387-12713231	12-dihydroxy-3-keto-5-methylthiopentene dioxygenase 3	549.122	423.093	465.075	554.751
Zm00001d027757	Zm00001d027757_T001	1:12714065-12716389	Heat stress transcription factor A-6b	4.50011	6.06228	9.00488	8.0459
Zm00001d030373	Zm00001d030373_T001	1:127221590-127226865	enolase2	0.000156254	0	0	0.0120778
Zm00001d030373	Zm00001d030373_T002	1:127221590-127227817	enolase2	0	0	0	0
Zm00001d030373	Zm00001d030373_T003	1:127221596-127227815	enolase2	85.7237	79.4298	102.97	63.7457
Zm00001d030373	Zm00001d030373_T004	1:127221741-127227817	enolase2	1.35354	1.62761	1.5403	0.668564
Zm00001d030373	Zm00001d030373_T005	1:127221747-127223094	enolase2	7.96095e-07	35.0202	29.7681	67.705
Zm00001d030373	Zm00001d030373_T006	1:127221748-127223402	enolase2	29.0636	27.263	0	0.807549
Zm00001d030373	Zm00001d030373_T007	1:127221748-127223963	enolase2	96.0235	42.9979	70.4554	66.7314
Zm00001d030374	Zm00001d030374_T001	1:127338708-127340306	function unknown	0	0	0	0
Zm00001d030375	Zm00001d030375_T001	1:127342003-127342521	MADS-box transcription factor 47	0	2.06667	0	0
Zm00001d030375	Zm00001d030375_T002	1:127342003-127343048	MADS-box transcription factor 47	0	0	0.946047	0
Zm00001d030376	Zm00001d030376_T001	1:127344674-127353195	ATP-dependent DNA helicase SourceUniProtKBTrEMBL	0.244162	0.055826	0.172904	0.037147
Zm00001d030379	Zm00001d030379_T001	1:127537249-127540620	Deoxyribodipyrimidine photo-lyase	4.03088	6.50481	5.80473	6.33514
Zm00001d030380	Zm00001d030380_T001	1:127549696-127552596	hAT transposon superfamily protein	0	0	0	0
Zm00001d030381	Zm00001d030381_T001	1:127553498-127556739	Deoxyribodipyrimidine photo-lyase	1.59824	1.22146	0.651589	0.480842
Zm00001d030381	Zm00001d030381_T002	1:127554235-127556739	Deoxyribodipyrimidine photo-lyase	0	0	0	0
Zm00001d030381	Zm00001d030381_T003	1:127554235-127556739	Deoxyribodipyrimidine photo-lyase	9.60449	12.5374	14.1386	11.8185
Zm00001d027758	Zm00001d027758_T001	1:12768360-12771997	function unknown	5.24571	0.173491	3.78349	4.03492
Zm00001d027758	Zm00001d027758_T002	1:12768485-12771997	function unknown	3.14233	0.157179	2.06716	2.15238
Zm00001d027758	Zm00001d027758_T003	1:12768773-12771991	function unknown	2.68501	0.644301	1.26871	4.77351
Zm00001d030382	Zm00001d030382_T001	1:127760090-127762045	ARM repeat superfamily protein	0	0	0	0
Zm00001d030385	Zm00001d030385_T001	1:127955212-127967833	alphabeta-Hydrolases superfamily protein	0	0	0	0.441373
Zm00001d030385	Zm00001d030385_T002	1:127955212-127967875	alphabeta-Hydrolases superfamily protein	0.29869	0	0	0
Zm00001d030385	Zm00001d030385_T003	1:127955925-127963388	alphabeta-Hydrolases superfamily protein	2.23485	2.14857	0.987721	1.4996
Zm00001d030385	Zm00001d030385_T005	1:127955943-127967822	alphabeta-Hydrolases superfamily protein	4.23915	3.99295	4.07061	2.96521
Zm00001d030385	Zm00001d030385_T006	1:127955945-127967781	alphabeta-Hydrolases superfamily protein	1.17136	0.28099	0	0
Zm00001d030385	Zm00001d030385_T007	1:127955978-127967875	alphabeta-Hydrolases superfamily protein	22.434	28.9819	19.3944	21.5149
Zm00001d027759	Zm00001d027759_T001	1:12848106-12850651	Probable indole-3-pyruvate monooxygenase YUCCA4	0	0	0	0
Zm00001d030388	Zm00001d030388_T001	1:128511544-128512044	function unknown	0	0	0	0
Zm00001d030391	Zm00001d030391_T001	1:128840477-128843676	Glycosyltransferase family 61 protein	0	0	0	0
Zm00001d030392	Zm00001d030392_T001	1:128913209-128916475	function unknown	0	0	0	0
Zm00001d030392	Zm00001d030392_T002	1:128913331-128916507	function unknown	0	0	0	0
Zm00001d030393	Zm00001d030393_T001	1:128962166-128962447	function unknown	0	0	0	0
Zm00001d030395	Zm00001d030395_T001	1:129144257-129145763	DNA-apurinic or apyrimidinic site lyase chloroplastic	0	0	0	0
Zm00001d030396	Zm00001d030396_T001	1:129217168-129219137	Bifunctional dihydrofolate reductase-thymidylate synthase 2	0.597695	0	0	0
Zm00001d030398	Zm00001d030398_T001	1:129227423-129247281	Pentatricopeptide repeat-containing protein MRL1 chloroplastic	5.63184	2.60678	6.36575	21.6634
Zm00001d030398	Zm00001d030398_T002	1:129227423-129274572	Pentatricopeptide repeat-containing protein MRL1 chloroplastic	0	0	1.07344	0
Zm00001d030398	Zm00001d030398_T003	1:129227423-129274590	Pentatricopeptide repeat-containing protein MRL1 chloroplastic	4.05101	4.42961	5.87964	1.84515
Zm00001d030398	Zm00001d030398_T004	1:129227423-129274590	Pentatricopeptide repeat-containing protein MRL1 chloroplastic	6.85337e-09	5.7682e-10	0	0
Zm00001d030398	Zm00001d030398_T005	1:129227433-129264586	Pentatricopeptide repeat-containing protein MRL1 chloroplastic	7.68969	4.91493	5.39415	4.21754
Zm00001d030398	Zm00001d030398_T006	1:129227435-129274590	Pentatricopeptide repeat-containing protein MRL1 chloroplastic	2.62867	1.19335	0.837057	2.37471
Zm00001d030398	Zm00001d030398_T008	1:129262795-129274590	Pentatricopeptide repeat-containing protein MRL1 chloroplastic	0	0	3.98755e-09	0
Zm00001d030398	Zm00001d030398_T009	1:129262795-129274590	Pentatricopeptide repeat-containing protein MRL1 chloroplastic	0	0	0	2.13052
Zm00001d030399	Zm00001d030399_T001	1:129316518-129317607	Putative clathrin assembly protein	0	4.9664	0	0
Zm00001d030400	Zm00001d030400_T001	1:129362697-129363188	function unknown	0	0	0	0
Zm00001d030401	Zm00001d030401_T001	1:129739491-129741365	function unknown	0.863204	4.49186	0.877118	1.09264
Zm00001d030402	Zm00001d030402_T001	1:129889303-129891523	40S ribosomal protein S4-3	0.258675	9.04192	7.14001	0
Zm00001d030406	Zm00001d030406_T001	1:130029430-130030505	function unknown	0.727968	0.155666	0	1.16903
Zm00001d030406	Zm00001d030406_T002	1:130029430-130040197	function unknown	0	0	0	0
Zm00001d030406	Zm00001d030406_T003	1:130029430-130045459	function unknown	0	0	0	3.43559e-06
Zm00001d030407	Zm00001d030407_T001	1:130108807-130109525	function unknown	0	0	0	0.496279
Zm00001d030408	Zm00001d030408_T001	1:130193509-130194335	function unknown	0	0	0	0
Zm00001d027760	Zm00001d027760_T001	1:13023613-13024482	Histone H2A	0	0	0	0
Zm00001d027761	Zm00001d027761_T001	1:13027209-13027778	function unknown	0	0	0	0
Zm00001d027762	Zm00001d027762_T001	1:13028955-13030569	Threonine--tRNA ligase mitochondrial 1	0	0.554063	0	0
Zm00001d030409	Zm00001d030409_T001	1:130328301-130345471	function unknown	30.2018	21.4776	40.4523	26.9213
Zm00001d030409	Zm00001d030409_T002	1:130328508-130345432	function unknown	9.37278	15.6535	4.30533	0.0108481
Zm00001d030411	Zm00001d030411_T001	1:130366507-130366881	function unknown	16.5937	22.8861	34.6352	31.467
Zm00001d030412	Zm00001d030412_T001	1:130367380-130370495	Phosphatidylinositol 4-kinase alpha 1	0.13383	0.856431	0	0
Zm00001d027763	Zm00001d027763_T001	1:13052386-13053952	Plant-specific domain TIGR01615 family protein	0.553131	1.15303	0	1.06463
Zm00001d030414	Zm00001d030414_T001	1:130579680-130580006	nitroreductase family protein	0	0	0	0
Zm00001d027764	Zm00001d027764_T001	1:13059219-13060512	Magnesium transporter MRS2-2	0	0	0	0
Zm00001d030419	Zm00001d030419_T001	1:131264267-131265717	Leucine aminopeptidase 2 chloroplastic	0	0	0	0
Zm00001d030420	Zm00001d030420_T001	1:131268161-131269577	65-kDa microtubule-associated protein 3	0	0	0	0
Zm00001d030421	Zm00001d030421_T001	1:131281887-131300922	RINGU-box superfamily protein	11.6651	14.9525	17.8151	11.4292
Zm00001d030422	Zm00001d030422_T001	1:131287609-131288720	function unknown	4.97234	1.13891	3.64932	1.06462
Zm00001d030423	Zm00001d030423_T001	1:131314225-131316465	function unknown	0	0	0	0
Zm00001d027766	Zm00001d027766_T001	1:13137072-13140293	3-ketoacyl-CoA synthase 2	0	0	1.03559	0.317113
Zm00001d027767	Zm00001d027767_T001	1:13143086-13145452	Pentatricopeptide repeat-containing protein	5.36628	3.57619	4.87022	2.99938
Zm00001d030424	Zm00001d030424_T001	1:131546951-131550038	WAT1-related protein	0	1.24242	0	0
Zm00001d030424	Zm00001d030424_T002	1:131546951-131550038	WAT1-related protein	0	0	0	0
Zm00001d030424	Zm00001d030424_T003	1:131546954-131550038	WAT1-related protein	0	0	0	0
Zm00001d027768	Zm00001d027768_T001	1:13166917-13172705	Putative ion channel POLLUX-like 2	0	0	0	0
Zm00001d027768	Zm00001d027768_T002	1:13166917-13176199	Putative ion channel POLLUX-like 2	0.846017	0.572227	0.667905	0.381366
Zm00001d027768	Zm00001d027768_T003	1:13166917-13176199	Putative ion channel POLLUX-like 2	0.478026	0	0	0
Zm00001d027768	Zm00001d027768_T004	1:13166933-13176026	Putative ion channel POLLUX-like 2	0.0499426	0.359557	0.000157405	0
Zm00001d027768	Zm00001d027768_T005	1:13166945-13176199	Putative ion channel POLLUX-like 2	1.41392	0	0.162533	0.359141
Zm00001d027768	Zm00001d027768_T007	1:13166990-13176199	Putative ion channel POLLUX-like 2	10.6666	15.1087	6.90219	14.3535
Zm00001d027768	Zm00001d027768_T008	1:13166992-13172704	Putative ion channel POLLUX-like 2	0	0	0	0
Zm00001d027768	Zm00001d027768_T010	1:13167006-13176197	Putative ion channel POLLUX-like 2	0.0169784	0.620113	0	0
Zm00001d027768	Zm00001d027768_T011	1:13167023-13172700	Putative ion channel POLLUX-like 2	0	0	0	0
Zm00001d027768	Zm00001d027768_T012	1:13167029-13176181	Putative ion channel POLLUX-like 2	0	0	0.0274819	0.0401319
Zm00001d027768	Zm00001d027768_T014	1:13167038-13176195	Putative ion channel POLLUX-like 2	4.18806	1.00444	3.79682	3.1606
Zm00001d027768	Zm00001d027768_T016	1:13167069-13176197	Putative ion channel POLLUX-like 2	1.85538	0.18924	0	0
Zm00001d027768	Zm00001d027768_T018	1:13167075-13172706	Putative ion channel POLLUX-like 2	0	0.538064	0	0
Zm00001d027768	Zm00001d027768_T020	1:13167075-13176199	Putative ion channel POLLUX-like 2	0	0.00651785	0.00096536	1.29852
Zm00001d027768	Zm00001d027768_T021	1:13167113-13172705	Putative ion channel POLLUX-like 2	0	0	0	0
Zm00001d027768	Zm00001d027768_T022	1:13167135-13172705	Putative ion channel POLLUX-like 2	0	0	0	0
Zm00001d027768	Zm00001d027768_T023	1:13167135-13176199	Putative ion channel POLLUX-like 2	16.8417	10.3867	10.2639	2.52238
Zm00001d027768	Zm00001d027768_T024	1:13167135-13176199	Putative ion channel POLLUX-like 2	0	7.46549e-10	4.74717e-10	1.46403e-07
Zm00001d027769	Zm00001d027769_T001	1:13177255-13183513	Glutathione reductase chloroplastic	1.57945	0	0.35952	5.62883
Zm00001d027769	Zm00001d027769_T002	1:13177255-13183634	Glutathione reductase chloroplastic	17.681	29.7418	20.7063	23.8584
Zm00001d027769	Zm00001d027769_T003	1:13177255-13183634	Glutathione reductase chloroplastic	4.4121	3.59724	2.66288	0.767896
Zm00001d027769	Zm00001d027769_T004	1:13177293-13183590	Glutathione reductase chloroplastic	0.969973	0.179269	0.723529	0.761055
Zm00001d030426	Zm00001d030426_T001	1:131875688-131877322	Polyadenylate-binding protein-interacting protein 10	0	0	0	0
Zm00001d030426	Zm00001d030426_T002	1:131875688-131877322	Polyadenylate-binding protein-interacting protein 10	0	0.387191	0	0
Zm00001d030426	Zm00001d030426_T003	1:131875688-131877322	Polyadenylate-binding protein-interacting protein 10	0	0	0	0
Zm00001d030426	Zm00001d030426_T004	1:131875688-131877322	Polyadenylate-binding protein-interacting protein 10	4.14989	3.2363	4.05266	1.43099
Zm00001d030429	Zm00001d030429_T001	1:132386406-132390900	function unknown	0	0.148577	0.188808	0
Zm00001d027771	Zm00001d027771_T001	1:13240016-13243454	function unknown	0	0	0	0
Zm00001d027772	Zm00001d027772_T001	1:13250766-13250972	function unknown	0	0	0	0
Zm00001d027773	Zm00001d027773_T001	1:13253409-13258417	Alpha-galactosidase 1	0	0	0	0
Zm00001d027773	Zm00001d027773_T002	1:13253409-13258417	Alpha-galactosidase 1	0	0	0	0
Zm00001d030437	Zm00001d030437_T001	1:133021981-133023301	Duplicated homeodomain-like superfamily protein	0	0.143868	0	0
Zm00001d030438	Zm00001d030438_T001	1:133024764-133026755	GDSL esteraselipase	0	0	0	0
Zm00001d030438	Zm00001d030438_T002	1:133025428-133026755	GDSL esteraselipase	0	0	0	0
Zm00001d030443	Zm00001d030443_T001	1:133061834-133062349	DNA-directed RNA polymerase subunit beta	0	0	0	0
Zm00001d030446	Zm00001d030446_T001	1:133177172-133177684	function unknown	0	0	0	0
Zm00001d027775	Zm00001d027775_T001	1:13337249-13337599	Histone H2A variant 1	0	0	0	0
Zm00001d030453	Zm00001d030453_T001	1:133432270-133433048	function unknown	0	2.51274	0	2.88949
Zm00001d030459	Zm00001d030459_T001	1:133984549-133985322	function unknown	0	0	0	0
Zm00001d030464	Zm00001d030464_T001	1:134521008-134522680	Carbohydrate transporter sugar porter	0	0	0	0
Zm00001d030465	Zm00001d030465_T001	1:134570168-134571021	Xanthine dehydrogenase 1	0	0	0.32699	0.340098
Zm00001d027787	Zm00001d027787_T001	1:13461684-13461890	function unknown	0	0	0	0
Zm00001d027788	Zm00001d027788_T001	1:13475153-13483117	function unknown	0	0	0	0
Zm00001d027788	Zm00001d027788_T002	1:13475153-13483253	function unknown	0	0	0	0
Zm00001d027788	Zm00001d027788_T003	1:13475153-13483253	function unknown	0	0	0	0
Zm00001d027788	Zm00001d027788_T004	1:13475153-13483253	function unknown	0.707823	0.323044	0	0
Zm00001d027788	Zm00001d027788_T005	1:13475154-13483117	function unknown	0	0	0	0
Zm00001d027788	Zm00001d027788_T006	1:13475160-13483115	function unknown	0	0	0	0
Zm00001d027788	Zm00001d027788_T007	1:13475160-13483117	function unknown	0	0	0	0
Zm00001d027788	Zm00001d027788_T008	1:13475160-13483119	function unknown	0	0	0	0
Zm00001d027788	Zm00001d027788_T009	1:13475167-13481718	function unknown	0	0	0	0
Zm00001d027788	Zm00001d027788_T010	1:13475167-13481724	function unknown	0	0	0	0
Zm00001d027788	Zm00001d027788_T011	1:13475167-13481726	function unknown	0	0	0	0
Zm00001d027788	Zm00001d027788_T012	1:13475167-13481727	function unknown	0	0	1.05856e-09	0
Zm00001d027788	Zm00001d027788_T013	1:13475167-13481737	function unknown	0	0	0	0
Zm00001d027788	Zm00001d027788_T014	1:13475167-13481743	function unknown	0	0	0	0
Zm00001d027788	Zm00001d027788_T015	1:13475167-13481747	function unknown	0	0	0	0
Zm00001d027788	Zm00001d027788_T016	1:13475167-13481748	function unknown	0	0	0	0
Zm00001d027788	Zm00001d027788_T017	1:13475167-13481749	function unknown	0	0	0	0
Zm00001d027788	Zm00001d027788_T018	1:13475167-13481755	function unknown	0	0	0	0
Zm00001d027788	Zm00001d027788_T019	1:13475167-13481762	function unknown	0	0	0	0
Zm00001d027788	Zm00001d027788_T020	1:13475168-13481747	function unknown	0	0	0	0
Zm00001d027788	Zm00001d027788_T021	1:13475168-13481747	function unknown	1.07374e-08	0	0	0
Zm00001d027788	Zm00001d027788_T022	1:13475168-13481760	function unknown	0	0	0	0
Zm00001d027788	Zm00001d027788_T023	1:13475174-13483116	function unknown	9.79138e-09	0	1.27069	0.565972
Zm00001d027788	Zm00001d027788_T024	1:13475174-13483129	function unknown	4.29551e-08	0	0	3.85855e-08
Zm00001d027788	Zm00001d027788_T025	1:13475182-13483253	function unknown	0	0	0	0
Zm00001d027788	Zm00001d027788_T026	1:13475204-13481520	function unknown	0	0	0	0
Zm00001d027788	Zm00001d027788_T027	1:13475204-13483242	function unknown	0	0	0	0
Zm00001d027788	Zm00001d027788_T028	1:13475210-13481747	function unknown	0.675197	0	0	0
Zm00001d027788	Zm00001d027788_T029	1:13475210-13481757	function unknown	0	0	0	0
Zm00001d027788	Zm00001d027788_T030	1:13475235-13481793	function unknown	0	0	0	0
Zm00001d027788	Zm00001d027788_T031	1:13475246-13483120	function unknown	0	0	0	0
Zm00001d027788	Zm00001d027788_T032	1:13475268-13481738	function unknown	0	0	0	0
Zm00001d027788	Zm00001d027788_T033	1:13475311-13483202	function unknown	0	0	0	0
Zm00001d027788	Zm00001d027788_T034	1:13475318-13483119	function unknown	0	0	0	0
Zm00001d027788	Zm00001d027788_T035	1:13475323-13481711	function unknown	0	0	4.97679e-07	0
Zm00001d027788	Zm00001d027788_T036	1:13475349-13480911	function unknown	0	0	0	0
Zm00001d027788	Zm00001d027788_T037	1:13475354-13481611	function unknown	0	0	0	0
Zm00001d027788	Zm00001d027788_T038	1:13475492-13483117	function unknown	0	0	0	0
Zm00001d027788	Zm00001d027788_T039	1:13475984-13481748	function unknown	0	0	0	0
Zm00001d027788	Zm00001d027788_T040	1:13476017-13483115	function unknown	0	0	0	0
Zm00001d027788	Zm00001d027788_T041	1:13476111-13483094	function unknown	0	0	0	0
Zm00001d027788	Zm00001d027788_T042	1:13477471-13483116	function unknown	0	0	0	0
Zm00001d027788	Zm00001d027788_T043	1:13478137-13481688	function unknown	0	0	0	0
Zm00001d027788	Zm00001d027788_T044	1:13478495-13481756	function unknown	0	0	0	0
Zm00001d027788	Zm00001d027788_T045	1:13478647-13483117	function unknown	0	0.341998	0	0
Zm00001d027788	Zm00001d027788_T046	1:13479358-13483119	function unknown	0	14.0388	0.700958	0
Zm00001d030468	Zm00001d030468_T001	1:134962829-134965595	Glycosyl hydrolase family 10 protein	0	0	0	0
Zm00001d030470	Zm00001d030470_T001	1:135199904-135200188	Alpha-L-fucosidase 2	76.2901	57.2247	73.2789	58.1643
Zm00001d030471	Zm00001d030471_T001	1:135204206-135245514	Alpha-L-fucosidase 2	38.6443	29.3934	20.3583	26.5255
Zm00001d030471	Zm00001d030471_T002	1:135204206-135245514	Alpha-L-fucosidase 2	9.20788	2.58882	16.1433	0
Zm00001d030471	Zm00001d030471_T003	1:135204206-135245514	Alpha-L-fucosidase 2	3.09142	0	1.55049	2.65192
Zm00001d030471	Zm00001d030471_T004	1:135210187-135245514	Alpha-L-fucosidase 2	0	0	0	0
Zm00001d027789	Zm00001d027789_T001	1:13528222-13533144	function unknown	0	0	0	0
Zm00001d027789	Zm00001d027789_T002	1:13528800-13533144	function unknown	0	1.88963	0	0
Zm00001d027790	Zm00001d027790_T001	1:13576388-13580832	Cyclin-T1-5	20.7018	11.7397	19.5517	15.7633
Zm00001d027791	Zm00001d027791_T001	1:13592625-13600205	function unknown	0	0	0	0
Zm00001d027792	Zm00001d027792_T001	1:13619804-13620061	function unknown	0	0	0	0
Zm00001d030479	Zm00001d030479_T001	1:136610641-136612155	Pentatricopeptide repeat-containing protein mitochondrial	0	0	0.184373	0.280674
Zm00001d027794	Zm00001d027794_T001	1:13666924-13673869	function unknown	15.4745	18.9379	22.0854	19.3011
Zm00001d027794	Zm00001d027794_T002	1:13666924-13673869	function unknown	140.723	22.5004	67.8707	101.142
Zm00001d030482	Zm00001d030482_T001	1:136727590-136728337	Hydroxyproline O-galactosyltransferase GALT2	0	0	0	0
Zm00001d030483	Zm00001d030483_T001	1:136728793-136729275	function unknown	0	0	0	0
Zm00001d030484	Zm00001d030484_T001	1:136732357-136737502	ATP-dependent DNA helicase SourceUniProtKBTrEMBL	0	0	0	0
Zm00001d030485	Zm00001d030485_T001	1:136738714-136739465	function unknown	0	0	0	0
Zm00001d030486	Zm00001d030486_T001	1:136740540-136742183	function unknown	0	0	0	0
Zm00001d030487	Zm00001d030487_T001	1:136744692-136749119	function unknown	0	0	0	0
Zm00001d030489	Zm00001d030489_T001	1:136751946-136757015	function unknown	0	0	0	0
Zm00001d027795	Zm00001d027795_T001	1:13675280-13675507	function unknown	0	0	0	0
Zm00001d027797	Zm00001d027797_T001	1:13692457-13692684	function unknown	0	0	0	0
Zm00001d027798	Zm00001d027798_T001	1:13728096-13728326	function unknown	0	0	0	0
Zm00001d027799	Zm00001d027799_T001	1:13758931-13761921	pfkB-like carbohydrate kinase family protein	7.04862	3.98026	15.9512	6.03729e-06
Zm00001d027799	Zm00001d027799_T002	1:13758931-13762071	pfkB-like carbohydrate kinase family protein	7.70234	7.54956	3.4677	12.3213
Zm00001d030494	Zm00001d030494_T001	1:137947283-137948557	Omega-hydroxypalmitate O-feruloyl transferase	0	0	0	0
Zm00001d027800	Zm00001d027800_T001	1:13809656-13811605	Pentatricopeptide repeat-containing protein	8.12307	7.06446	5.01934	7.15767
Zm00001d027801	Zm00001d027801_T001	1:13815367-13827408	DNA topoisomerase 3-alpha	0	0	0	0
Zm00001d027801	Zm00001d027801_T002	1:13815367-13827552	DNA topoisomerase 3-alpha	1.52939e-09	0	0	0
Zm00001d027801	Zm00001d027801_T003	1:13815367-13827552	DNA topoisomerase 3-alpha	0	0	0	0
Zm00001d027801	Zm00001d027801_T004	1:13815367-13827552	DNA topoisomerase 3-alpha	0	0	0	0
Zm00001d027801	Zm00001d027801_T005	1:13815367-13827552	DNA topoisomerase 3-alpha	0	0	0	0
Zm00001d027801	Zm00001d027801_T006	1:13815367-13827552	DNA topoisomerase 3-alpha	0	0	0.195553	0
Zm00001d027801	Zm00001d027801_T007	1:13815367-13827552	DNA topoisomerase 3-alpha	0	0	0	0
Zm00001d027801	Zm00001d027801_T008	1:13815367-13827552	DNA topoisomerase 3-alpha	0	0	0	0
Zm00001d027801	Zm00001d027801_T009	1:13815372-13819127	DNA topoisomerase 3-alpha	0	0	0	0
Zm00001d027801	Zm00001d027801_T010	1:13815372-13827407	DNA topoisomerase 3-alpha	0	0	0	0
Zm00001d027801	Zm00001d027801_T011	1:13815372-13827408	DNA topoisomerase 3-alpha	0.0319658	0	0	0
Zm00001d027801	Zm00001d027801_T012	1:13815372-13827441	DNA topoisomerase 3-alpha	0	0	0	0
Zm00001d027801	Zm00001d027801_T013	1:13815413-13827348	DNA topoisomerase 3-alpha	0	0	0	0
Zm00001d027801	Zm00001d027801_T014	1:13820079-13827552	DNA topoisomerase 3-alpha	0.866812	0	3.42846e-05	0.441837
Zm00001d027801	Zm00001d027801_T015	1:13820386-13827409	DNA topoisomerase 3-alpha	0	0.957831	1.26924	0
Zm00001d027801	Zm00001d027801_T016	1:13820386-13827445	DNA topoisomerase 3-alpha	0	1.02954e-08	1.45787e-08	1.48277
Zm00001d027801	Zm00001d027801_T017	1:13820388-13823052	DNA topoisomerase 3-alpha	0	0	0	0
Zm00001d027801	Zm00001d027801_T018	1:13820428-13821106	DNA topoisomerase 3-alpha	2.38764e-05	0	0	0
Zm00001d027801	Zm00001d027801_T019	1:13820473-13827407	DNA topoisomerase 3-alpha	0.12547	0.0600664	0.463251	0
Zm00001d027801	Zm00001d027801_T020	1:13822889-13827409	DNA topoisomerase 3-alpha	0	0.625205	0	0
Zm00001d027801	Zm00001d027801_T021	1:13822889-13827552	DNA topoisomerase 3-alpha	0	0	0	0
Zm00001d027236	Zm00001d027236_T001	1:138378-139043	function unknown	6.22628	3.68027	0	10.8231
Zm00001d027802	Zm00001d027802_T001	1:13863300-13866650	BEL1-like homeodomain protein 3	6.92836	1.05756	0	12.4608
Zm00001d027802	Zm00001d027802_T002	1:13863300-13867091	BEL1-like homeodomain protein 3	0.612581	0.577185	0.482532	2.23813
Zm00001d027802	Zm00001d027802_T003	1:13863300-13867102	BEL1-like homeodomain protein 3	14.1637	20.9166	37.4133	12.9464
Zm00001d027802	Zm00001d027802_T004	1:13863342-13867102	BEL1-like homeodomain protein 3	3.36355	1.97478	3.89513	4.17722
Zm00001d030496	Zm00001d030496_T001	1:138703292-138711961	Protein translocase protein transporter	14.7137	23.2536	19.6143	21.4498
Zm00001d027803	Zm00001d027803_T001	1:13905218-13911218	Beta-galactosidase	1.22301	0.996879	0	0
Zm00001d027803	Zm00001d027803_T002	1:13905218-13911218	Beta-galactosidase	0	0	0	0
Zm00001d027803	Zm00001d027803_T003	1:13905218-13911218	Beta-galactosidase	0	0	0	0
Zm00001d027803	Zm00001d027803_T004	1:13905218-13911218	Beta-galactosidase	0	0	1.53831e-09	0
Zm00001d027803	Zm00001d027803_T005	1:13905218-13911218	Beta-galactosidase	1.90005e-06	0	0	0
Zm00001d027803	Zm00001d027803_T006	1:13905218-13911218	Beta-galactosidase	0.00270127	0	0.488173	0
Zm00001d027803	Zm00001d027803_T007	1:13905281-13907342	Beta-galactosidase	0.00225964	2.94966	3.68616	3.81463
Zm00001d027803	Zm00001d027803_T008	1:13905282-13911372	Beta-galactosidase	0	0	0	0
Zm00001d027803	Zm00001d027803_T010	1:13905285-13906541	Beta-galactosidase	0	0	0.32885	0
Zm00001d027803	Zm00001d027803_T011	1:13905288-13911302	Beta-galactosidase	1.95652	2.88781	3.58323	5.29642
Zm00001d027803	Zm00001d027803_T012	1:13905337-13908633	Beta-galactosidase	0	5.93673e-05	0	0.0192775
Zm00001d027803	Zm00001d027803_T013	1:13905337-13911405	Beta-galactosidase	1.24178	4.13823e-10	0	1.00036e-06
Zm00001d027803	Zm00001d027803_T014	1:13905348-13906923	Beta-galactosidase	3.9012	0	0	4.63275
Zm00001d027803	Zm00001d027803_T015	1:13905348-13911343	Beta-galactosidase	0	0	0	0
Zm00001d027803	Zm00001d027803_T016	1:13905355-13907918	Beta-galactosidase	0.919602	0.471846	0	1.29896
Zm00001d027803	Zm00001d027803_T017	1:13905691-13911173	Beta-galactosidase	0	0	0	0
Zm00001d027803	Zm00001d027803_T018	1:13905696-13911218	Beta-galactosidase	0	0.702452	0	0
Zm00001d027803	Zm00001d027803_T019	1:13907784-13909913	Beta-galactosidase	0.76478	0.313145	0	0
Zm00001d027804	Zm00001d027804_T001	1:13914007-13915958	function unknown	0.799623	9.45931	0	0
Zm00001d030498	Zm00001d030498_T001	1:139331871-139332113	function unknown	2.55492	0	19.5534	5.9216
Zm00001d030500	Zm00001d030500_T001	1:139651718-139653346	function unknown	68.7773	32.4602	46.9242	37.3422
Zm00001d027805	Zm00001d027805_T001	1:13965284-13968673	Probable phosphopantothenoylcysteine decarboxylase	2.24097e-07	0.0208716	0	7.06876e-08
Zm00001d027805	Zm00001d027805_T002	1:13966169-13968573	Probable phosphopantothenoylcysteine decarboxylase	1.88531	4.98369	5.70167	2.48203
Zm00001d027805	Zm00001d027805_T003	1:13966169-13968578	Probable phosphopantothenoylcysteine decarboxylase	0.842327	0.859494	0	0
Zm00001d027805	Zm00001d027805_T004	1:13966184-13968673	Probable phosphopantothenoylcysteine decarboxylase	0.000555353	0	2.1852	0
Zm00001d027805	Zm00001d027805_T005	1:13966299-13968424	Probable phosphopantothenoylcysteine decarboxylase	0	0	0	3.89895
Zm00001d027805	Zm00001d027805_T006	1:13967431-13968673	Probable phosphopantothenoylcysteine decarboxylase	11.8214	8.51428	0	11.5643
Zm00001d027805	Zm00001d027805_T007	1:13967487-13968574	Probable phosphopantothenoylcysteine decarboxylase	9.56043	6.01448	7.58933	5.53064
Zm00001d030501	Zm00001d030501_T001	1:139697429-139699434	function unknown	0	0.569373	0	1.03348
Zm00001d030502	Zm00001d030502_T001	1:139699065-139701480	40S ribosomal protein S4-3	0	10.0347	0	0
Zm00001d030503	Zm00001d030503_T001	1:139712313-139713912	function unknown	0	0	0	0
Zm00001d030506	Zm00001d030506_T001	1:140052049-140055625	Inositol-3-phosphate synthase isozyme 1	0	0	0	0
Zm00001d030506	Zm00001d030506_T002	1:140052049-140055625	Inositol-3-phosphate synthase isozyme 1	0.0847746	0.138392	0.0768044	0
Zm00001d030506	Zm00001d030506_T003	1:140053491-140055580	Inositol-3-phosphate synthase isozyme 1	0	0.187254	0	0
Zm00001d027807	Zm00001d027807_T001	1:14012690-14030722	Ubiquitin carboxyl-terminal hydrolase-related protein	18.0149	14.7984	18.6785	16.1876
Zm00001d027807	Zm00001d027807_T002	1:14012771-14030707	Ubiquitin carboxyl-terminal hydrolase-related protein	0	5.12855e-08	1.83901e-09	0
Zm00001d027807	Zm00001d027807_T003	1:14012772-14030727	Ubiquitin carboxyl-terminal hydrolase-related protein	2.01817	0.822819	2.61282	1.49182
Zm00001d027807	Zm00001d027807_T004	1:14012773-14030652	Ubiquitin carboxyl-terminal hydrolase-related protein	0	0	0	0
Zm00001d027807	Zm00001d027807_T005	1:14012778-14030660	Ubiquitin carboxyl-terminal hydrolase-related protein	0.0979806	0.485079	0.322296	0
Zm00001d027807	Zm00001d027807_T006	1:14012778-14030730	Ubiquitin carboxyl-terminal hydrolase-related protein	0	0	0	0
Zm00001d027807	Zm00001d027807_T007	1:14012786-14030722	Ubiquitin carboxyl-terminal hydrolase-related protein	0.00022721	1.24253e-07	0	0
Zm00001d027807	Zm00001d027807_T008	1:14012794-14030646	Ubiquitin carboxyl-terminal hydrolase-related protein	9.14554e-08	2.63332e-07	0.000592705	1.86401e-09
Zm00001d027807	Zm00001d027807_T009	1:14012795-14016170	Ubiquitin carboxyl-terminal hydrolase-related protein	10.3873	13.3797	6.57045	8.96082
Zm00001d027807	Zm00001d027807_T010	1:14012997-14030662	Ubiquitin carboxyl-terminal hydrolase-related protein	0	0	0	0
Zm00001d027807	Zm00001d027807_T012	1:14014097-14019040	Ubiquitin carboxyl-terminal hydrolase-related protein	1.07408	1.03547	0	2.64991
Zm00001d027807	Zm00001d027807_T014	1:14014817-14030661	Ubiquitin carboxyl-terminal hydrolase-related protein	0	0	0	0
Zm00001d030507	Zm00001d030507_T001	1:140167988-140169978	WAT1-related protein	2.5203	3.76096	2.35635e-06	3.96558
Zm00001d030507	Zm00001d030507_T002	1:140167988-140169981	WAT1-related protein	1.06979	2.59589	0.743539	0.911248
Zm00001d030507	Zm00001d030507_T003	1:140168009-140169768	WAT1-related protein	1.40186	0.543188	6.93868	3.32787
Zm00001d030507	Zm00001d030507_T004	1:140168164-140169981	WAT1-related protein	0.656426	0	0	0
Zm00001d027807	Zm00001d027807_T015	1:14017821-14030656	Ubiquitin carboxyl-terminal hydrolase-related protein	1.23565	0.376396	0	0
Zm00001d027807	Zm00001d027807_T016	1:14017821-14030730	Ubiquitin carboxyl-terminal hydrolase-related protein	0	0.0476714	0	0
Zm00001d027807	Zm00001d027807_T017	1:14017821-14030730	Ubiquitin carboxyl-terminal hydrolase-related protein	0	0	0.529707	0.861544
Zm00001d027807	Zm00001d027807_T020	1:14018191-14030659	Ubiquitin carboxyl-terminal hydrolase-related protein	0	0	0	0
Zm00001d027807	Zm00001d027807_T023	1:14018191-14030679	Ubiquitin carboxyl-terminal hydrolase-related protein	0	0	0	0
Zm00001d027807	Zm00001d027807_T025	1:14019400-14030517	Ubiquitin carboxyl-terminal hydrolase-related protein	0	0	0	0
Zm00001d030508	Zm00001d030508_T001	1:140235550-140243657	Probable protein S-acyltransferase 22	3.56789	3.84993	2.92162	3.3746
Zm00001d030509	Zm00001d030509_T001	1:140364656-140376186	Pollen Ole e 1 allergen and extensin family protein	3.38899	4.08868	9.69102	13.0693
Zm00001d030513	Zm00001d030513_T001	1:140679257-140680084	Ethylene-responsive transcription factor ERF055	0	0	0	0
Zm00001d030515	Zm00001d030515_T001	1:140799885-140800758	function unknown	0.585666	0	0.206377	0.608671
Zm00001d027808	Zm00001d027808_T001	1:14081196-14083562	vesicle-associated membrane protein 728	0	0	0	0
Zm00001d030516	Zm00001d030516_T001	1:140848955-140851172	function unknown	1.60068	2.71095	1.72528	0.791358
Zm00001d030517	Zm00001d030517_T001	1:140850112-140850990	function unknown	0	0	0	0
Zm00001d030518	Zm00001d030518_T001	1:140875083-140886480	Calmodulin-binding transcription activator 2	0	0	0	0
Zm00001d030518	Zm00001d030518_T003	1:140875083-140886542	Calmodulin-binding transcription activator 2	4.36492e-06	0	0	0
Zm00001d030518	Zm00001d030518_T004	1:140875083-140886542	Calmodulin-binding transcription activator 2	1.43207	0	8.00419e-06	5.32531e-06
Zm00001d030518	Zm00001d030518_T005	1:140875083-140886542	Calmodulin-binding transcription activator 2	0	0	0	0
Zm00001d030518	Zm00001d030518_T006	1:140875101-140886542	Calmodulin-binding transcription activator 2	0	0	8.81791e-10	0
Zm00001d030518	Zm00001d030518_T009	1:140875104-140886392	Calmodulin-binding transcription activator 2	0	0	0	0
Zm00001d030518	Zm00001d030518_T010	1:140875114-140881123	Calmodulin-binding transcription activator 2	0	0	0	0
Zm00001d030518	Zm00001d030518_T012	1:140875114-140886524	Calmodulin-binding transcription activator 2	1.77688e-09	2.07675e-09	3.35084e-05	0
Zm00001d030518	Zm00001d030518_T013	1:140875128-140886542	Calmodulin-binding transcription activator 2	2.49968e-05	0	3.09479	1.85207
Zm00001d030518	Zm00001d030518_T015	1:140875129-140886330	Calmodulin-binding transcription activator 2	1.48145e-08	0	0	0
Zm00001d030518	Zm00001d030518_T017	1:140875131-140881162	Calmodulin-binding transcription activator 2	0.28245	0.425937	0.391938	0.137987
Zm00001d030518	Zm00001d030518_T018	1:140875133-140886425	Calmodulin-binding transcription activator 2	0	0	0	0
Zm00001d030518	Zm00001d030518_T019	1:140875133-140886470	Calmodulin-binding transcription activator 2	0	0	0	1.66658
Zm00001d030518	Zm00001d030518_T021	1:140875134-140886428	Calmodulin-binding transcription activator 2	9.60987	3.26558	3.38267	0
Zm00001d030518	Zm00001d030518_T023	1:140875134-140886520	Calmodulin-binding transcription activator 2	0	0	0	0
Zm00001d030518	Zm00001d030518_T024	1:140875135-140886470	Calmodulin-binding transcription activator 2	0.000237362	0.120674	0	0
Zm00001d030518	Zm00001d030518_T026	1:140875136-140886428	Calmodulin-binding transcription activator 2	0.831655	0.256838	1.34425	0
Zm00001d030518	Zm00001d030518_T027	1:140875137-140886370	Calmodulin-binding transcription activator 2	0.168329	0	0	0
Zm00001d030518	Zm00001d030518_T029	1:140875138-140886524	Calmodulin-binding transcription activator 2	1.04303	7.01631	5.88586	0
Zm00001d030518	Zm00001d030518_T030	1:140875142-140886480	Calmodulin-binding transcription activator 2	0	0	0	0
Zm00001d030518	Zm00001d030518_T032	1:140875147-140886508	Calmodulin-binding transcription activator 2	0	0	0	0
Zm00001d030518	Zm00001d030518_T034	1:140875150-140880729	Calmodulin-binding transcription activator 2	0	0	0	0
Zm00001d030518	Zm00001d030518_T035	1:140875150-140886504	Calmodulin-binding transcription activator 2	6.55572e-05	0.594131	2.56134e-07	0
Zm00001d030518	Zm00001d030518_T038	1:140875150-140886508	Calmodulin-binding transcription activator 2	3.92997e-05	4.52619e-05	1.02644e-06	0
Zm00001d030518	Zm00001d030518_T039	1:140875153-140880784	Calmodulin-binding transcription activator 2	0	0	0	0
Zm00001d030518	Zm00001d030518_T040	1:140875154-140886470	Calmodulin-binding transcription activator 2	1.26751	0.186474	0	0.31878
Zm00001d030518	Zm00001d030518_T041	1:140875155-140881822	Calmodulin-binding transcription activator 2	0.531204	0.000664386	2.02343	1.03779
Zm00001d030518	Zm00001d030518_T043	1:140875155-140886415	Calmodulin-binding transcription activator 2	1.36323	11.6325	4.89963e-09	6.78217
Zm00001d030518	Zm00001d030518_T044	1:140875155-140886470	Calmodulin-binding transcription activator 2	0	6.74179e-07	0.0158565	0
Zm00001d030518	Zm00001d030518_T046	1:140875155-140886480	Calmodulin-binding transcription activator 2	0	6.41192e-07	0.00251164	0
Zm00001d030518	Zm00001d030518_T047	1:140875156-140886370	Calmodulin-binding transcription activator 2	7.4288	2.52177	21.3015	7.17128
Zm00001d030518	Zm00001d030518_T050	1:140875166-140880276	Calmodulin-binding transcription activator 2	2.18609	1.2689	0	2.21234
Zm00001d030518	Zm00001d030518_T051	1:140875167-140881627	Calmodulin-binding transcription activator 2	0	0	0	0
Zm00001d030518	Zm00001d030518_T053	1:140875168-140886480	Calmodulin-binding transcription activator 2	0	0.000579728	0	3.35268e-06
Zm00001d030518	Zm00001d030518_T054	1:140875179-140885723	Calmodulin-binding transcription activator 2	0.15436	0	0.198723	0
Zm00001d030518	Zm00001d030518_T055	1:140875188-140886493	Calmodulin-binding transcription activator 2	0	0	0	0
Zm00001d030518	Zm00001d030518_T057	1:140875189-140881674	Calmodulin-binding transcription activator 2	13.0424	18.008	9.2148	11.8417
Zm00001d030518	Zm00001d030518_T058	1:140875189-140882350	Calmodulin-binding transcription activator 2	1.29984	1.13665	0.429237	0
Zm00001d030518	Zm00001d030518_T059	1:140875189-140886277	Calmodulin-binding transcription activator 2	9.34593	5.36097	6.4988	6.26493
Zm00001d030518	Zm00001d030518_T060	1:140875189-140886415	Calmodulin-binding transcription activator 2	0	0	0	0
Zm00001d030518	Zm00001d030518_T062	1:140875189-140886506	Calmodulin-binding transcription activator 2	0	0	0	0
Zm00001d030518	Zm00001d030518_T064	1:140875190-140882785	Calmodulin-binding transcription activator 2	0.152334	0	0.0655737	0
Zm00001d030518	Zm00001d030518_T065	1:140875218-140886381	Calmodulin-binding transcription activator 2	0	0	0	0
Zm00001d030523	Zm00001d030523_T001	1:141151918-141161050	alphabeta-Hydrolases superfamily protein	1.54022	3.43519	1.35135	2.37602
Zm00001d030526	Zm00001d030526_T001	1:141705734-141709496	Outer arm dynein light chain 1 protein	20.5578	10.1933	32.4037	22.8033
Zm00001d030526	Zm00001d030526_T002	1:141705739-141709486	Outer arm dynein light chain 1 protein	36.3602	43.4592	31.2199	43.4612
Zm00001d030526	Zm00001d030526_T003	1:141705739-141709496	Outer arm dynein light chain 1 protein	0	0	0	0
Zm00001d030526	Zm00001d030526_T004	1:141705739-141709496	Outer arm dynein light chain 1 protein	11.3957	6.99071	6.14723	9.93043
Zm00001d030526	Zm00001d030526_T005	1:141706015-141709496	Outer arm dynein light chain 1 protein	1.61497	5.8812	8.62887	6.19475
Zm00001d030526	Zm00001d030526_T006	1:141706069-141709486	Outer arm dynein light chain 1 protein	59.6926	55.6642	79.6192	75.9413
Zm00001d030526	Zm00001d030526_T007	1:141706819-141709484	Outer arm dynein light chain 1 protein	5.61433	5.71912	3.27389	2.39221
Zm00001d030527	Zm00001d030527_T001	1:141837963-141840471	SEC1 family transport protein SLY1	4.12402	4.05613	4.90371	7.18283
Zm00001d030527	Zm00001d030527_T002	1:141837963-141840802	SEC1 family transport protein SLY1	0.875991	3.33031	0	0
Zm00001d030529	Zm00001d030529_T001	1:142030972-142031706	function unknown	4.58201	8.05559	2.73399	9.20287
Zm00001d030530	Zm00001d030530_T001	1:142031879-142032262	function unknown	0	0.912201	0	0
Zm00001d027809	Zm00001d027809_T001	1:14207663-14212465	Pollenless3	0.569725	0	1.22853	0.0542011
Zm00001d027809	Zm00001d027809_T002	1:14207663-14212490	Pollenless3	0.310846	1.26212	0	0
Zm00001d027809	Zm00001d027809_T003	1:14208069-14209086	Pollenless3	0	0.796311	1.23026	0.757818
Zm00001d030531	Zm00001d030531_T001	1:142157919-142158562	Transmembrane amino acid transporter family protein	0	0	0	0
Zm00001d030532	Zm00001d030532_T001	1:142193026-142194949	Homeobox-leucine zipper protein ATHB-6	3.08916	4.59316	4.00005	2.62452
Zm00001d030532	Zm00001d030532_T002	1:142193026-142194949	Homeobox-leucine zipper protein ATHB-6	0	0	0	0
Zm00001d030533	Zm00001d030533_T001	1:142260864-142273472	Pyridoxinepyridoxamine 5-phosphate oxidase 1 chloroplastic	1.187	2.58301	0.587217	0.157538
Zm00001d030533	Zm00001d030533_T003	1:142260864-142273472	Pyridoxinepyridoxamine 5-phosphate oxidase 1 chloroplastic	23.5909	21.3596	21.6343	28.261
Zm00001d030533	Zm00001d030533_T005	1:142260864-142273472	Pyridoxinepyridoxamine 5-phosphate oxidase 1 chloroplastic	0	0	0	0.00029747
Zm00001d030533	Zm00001d030533_T002	1:142260864-142278394	Pyridoxinepyridoxamine 5-phosphate oxidase 1 chloroplastic	0	0	0	0
Zm00001d030533	Zm00001d030533_T004	1:142260864-142278394	Pyridoxinepyridoxamine 5-phosphate oxidase 1 chloroplastic	1.02508	0.202833	0.84031	0.792115
Zm00001d030534	Zm00001d030534_T001	1:142275171-142276870	NO-associated protein 1 chloroplasticmitochondrial	0	0	0	0
Zm00001d030535	Zm00001d030535_T001	1:142276716-142277048	function unknown	0	0	0	0
Zm00001d030536	Zm00001d030536_T001	1:142276913-142278432	Serinethreonine-protein phosphatase BSU1	0	0	0	0
Zm00001d027810	Zm00001d027810_T001	1:14247874-14250263	Glycerol-3-phosphate acyltransferase 5	0	0	0	0.0912053
Zm00001d030537	Zm00001d030537_T001	1:142487080-142487673	AT hook-containing MAR binding 1-like protein	0	0	0	0
Zm00001d030540	Zm00001d030540_T001	1:142546785-142548741	Spermidine hydroxycinnamoyl transferase	0	0	0	0
Zm00001d030542	Zm00001d030542_T001	1:142569190-142571156	hydroxycinnamoyltransferase4	5.23632	10.5412	9.2279	6.66672
Zm00001d030544	Zm00001d030544_T001	1:142961537-142965543	Glyoxylate reductase	2.30176	6.93589	7.85336	3.32665
Zm00001d030545	Zm00001d030545_T001	1:143042638-143043802	function unknown	0	0.867345	0	0
Zm00001d027811	Zm00001d027811_T001	1:14311486-14318456	CCR4-NOT transcription complex subunit 6	0	8.34315	5.23579	0
Zm00001d027811	Zm00001d027811_T002	1:14311486-14318456	CCR4-NOT transcription complex subunit 6	2.99871e-08	2.2861	0	0
Zm00001d027811	Zm00001d027811_T003	1:14311489-14318279	CCR4-NOT transcription complex subunit 6	0.719601	0	0.161113	2.55787
Zm00001d027811	Zm00001d027811_T004	1:14311509-14318427	CCR4-NOT transcription complex subunit 6	2.45738	0.483745	4.33395	7.8519
Zm00001d027811	Zm00001d027811_T005	1:14311515-14318114	CCR4-NOT transcription complex subunit 6	0.0107156	1.02222e-06	0.0399185	0.00094701
Zm00001d027811	Zm00001d027811_T006	1:14311515-14318446	CCR4-NOT transcription complex subunit 6	0.428669	0	0	0
Zm00001d027811	Zm00001d027811_T007	1:14311527-14318114	CCR4-NOT transcription complex subunit 6	11.2321	8.72868	6.26778	4.2563
Zm00001d027811	Zm00001d027811_T008	1:14311552-14318448	CCR4-NOT transcription complex subunit 6	1.28584	5.85521e-08	0	0
Zm00001d027811	Zm00001d027811_T009	1:14311594-14318445	CCR4-NOT transcription complex subunit 6	0	0	0	0
Zm00001d030548	Zm00001d030548_T001	1:143163535-143165480	2-oxoglutarate 2OG and FeII-dependent oxygenase superfamily protein	3.09931	0.501175	6.0984	2.1346
Zm00001d027812	Zm00001d027812_T001	1:14319418-14320918	Protein YLS3	0	0	0.611574	0
Zm00001d027813	Zm00001d027813_T002	1:14321650-14323311	40S ribosomal protein S28	7.55973	1.27138	2.22584	4.20804
Zm00001d027813	Zm00001d027813_T003	1:14321828-14322994	40S ribosomal protein S28	15.9264	36.5717	41.2952	43.4397
Zm00001d030549	Zm00001d030549_T001	1:143230400-143232667	Red chlorophyll catabolite reductase chloroplastic	45.4524	53.59	52.4704	47.8896
Zm00001d030550	Zm00001d030550_T001	1:143283392-143284877	function unknown	0	0	0	0.127923
Zm00001d027815	Zm00001d027815_T001	1:14329827-14333778	IQ domain-containing protein IQM2	0.074365	0.728051	0	0.0653471
Zm00001d027815	Zm00001d027815_T002	1:14329827-14333803	IQ domain-containing protein IQM2	0	0	0	0
Zm00001d030551	Zm00001d030551_T001	1:143317201-143322716	Protein STRUBBELIG-RECEPTOR FAMILY 7	0.768905	0	0	4.34086
Zm00001d030551	Zm00001d030551_T002	1:143317259-143322583	Protein STRUBBELIG-RECEPTOR FAMILY 7	0	0	0	0
Zm00001d030551	Zm00001d030551_T003	1:143317264-143322716	Protein STRUBBELIG-RECEPTOR FAMILY 7	0	0.581665	0.625674	0.0285995
Zm00001d030553	Zm00001d030553_T001	1:143419484-143422469	Protein XAP5 CIRCADIAN TIMEKEEPER	10.5462	0	3.63334	4.136
Zm00001d030554	Zm00001d030554_T001	1:143495759-143510826	Pumilio homolog 23	2.70145	0	0.998734	1.22867
Zm00001d030554	Zm00001d030554_T003	1:143495762-143510908	Pumilio homolog 23	0	0	3.20003e-09	1.37608e-07
Zm00001d030554	Zm00001d030554_T004	1:143495789-143510830	Pumilio homolog 23	9.68468	9.35365	6.76636	7.98805
Zm00001d030554	Zm00001d030554_T006	1:143495793-143510856	Pumilio homolog 23	0.206998	0	0	0
Zm00001d030554	Zm00001d030554_T007	1:143495794-143510856	Pumilio homolog 23	1.2197	0.590319	2.55597	4.74323
Zm00001d030554	Zm00001d030554_T009	1:143495795-143510856	Pumilio homolog 23	1.01687	0	1.64194	0
Zm00001d030554	Zm00001d030554_T010	1:143495796-143510846	Pumilio homolog 23	2.06111	0	0	0
Zm00001d030554	Zm00001d030554_T012	1:143495836-143510814	Pumilio homolog 23	0	0.745523	1.49247	0.609711
Zm00001d030554	Zm00001d030554_T013	1:143495955-143498212	Pumilio homolog 23	25.6268	23.1351	18.7462	46.5133
Zm00001d030554	Zm00001d030554_T014	1:143495955-143498212	Pumilio homolog 23	1.64669	0	0	0
Zm00001d030554	Zm00001d030554_T015	1:143495955-143510908	Pumilio homolog 23	0	0	0	0
Zm00001d030554	Zm00001d030554_T016	1:143496164-143510826	Pumilio homolog 23	0	0	0	0
Zm00001d030554	Zm00001d030554_T019	1:143509569-143510908	Pumilio homolog 23	26.3547	13.8237	34.0424	17.7409
Zm00001d027816	Zm00001d027816_T001	1:14361469-14365136	function unknown	3.87739	7.25869	2.43064	7.10793
Zm00001d030555	Zm00001d030555_T001	1:143649093-143651483	receptor-like protein kinase 1	1.10042	0.272989	1.59365	0.738192
Zm00001d030556	Zm00001d030556_T001	1:143750002-143752321	Organic cationcarnitine transporter 7	26.7712	18.6789	21.286	34.4452
Zm00001d030557	Zm00001d030557_T001	1:143971165-143976422	Alanine aminotransferase 2 mitochondrial	1872.15	620.28	2118.34	1557.23
Zm00001d030558	Zm00001d030558_T001	1:143986813-143988302	function unknown	0	0	0	0
Zm00001d030559	Zm00001d030559_T001	1:143990727-143994327	Callose synthase 11	0	0	0	0
Zm00001d030561	Zm00001d030561_T001	1:144149596-144156227	Bifunctional nuclease 1	0	0.00141256	0	0
Zm00001d030561	Zm00001d030561_T002	1:144149596-144156355	Bifunctional nuclease 1	1.81112	1.68031e-06	4.1886	2.72494
Zm00001d030561	Zm00001d030561_T003	1:144149596-144156419	Bifunctional nuclease 1	3.29307	2.31989e-06	0	10.0886
Zm00001d030561	Zm00001d030561_T004	1:144149596-144156419	Bifunctional nuclease 1	0	3.40756	0	0
Zm00001d030561	Zm00001d030561_T005	1:144149596-144156576	Bifunctional nuclease 1	0	5.24845e-05	0	0
Zm00001d030561	Zm00001d030561_T006	1:144149678-144156572	Bifunctional nuclease 1	1.85353	4.74793	0	0.948901
Zm00001d030561	Zm00001d030561_T007	1:144149728-144155506	Bifunctional nuclease 1	14.9197	0	0	0
Zm00001d030561	Zm00001d030561_T008	1:144149731-144156227	Bifunctional nuclease 1	91.8549	85.7894	111.094	116.278
Zm00001d030561	Zm00001d030561_T009	1:144149767-144156355	Bifunctional nuclease 1	15.7268	6.52172	7.44756	8.75581
Zm00001d030561	Zm00001d030561_T010	1:144149769-144155506	Bifunctional nuclease 1	71.7259	23.2059	82.416	15.0676
Zm00001d030562	Zm00001d030562_T001	1:144194016-144197311	function unknown	0	2.01392	0	0
Zm00001d030563	Zm00001d030563_T001	1:144321282-144322084	Leucine aminopeptidase 2 chloroplastic	0	0	0	0
Zm00001d027819	Zm00001d027819_T001	1:14448014-14448412	embryo surrounding region2	0	0	0	0
Zm00001d030566	Zm00001d030566_T001	1:144612612-144613223	function unknown	0	0	0	0
Zm00001d030567	Zm00001d030567_T001	1:144615176-144617649	function unknown	0	0	0	0
Zm00001d027820	Zm00001d027820_T001	1:14479050-14479445	embryo surrounding region1	0	0	0	0
Zm00001d030572	Zm00001d030572_T001	1:144844137-144850901	Transcription factor TFIIE alpha subunit	19.0142	27.1957	21.1439	15.914
Zm00001d030573	Zm00001d030573_T001	1:144856407-144861200	Transcription factor TFIIE alpha subunit	1.41104	0	3.82107	0
Zm00001d030573	Zm00001d030573_T002	1:144856407-144861200	Transcription factor TFIIE alpha subunit	0.0212439	0	0	0
Zm00001d030573	Zm00001d030573_T003	1:144856407-144861200	Transcription factor TFIIE alpha subunit	0.407484	0	0	0
Zm00001d030573	Zm00001d030573_T004	1:144856407-144878212	Transcription factor TFIIE alpha subunit	65.6499	56.388	70.6678	68.889
Zm00001d030573	Zm00001d030573_T005	1:144856407-144878212	Transcription factor TFIIE alpha subunit	0.527822	0	0	0
Zm00001d030573	Zm00001d030573_T006	1:144856407-144878212	Transcription factor TFIIE alpha subunit	4.63991	0.897163	8.01346	5.63299
Zm00001d030574	Zm00001d030574_T001	1:144881056-144882629	Thioredoxin domain-containing protein PLP3B	0	0	0	0
Zm00001d027821	Zm00001d027821_T001	1:14492187-14492564	embryo surrounding region3	0	0	0	0
Zm00001d030575	Zm00001d030575_T001	1:144967166-144967510	function unknown	0	0	0	0
Zm00001d030577	Zm00001d030577_T001	1:145543611-145545618	Light-inducible protein CPRF-2	3.47331	9.073	9.88742	6.63563
Zm00001d030578	Zm00001d030578_T001	1:145680160-145680700	function unknown	1.6666	2.17643	4.95271	0.800614
Zm00001d027823	Zm00001d027823_T001	1:14576869-14577916	function unknown	3.57138	0	1.84836	0
Zm00001d030579	Zm00001d030579_T001	1:145820512-145824791	RNA-binding RRMRBDRNP motifs family protein	44.3957	50.8848	51.7715	37.8582
Zm00001d027824	Zm00001d027824_T001	1:14585540-14587374	function unknown	18.2761	12.3849	23.1466	20.1759
Zm00001d027826	Zm00001d027826_T001	1:14606179-14611811	Serinethreonine-protein phosphatase PP2A-4 catalytic subunit	39.4056	28.0561	38.943	22.0015
Zm00001d027826	Zm00001d027826_T002	1:14606206-14611811	Serinethreonine-protein phosphatase PP2A-4 catalytic subunit	38.5221	34.4161	33.7233	39.5561
Zm00001d027826	Zm00001d027826_T003	1:14606214-14611741	Serinethreonine-protein phosphatase PP2A-4 catalytic subunit	2.0741	0	1.64883e-05	3.80571
Zm00001d027826	Zm00001d027826_T004	1:14606241-14611728	Serinethreonine-protein phosphatase PP2A-4 catalytic subunit	3.78592	1.89228	6.1579	1.50829
Zm00001d030581	Zm00001d030581_T001	1:146069754-146080187	Pentatricopeptide repeat PPR superfamily protein	30.4197	31.2131	35.3712	35.9294
Zm00001d027827	Zm00001d027827_T001	1:14612107-14616020	Kelch motif family protein	4.39331	4.79525	5.05204	3.63508
Zm00001d030583	Zm00001d030583_T001	1:146258219-146259989	Pectin lyase-like superfamily protein	0	0	0	0
Zm00001d030584	Zm00001d030584_T001	1:146389914-146397654	DROUGHT SENSITIVE 1	4.74655	3.02455	4.46862	6.11964
Zm00001d027831	Zm00001d027831_T001	1:14651572-14651835	Major facilitator superfamily protein	0	0	0	0
Zm00001d027832	Zm00001d027832_T001	1:14652540-14653598	Embryonic protein DC-8	0	0	0	0
Zm00001d027833	Zm00001d027833_T001	1:14655397-14656475	DUF1997 family protein	0	0	0	0
Zm00001d030587	Zm00001d030587_T001	1:146601933-146603737	function unknown	21.7773	17.894	19.4481	7.07726
Zm00001d030588	Zm00001d030588_T001	1:146631961-146632800	function unknown	5.00207	10.083	6.11606	1.3377
Zm00001d027834	Zm00001d027834_T001	1:14665693-14671725	function unknown	9.42405	0.0755916	0.539562	0
Zm00001d027834	Zm00001d027834_T002	1:14665693-14671725	function unknown	1.73368	3.7745	8.75206	9.50581
Zm00001d027834	Zm00001d027834_T003	1:14665693-14671725	function unknown	2.67909	3.59555	2.97366	2.89127
Zm00001d027834	Zm00001d027834_T004	1:14669582-14671725	function unknown	23.4822	0.720345	20.1629	8.42449
Zm00001d030590	Zm00001d030590_T001	1:146741769-146742539	function unknown	0	0	0	0
Zm00001d027835	Zm00001d027835_T001	1:14689445-14692321	Pentatricopeptide repeat-containing protein	17.9779	10.0191	7.5939	9.51486
Zm00001d030591	Zm00001d030591_T001	1:146989290-146991727	Enoyl-acyl-carrier-protein reductase NADH chloroplastic	0	0	0	0
Zm00001d027837	Zm00001d027837_T001	1:14702216-14704540	Cytochrome P450 704B1	0.0867887	0	0.313789	0.0775968
Zm00001d027838	Zm00001d027838_T001	1:14705335-14706969	SET domain protein 35	0	0	0	0
Zm00001d030593	Zm00001d030593_T001	1:147206043-147223612	G-patch domain containing protein	66.897	42.9521	58.7758	60.875
Zm00001d030593	Zm00001d030593_T002	1:147206045-147223539	G-patch domain containing protein	2.76873	4.64104	23.7926	2.08682
Zm00001d030593	Zm00001d030593_T003	1:147206050-147223575	G-patch domain containing protein	10.3212	2.59708	7.91133	2.36726
Zm00001d030593	Zm00001d030593_T004	1:147206066-147223546	G-patch domain containing protein	3.43427	2.82086	5.6426	5.9631
Zm00001d030593	Zm00001d030593_T005	1:147206071-147223575	G-patch domain containing protein	23.4889	15.7258	20.877	13.1158
Zm00001d030595	Zm00001d030595_T001	1:147275758-147279068	3-hydroxy-3-methylglutaryl-coenzyme A reductase 2	0.156262	0.149819	0.0921869	0
Zm00001d030598	Zm00001d030598_T001	1:147514973-147540364	aberrant lateral root formation 4	0.508979	2.838e-08	3.66858	1.43716
Zm00001d030598	Zm00001d030598_T002	1:147514973-147540407	aberrant lateral root formation 4	0	1.00046	0	0
Zm00001d030598	Zm00001d030598_T003	1:147514973-147540407	aberrant lateral root formation 4	0	0	0	0
Zm00001d030598	Zm00001d030598_T004	1:147514973-147540407	aberrant lateral root formation 4	3.35986	4.54543e-07	0	0
Zm00001d030598	Zm00001d030598_T005	1:147514978-147540407	aberrant lateral root formation 4	19.8595	17.0554	23.1029	10.6441
Zm00001d030598	Zm00001d030598_T006	1:147515040-147525951	aberrant lateral root formation 4	0	0	0	0
Zm00001d030598	Zm00001d030598_T007	1:147515040-147540319	aberrant lateral root formation 4	11.3188	14.3467	9.00673	23.1593
Zm00001d030598	Zm00001d030598_T008	1:147515040-147540346	aberrant lateral root formation 4	6.27674	0.00988385	0.0204039	1.91307
Zm00001d027839	Zm00001d027839_T001	1:14754184-14757028	Ribosomal L32p protein family	10.5047	12.3591	13.3983	17.9955
Zm00001d027840	Zm00001d027840_T001	1:14759168-14762218	Retrovirus-related Pol polyprotein LINE-1	0	11.8267	0	0
Zm00001d030601	Zm00001d030601_T001	1:147622995-147641527	alphabeta-Hydrolases superfamily protein	6.1102	4.28567	1.79569	7.82027
Zm00001d030601	Zm00001d030601_T002	1:147623103-147641442	alphabeta-Hydrolases superfamily protein	7.6421	8.87913	6.12609	0
Zm00001d030602	Zm00001d030602_T001	1:147719849-147720334	function unknown	0	0	1.62271	0
Zm00001d030603	Zm00001d030603_T001	1:147913601-147916107	function unknown	3.70179	3.84456	3.84439	1.91333
Zm00001d030604	Zm00001d030604_T001	1:147996510-147997695	Embryogenesis transmembrane protein-like	0	0	0	0
Zm00001d030606	Zm00001d030606_T001	1:148143722-148145126	General transcription factor 2-related zinc finger protein	0	0	0	0
Zm00001d030609	Zm00001d030609_T001	1:148162035-148163539	Oxysterol-binding protein-related protein 1D	0	0	0	0
Zm00001d030609	Zm00001d030609_T002	1:148162035-148190548	Oxysterol-binding protein-related protein 1D	0	0	0	0
Zm00001d030609	Zm00001d030609_T003	1:148162170-148176799	Oxysterol-binding protein-related protein 1D	0	0	0	0
Zm00001d030609	Zm00001d030609_T004	1:148162186-148190521	Oxysterol-binding protein-related protein 1D	0	0	0	0.350133
Zm00001d030609	Zm00001d030609_T005	1:148162208-148190489	Oxysterol-binding protein-related protein 1D	0	4.79923e-08	0	0
Zm00001d030609	Zm00001d030609_T006	1:148162234-148190494	Oxysterol-binding protein-related protein 1D	0	5.88942e-05	0	0
Zm00001d030609	Zm00001d030609_T007	1:148162262-148190545	Oxysterol-binding protein-related protein 1D	0	0	0	0.489561
Zm00001d030609	Zm00001d030609_T008	1:148162324-148190458	Oxysterol-binding protein-related protein 1D	4.6946	1.61568	2.66716	4.84392
Zm00001d030609	Zm00001d030609_T009	1:148162657-148190455	Oxysterol-binding protein-related protein 1D	3.65757	4.22989	1.33985	0.367868
Zm00001d030609	Zm00001d030609_T010	1:148163202-148190548	Oxysterol-binding protein-related protein 1D	0.74257	0.825219	0	0
Zm00001d027841	Zm00001d027841_T001	1:14831571-14846630	Ribulose-phosphate 3-epimerase	3.48907	2.28835	4.8206	4.52115
Zm00001d027841	Zm00001d027841_T002	1:14831730-14846621	Ribulose-phosphate 3-epimerase	897.798	944.465	1130.31	1452.19
Zm00001d027841	Zm00001d027841_T003	1:14832046-14845457	Ribulose-phosphate 3-epimerase	5.59863	2.8404	5.51747	0.975197
Zm00001d030610	Zm00001d030610_T001	1:148359934-148360261	Probable protein phosphatase 2C 33	0	0	0	0
Zm00001d030612	Zm00001d030612_T001	1:148420982-148425811	CBS domain-containing protein CBSCBSPB2	21.9795	12.8665	28.702	23.14
Zm00001d030613	Zm00001d030613_T001	1:148632020-148635396	Phosphatidylinositolceramide inositolphosphotransferase 1	0	0	0.643946	0
Zm00001d030613	Zm00001d030613_T002	1:148632024-148635200	Phosphatidylinositolceramide inositolphosphotransferase 1	0	0	0	0
Zm00001d030613	Zm00001d030613_T003	1:148632080-148635396	Phosphatidylinositolceramide inositolphosphotransferase 1	7.55606	8.32095	5.06291	6.30109
Zm00001d030614	Zm00001d030614_T001	1:148687296-148689427	DNA replication licensing factor MCM7	0	0	0	0
Zm00001d030614	Zm00001d030614_T002	1:148687299-148692171	DNA replication licensing factor MCM7	0	0	0	0
Zm00001d030614	Zm00001d030614_T003	1:148687374-148692015	DNA replication licensing factor MCM7	0	0	0	0
Zm00001d030614	Zm00001d030614_T004	1:148687376-148688917	DNA replication licensing factor MCM7	0	0	0	0
Zm00001d030614	Zm00001d030614_T005	1:148687395-148689926	DNA replication licensing factor MCM7	0	0	0	0
Zm00001d030614	Zm00001d030614_T006	1:148687401-148691473	DNA replication licensing factor MCM7	0	0	0	0
Zm00001d030614	Zm00001d030614_T007	1:148687401-148692089	DNA replication licensing factor MCM7	0	0	0	0
Zm00001d030614	Zm00001d030614_T008	1:148687401-148692116	DNA replication licensing factor MCM7	0	0	0	0
Zm00001d030614	Zm00001d030614_T009	1:148687401-148692116	DNA replication licensing factor MCM7	0	0	0	0
Zm00001d030614	Zm00001d030614_T010	1:148687401-148692171	DNA replication licensing factor MCM7	0	0	0	0
Zm00001d030614	Zm00001d030614_T011	1:148689154-148692095	DNA replication licensing factor MCM7	0.0705032	0	0	0.246244
Zm00001d030617	Zm00001d030617_T001	1:148806103-148807147	octopine synthase binding factor1	56.22	46.2934	62.7672	66.1404
Zm00001d030618	Zm00001d030618_T001	1:148822878-148823223	Cytochrome c oxidase subunit 5C	181.257	133.426	145.511	175.557
Zm00001d027842	Zm00001d027842_T001	1:14882458-14891312	O-fucosyltransferase family protein	5.7128	5.72697	8.42572	8.48767
Zm00001d027842	Zm00001d027842_T002	1:14882459-14891319	O-fucosyltransferase family protein	0.289229	0.632411	0.719197	0.568601
Zm00001d027842	Zm00001d027842_T003	1:14882459-14891319	O-fucosyltransferase family protein	0.629532	0	0	1.02452
Zm00001d027842	Zm00001d027842_T004	1:14882464-14891242	O-fucosyltransferase family protein	0.907505	1.08448	0.653138	0
Zm00001d027842	Zm00001d027842_T005	1:14882465-14891245	O-fucosyltransferase family protein	16.8666	10.481	10.8256	8.65211
Zm00001d030620	Zm00001d030620_T001	1:148968958-148978520	Protein OS-9 homolog	0	7.47049e-06	0	0
Zm00001d030620	Zm00001d030620_T002	1:148968958-148978546	Protein OS-9 homolog	27.3637	19.3406	22.5198	14.1045
Zm00001d030620	Zm00001d030620_T003	1:148969135-148978472	Protein OS-9 homolog	25.459	20.5487	30.864	47.343
Zm00001d030621	Zm00001d030621_T001	1:149022382-149023593	Putative WEB family protein chloroplastic	0	0.174692	0	0
Zm00001d030622	Zm00001d030622_T001	1:149243614-149244294	Plant invertasepectin methylesterase inhibitor superfamily protein	0	0	0	0
Zm00001d027278	Zm00001d027278_T001	1:1492439-1533122	transcription regulators	0	1.2209e-06	0	0
Zm00001d027278	Zm00001d027278_T002	1:1492439-1533122	transcription regulators	0	1.84497	0	0
Zm00001d027278	Zm00001d027278_T003	1:1492490-1507305	transcription regulators	0	0	0	0
Zm00001d027278	Zm00001d027278_T004	1:1492490-1524808	transcription regulators	0	0	0	0
Zm00001d027278	Zm00001d027278_T005	1:1492490-1533075	transcription regulators	8.40543e-08	5.0244e-10	0.0079379	1.99317e-10
Zm00001d027278	Zm00001d027278_T006	1:1492490-1533090	transcription regulators	3.74239	0.0571394	0.941974	0.204477
Zm00001d027278	Zm00001d027278_T007	1:1492490-1533106	transcription regulators	3.09659e-09	3.51365e-09	7.52689e-05	5.29872e-08
Zm00001d027278	Zm00001d027278_T008	1:1492490-1533106	transcription regulators	0	0	3.5795e-07	0
Zm00001d027278	Zm00001d027278_T009	1:1492490-1533111	transcription regulators	0.0107292	1.0055e-08	0.000895282	1.19816e-08
Zm00001d027278	Zm00001d027278_T010	1:1492492-1506167	transcription regulators	0	0	0	0
Zm00001d027278	Zm00001d027278_T013	1:1492495-1532989	transcription regulators	0.000510945	0	0.0337329	0
Zm00001d027278	Zm00001d027278_T022	1:1492496-1533074	transcription regulators	0	0	0	0
Zm00001d027278	Zm00001d027278_T023	1:1492496-1533074	transcription regulators	0	0	0	0
Zm00001d027278	Zm00001d027278_T027	1:1492515-1532989	transcription regulators	0.018816	0	0.590773	0
Zm00001d027278	Zm00001d027278_T029	1:1492515-1533091	transcription regulators	1.18888	0	0.055204	1.55282e-06
Zm00001d027278	Zm00001d027278_T030	1:1492515-1533105	transcription regulators	0.00379844	0	0	0
Zm00001d027278	Zm00001d027278_T031	1:1492530-1505110	transcription regulators	0	0	0	0
Zm00001d027278	Zm00001d027278_T034	1:1492610-1533105	transcription regulators	0.00251766	7.89057e-05	0.0975453	2.39548
Zm00001d027278	Zm00001d027278_T035	1:1493420-1532915	transcription regulators	0	0	0.000247902	0
Zm00001d027278	Zm00001d027278_T036	1:1493420-1532915	transcription regulators	0	0	9.64015e-08	0
Zm00001d027278	Zm00001d027278_T037	1:1493420-1533074	transcription regulators	0	0	4.72322e-07	0
Zm00001d027278	Zm00001d027278_T038	1:1493420-1533074	transcription regulators	2.48004e-05	3.88462e-05	3.74845e-06	4.21571e-10
Zm00001d027278	Zm00001d027278_T039	1:1493420-1533074	transcription regulators	0	0	0	0
Zm00001d027278	Zm00001d027278_T040	1:1493420-1533074	transcription regulators	0	0	0.000101439	2.50717e-10
Zm00001d027278	Zm00001d027278_T041	1:1493420-1533074	transcription regulators	0	0	4.10161e-08	0
Zm00001d027278	Zm00001d027278_T042	1:1493420-1533074	transcription regulators	0	0	2.13036e-07	3.35518e-06
Zm00001d027278	Zm00001d027278_T043	1:1493491-1533074	transcription regulators	3.19371e-05	0	3.08736	0
Zm00001d030623	Zm00001d030623_T001	1:149354547-149359154	Solute carrier family 40 member 3 chloroplastic	2.00266	4.16562	1.69508	2.11515
Zm00001d030623	Zm00001d030623_T002	1:149354553-149359154	Solute carrier family 40 member 3 chloroplastic	5.38914	0.0152421	0.0856998	5.12381e-08
Zm00001d030623	Zm00001d030623_T003	1:149354553-149359154	Solute carrier family 40 member 3 chloroplastic	0	0.912698	0	0
Zm00001d030623	Zm00001d030623_T004	1:149354553-149359154	Solute carrier family 40 member 3 chloroplastic	4.51628e-09	3.805e-08	0	0
Zm00001d030623	Zm00001d030623_T005	1:149354554-149359154	Solute carrier family 40 member 3 chloroplastic	28.2388	36.7276	8.10876	19.0593
Zm00001d030623	Zm00001d030623_T006	1:149354595-149359154	Solute carrier family 40 member 3 chloroplastic	2.86042	5.84943	0.414391	4.61784
Zm00001d030623	Zm00001d030623_T007	1:149354604-149359144	Solute carrier family 40 member 3 chloroplastic	0	0.00240979	11.8484	5.64229
Zm00001d030623	Zm00001d030623_T008	1:149354605-149359154	Solute carrier family 40 member 3 chloroplastic	39.9618	16.1723	46.3307	16.8541
Zm00001d030623	Zm00001d030623_T009	1:149354606-149359114	Solute carrier family 40 member 3 chloroplastic	5.26927	43.5607	1.38749e-05	22.603
Zm00001d030623	Zm00001d030623_T010	1:149354606-149359128	Solute carrier family 40 member 3 chloroplastic	2.54711	6.76269	2.48045	0
Zm00001d027278	Zm00001d027278_T045	1:1493907-1533104	transcription regulators	0.463941	1.23726	1.52638	3.39096e-07
Zm00001d027278	Zm00001d027278_T047	1:1494184-1533074	transcription regulators	0	0	0	0
Zm00001d027278	Zm00001d027278_T049	1:1494248-1533107	transcription regulators	0	8.95813e-09	0	1.98054e-08
Zm00001d027278	Zm00001d027278_T051	1:1494353-1533105	transcription regulators	0	0	0	0
Zm00001d027278	Zm00001d027278_T053	1:1494649-1533104	transcription regulators	0	0	0	0
Zm00001d027278	Zm00001d027278_T054	1:1494771-1533105	transcription regulators	4.27864	2.77999	0.807217	0.820049
Zm00001d027278	Zm00001d027278_T055	1:1494780-1533091	transcription regulators	3.02791e-05	0	0	0
Zm00001d030624	Zm00001d030624_T001	1:149517794-149522592	genomes uncoupled1	23.1367	13.3582	21.1195	22.4117
Zm00001d027278	Zm00001d027278_T057	1:1495307-1533074	transcription regulators	0	0	0	0
Zm00001d027278	Zm00001d027278_T060	1:1495397-1532993	transcription regulators	0	0	0	0
Zm00001d027278	Zm00001d027278_T062	1:1495803-1532915	transcription regulators	0	0	0	0
Zm00001d030626	Zm00001d030626_T001	1:149605257-149616355	PAS domain-containing protein tyrosine kinase family protein	0	0	1.40822e-09	0
Zm00001d030626	Zm00001d030626_T003	1:149605257-149616644	PAS domain-containing protein tyrosine kinase family protein	30.1395	28.7443	31.771	24.9694
Zm00001d030626	Zm00001d030626_T004	1:149605379-149615064	PAS domain-containing protein tyrosine kinase family protein	0	2.46462	1.21998	0
Zm00001d027278	Zm00001d027278_T064	1:1496066-1533074	transcription regulators	0	0	0	0
Zm00001d027278	Zm00001d027278_T065	1:1496069-1533074	transcription regulators	0	0	0	0
Zm00001d027278	Zm00001d027278_T068	1:1496070-1533106	transcription regulators	5.80313e-07	0.905229	2.86746	2.05031
Zm00001d030626	Zm00001d030626_T005	1:149608327-149616496	PAS domain-containing protein tyrosine kinase family protein	56.8334	60.1144	59.5144	51.3524
Zm00001d027278	Zm00001d027278_T069	1:1496278-1533074	transcription regulators	0	0	0	0
Zm00001d027278	Zm00001d027278_T070	1:1496321-1533074	transcription regulators	0	0	0	0
Zm00001d030627	Zm00001d030627_T001	1:149688164-149696679	Probable prefoldin subunit 3	0	0	0	0
Zm00001d030627	Zm00001d030627_T002	1:149688164-149696716	Probable prefoldin subunit 3	0	1.53097	5.8365	6.25663
Zm00001d030627	Zm00001d030627_T003	1:149688164-149696743	Probable prefoldin subunit 3	4.34947	0	0	0
Zm00001d030627	Zm00001d030627_T004	1:149688164-149696743	Probable prefoldin subunit 3	0.23449	0	0	0.297681
Zm00001d030627	Zm00001d030627_T005	1:149688188-149696654	Probable prefoldin subunit 3	0	0	0.496154	0
Zm00001d030627	Zm00001d030627_T006	1:149688234-149696637	Probable prefoldin subunit 3	9.27439	0	13.3256	0.755856
Zm00001d030627	Zm00001d030627_T007	1:149690050-149696679	Probable prefoldin subunit 3	0.319298	0	0.305808	1.40266
Zm00001d030627	Zm00001d030627_T008	1:149690109-149696710	Probable prefoldin subunit 3	0.363971	0.304328	0.94295	0
Zm00001d030627	Zm00001d030627_T009	1:149693181-149696647	Probable prefoldin subunit 3	19.3298	16.2373	8.20938	32.4905
Zm00001d027278	Zm00001d027278_T072	1:1496944-1533074	transcription regulators	0	0	0	0
Zm00001d027278	Zm00001d027278_T073	1:1496944-1533074	transcription regulators	0	0	0	0
Zm00001d027278	Zm00001d027278_T074	1:1496956-1533106	transcription regulators	0.555512	0.000172367	0.0107783	1.95338e-08
Zm00001d027278	Zm00001d027278_T080	1:1496961-1533074	transcription regulators	0	0	0	0
Zm00001d030631	Zm00001d030631_T001	1:149836006-149838288	CCAAT-binding factor	0	0	0	0
Zm00001d027843	Zm00001d027843_T001	1:14989245-14990987	Pentatricopeptide repeat-containing protein chloroplastic	0	0	0	0
Zm00001d027278	Zm00001d027278_T081	1:1498940-1533074	transcription regulators	0	0	0	0
Zm00001d027278	Zm00001d027278_T083	1:1498942-1533074	transcription regulators	0	0	0	0
Zm00001d027278	Zm00001d027278_T086	1:1498999-1533107	transcription regulators	2.4946e-07	0	0.00106668	0.445524
Zm00001d027278	Zm00001d027278_T087	1:1499158-1533074	transcription regulators	0	0	0	0
Zm00001d027278	Zm00001d027278_T089	1:1499165-1533106	transcription regulators	6.25953	1.41564	0.00254139	2.76521e-08
Zm00001d027278	Zm00001d027278_T091	1:1499292-1533074	transcription regulators	0	0	0	0
Zm00001d027278	Zm00001d027278_T094	1:1499627-1533074	transcription regulators	0	0	0	0
Zm00001d027278	Zm00001d027278_T095	1:1499758-1533074	transcription regulators	0	0	0	0
Zm00001d027278	Zm00001d027278_T096	1:1499948-1533074	transcription regulators	0	0	0	0
Zm00001d027278	Zm00001d027278_T098	1:1500029-1533105	transcription regulators	0.638712	0	0	0.0969108
Zm00001d027278	Zm00001d027278_T099	1:1500197-1533074	transcription regulators	0	0	0	0.00703313
Zm00001d027278	Zm00001d027278_T101	1:1500318-1533074	transcription regulators	0	0	0	0
Zm00001d027278	Zm00001d027278_T103	1:1500321-1533105	transcription regulators	3.48151	0	0	6.41824
Zm00001d027278	Zm00001d027278_T105	1:1500537-1533074	transcription regulators	0	0	0	0
Zm00001d027278	Zm00001d027278_T108	1:1500542-1533016	transcription regulators	1.22881e-08	0	4.21168	0.00179951
Zm00001d027278	Zm00001d027278_T109	1:1500590-1533074	transcription regulators	0	0	0	0
Zm00001d027278	Zm00001d027278_T112	1:1500732-1533104	transcription regulators	0	0	0	0
Zm00001d027278	Zm00001d027278_T114	1:1500778-1533158	transcription regulators	2.20378	1.75393	1.09231	0
Zm00001d027844	Zm00001d027844_T001	1:15012548-15013896	Ribosomal L18pL5e family protein	2.57372	5.38123	5.06971	3.71745
Zm00001d027844	Zm00001d027844_T002	1:15012604-15013654	Ribosomal L18pL5e family protein	0	2.89805e-05	0	0
Zm00001d030638	Zm00001d030638_T001	1:150127232-150129938	PsbP domain-containing protein 1 chloroplastic	2.34338	3.36266	8.30411	4.02611
Zm00001d030638	Zm00001d030638_T002	1:150127285-150129938	PsbP domain-containing protein 1 chloroplastic	6.74671	17.5845	7.23177	26.8627
Zm00001d030639	Zm00001d030639_T001	1:150130069-150133395	Rhodanese-like domain-containing protein 6	0	0	0	0
Zm00001d030639	Zm00001d030639_T002	1:150130089-150133395	Rhodanese-like domain-containing protein 6	3.27126	5.68096	6.80089	4.13219
Zm00001d030639	Zm00001d030639_T003	1:150130089-150133395	Rhodanese-like domain-containing protein 6	3.53185	0	4.09849e-05	0
Zm00001d027845	Zm00001d027845_T001	1:15013950-15018699	Pentatricopeptide repeat-containing protein mitochondrial	4.90272	6.86408	7.04857	3.00136
Zm00001d027278	Zm00001d027278_T116	1:1502071-1533106	transcription regulators	3.71697	6.42882	4.57815	5.51395
Zm00001d027278	Zm00001d027278_T117	1:1502467-1532915	transcription regulators	0	0	0	0
Zm00001d030640	Zm00001d030640_T001	1:150287615-150295588	Metallopeptidase M24 family protein	6.43209	11.8192	12.5777	4.98949
Zm00001d030640	Zm00001d030640_T002	1:150287615-150295914	Metallopeptidase M24 family protein	0	0	0	0
Zm00001d030640	Zm00001d030640_T003	1:150287615-150295914	Metallopeptidase M24 family protein	1.49925	0	1.03058	2.20879
Zm00001d030640	Zm00001d030640_T004	1:150287644-150295678	Metallopeptidase M24 family protein	15.008	10.0413	2.17836	7.33117
Zm00001d030640	Zm00001d030640_T005	1:150291329-150295678	Metallopeptidase M24 family protein	1.22291	1.41304	1.27973	0.95203
Zm00001d030640	Zm00001d030640_T006	1:150293672-150295637	Metallopeptidase M24 family protein	1.02346	0	2.15006	7.68406
Zm00001d030642	Zm00001d030642_T001	1:150363399-150363758	Expressed protein	0	0	0	0
Zm00001d030643	Zm00001d030643_T001	1:150363933-150365508	Probable pectinesterase 48	0	0	0	0
Zm00001d027278	Zm00001d027278_T119	1:1504407-1533074	transcription regulators	0	0.0115744	0	3.09374
Zm00001d030644	Zm00001d030644_T001	1:150483395-150485385	MYB-transcription factor 100	0.206098	0.576701	0	0.126972
Zm00001d030644	Zm00001d030644_T002	1:150483415-150484331	MYB-transcription factor 100	0.0322017	1.40207	0.430255	0
Zm00001d027846	Zm00001d027846_T001	1:15060190-15063033	Dof-type zinc finger DNA-binding family protein	273.916	245.671	282.546	263.276
Zm00001d030645	Zm00001d030645_T001	1:150646257-150646604	function unknown	0	29.2536	0	0
Zm00001d030646	Zm00001d030646_T001	1:150647078-150653590	ATP-dependent DNA helicase SourceUniProtKBTrEMBL	0	0	0	0
Zm00001d027847	Zm00001d027847_T001	1:15065545-15072521	HNH endonuclease	0.596464	0.468455	1.06202	0
Zm00001d027847	Zm00001d027847_T002	1:15065545-15072521	HNH endonuclease	6.32622	4.30157	9.74284	8.35646
Zm00001d030647	Zm00001d030647_T001	1:150684776-150686900	function unknown	0	0	0	0
Zm00001d030648	Zm00001d030648_T001	1:150689435-150692786	function unknown	0	0	0	0
Zm00001d030648	Zm00001d030648_T002	1:150690664-150692786	function unknown	0.211419	1.16754	0	0
Zm00001d030652	Zm00001d030652_T001	1:151023944-151029791	Calmodulin-binding protein MPCBP	4.58676	9.80533	5.25913	3.73334
Zm00001d030652	Zm00001d030652_T002	1:151023994-151029753	Calmodulin-binding protein MPCBP	0	0	0	1.52995
Zm00001d030652	Zm00001d030652_T003	1:151024258-151029745	Calmodulin-binding protein MPCBP	0.186969	0.385351	0.407669	1.34475
Zm00001d030654	Zm00001d030654_T001	1:151042571-151044907	FADNADP-binding oxidoreductase family protein	0	4.84526	0	0
Zm00001d027848	Zm00001d027848_T001	1:15120744-15125746	Protoheme IX farnesyltransferase mitochondrial	9.70507	0.41206	0	14.4617
Zm00001d027848	Zm00001d027848_T002	1:15120744-15125746	Protoheme IX farnesyltransferase mitochondrial	0	0	0	0
Zm00001d027848	Zm00001d027848_T003	1:15120744-15125746	Protoheme IX farnesyltransferase mitochondrial	1.51108	13.3246	9.80805	0
Zm00001d027848	Zm00001d027848_T004	1:15120769-15125817	Protoheme IX farnesyltransferase mitochondrial	3.77087	0	0	0.0080146
Zm00001d027848	Zm00001d027848_T005	1:15120772-15125812	Protoheme IX farnesyltransferase mitochondrial	1.07317	0.590228	0.337118	1.61697
Zm00001d027848	Zm00001d027848_T008	1:15120803-15125806	Protoheme IX farnesyltransferase mitochondrial	0	0	0	0
Zm00001d027848	Zm00001d027848_T009	1:15120842-15125806	Protoheme IX farnesyltransferase mitochondrial	0	0	0	0
Zm00001d027848	Zm00001d027848_T010	1:15120860-15125794	Protoheme IX farnesyltransferase mitochondrial	4.08691	0.000697368	0.0231747	1.06399
Zm00001d027848	Zm00001d027848_T012	1:15120874-15125845	Protoheme IX farnesyltransferase mitochondrial	0	0.359818	0	0
Zm00001d027848	Zm00001d027848_T013	1:15120879-15124111	Protoheme IX farnesyltransferase mitochondrial	0.666863	0	0.884946	0
Zm00001d027848	Zm00001d027848_T015	1:15120879-15125806	Protoheme IX farnesyltransferase mitochondrial	0	0	0	0
Zm00001d027848	Zm00001d027848_T016	1:15120910-15125809	Protoheme IX farnesyltransferase mitochondrial	4.40257e-09	8.85802	5.22556	0.000501859
Zm00001d027848	Zm00001d027848_T017	1:15120922-15125548	Protoheme IX farnesyltransferase mitochondrial	0.396303	0.484184	1.35536	0.145658
Zm00001d030656	Zm00001d030656_T001	1:151221229-151225821	rotten ear1	0.864498	1.88816	1.10378	1.53267
Zm00001d030656	Zm00001d030656_T002	1:151221339-151225730	rotten ear1	0	1.87545e-05	0	0.00376533
Zm00001d030656	Zm00001d030656_T003	1:151221339-151225730	rotten ear1	0.594155	0	0	1.23681
Zm00001d030657	Zm00001d030657_T001	1:151227616-151230101	function unknown	0.853357	0	0	0
Zm00001d030657	Zm00001d030657_T002	1:151227616-151230101	function unknown	7.40233	8.86137	14.3967	11.3028
Zm00001d030657	Zm00001d030657_T003	1:151227616-151234595	function unknown	2.41406	0.804898	1.79836	1.93887
Zm00001d030657	Zm00001d030657_T004	1:151227616-151234595	function unknown	0	0	0	0
Zm00001d030658	Zm00001d030658_T001	1:151232605-151233818	function unknown	0	0	0	0
Zm00001d027849	Zm00001d027849_T001	1:15126907-15130433	Probable LRR receptor-like serinethreonine-protein kinase	0	0	0	0.12982
Zm00001d030659	Zm00001d030659_T001	1:151464303-151472299	modifier of snc1	0.000486682	0.00399529	0.00959612	8.38409e-06
Zm00001d030659	Zm00001d030659_T002	1:151464303-151472632	modifier of snc1	4.81247	0.00248377	0	7.12568
Zm00001d030659	Zm00001d030659_T003	1:151464303-151472649	modifier of snc1	2.05678	4.23803	6.82718e-09	4.1764
Zm00001d030659	Zm00001d030659_T004	1:151464306-151472270	modifier of snc1	0.0123935	2.01906e-05	2.94075e-05	3.14847e-08
Zm00001d030659	Zm00001d030659_T005	1:151464306-151472299	modifier of snc1	0.0639705	4.82849e-05	0.227302	0.00469851
Zm00001d030659	Zm00001d030659_T006	1:151464306-151472420	modifier of snc1	1.75767	0	3.45377	1.53637
Zm00001d030659	Zm00001d030659_T007	1:151464307-151472271	modifier of snc1	0.000916478	0.00107792	9.36158	7.05433e-07
Zm00001d030659	Zm00001d030659_T008	1:151464307-151472443	modifier of snc1	2.34014e-06	2.51875e-06	6.36042e-05	1.55122
Zm00001d030659	Zm00001d030659_T009	1:151464313-151472219	modifier of snc1	0.000648742	8.36648e-07	0.0143937	0
Zm00001d030659	Zm00001d030659_T010	1:151464313-151472241	modifier of snc1	0.0251197	8.32324e-09	0.0106836	6.59495e-10
Zm00001d030659	Zm00001d030659_T011	1:151464313-151472264	modifier of snc1	4.06505	0.126496	0.234977	2.10919e-06
Zm00001d030659	Zm00001d030659_T012	1:151464313-151472339	modifier of snc1	5.48302e-06	4.28078e-05	3.4711e-05	6.377e-06
Zm00001d030659	Zm00001d030659_T013	1:151464313-151472381	modifier of snc1	0.000176304	9.70218	6.80168	0.000193926
Zm00001d030659	Zm00001d030659_T014	1:151464314-151472297	modifier of snc1	0.0317588	8.31517e-05	0.0314346	0.00622903
Zm00001d030659	Zm00001d030659_T015	1:151464314-151472356	modifier of snc1	8.94921e-06	0.00101227	5.29875e-06	0.032091
Zm00001d030659	Zm00001d030659_T016	1:151464359-151472170	modifier of snc1	2.35746e-06	0	4.51654e-06	0
Zm00001d030659	Zm00001d030659_T017	1:151466273-151472170	modifier of snc1	0	0	0	0
Zm00001d030659	Zm00001d030659_T018	1:151466273-151472298	modifier of snc1	2.80942	13.2726	19.8317	13.5917
Zm00001d030659	Zm00001d030659_T021	1:151466278-151472300	modifier of snc1	3.49868e-07	1.03523	5.01688	3.43342e-09
Zm00001d030659	Zm00001d030659_T022	1:151466311-151472280	modifier of snc1	28.8472	0.179021	3.13463	0.000112039
Zm00001d030659	Zm00001d030659_T024	1:151466687-151472536	modifier of snc1	16.5025	17.3086	15.2319	15.0119
Zm00001d030659	Zm00001d030659_T025	1:151466689-151472170	modifier of snc1	3.22401e-06	0	0.0554249	0
Zm00001d030659	Zm00001d030659_T026	1:151466720-151472299	modifier of snc1	0.00020676	2.93551	0.0112505	3.38185e-10
Zm00001d030659	Zm00001d030659_T028	1:151468383-151472269	modifier of snc1	25.5452	23.4764	15.1865	38.5852
Zm00001d030659	Zm00001d030659_T030	1:151469468-151472170	modifier of snc1	29.8219	31.3132	20.4385	19.1204
Zm00001d027850	Zm00001d027850_T001	1:15156918-15162289	P-loop containing nucleoside triphosphate hydrolases superfamily protein	2.35323	1.0757	0	8.97051
Zm00001d027850	Zm00001d027850_T002	1:15156939-15162222	P-loop containing nucleoside triphosphate hydrolases superfamily protein	4.22893	3.02675	3.8014	0.00532983
Zm00001d027850	Zm00001d027850_T003	1:15156979-15162289	P-loop containing nucleoside triphosphate hydrolases superfamily protein	13.6414	27.7826	21.6162	24.6327
Zm00001d030661	Zm00001d030661_T001	1:151627586-151634045	VAN3-binding protein	0.109734	0.0773292	0.491686	0
Zm00001d030662	Zm00001d030662_T001	1:151668078-151669645	function unknown	0	0	0	0
Zm00001d027851	Zm00001d027851_T001	1:15175214-15177892	function unknown	58.7539	100.267	109.085	115.818
Zm00001d030663	Zm00001d030663_T001	1:151766314-151768663	DNAJ heat shock N-terminal domain-containing protein	0.421763	0.175691	0	0
Zm00001d030665	Zm00001d030665_T001	1:151874653-151884858	Membrane magnesium transporter	19.6667	43.2475	34.5987	31.5622
Zm00001d027852	Zm00001d027852_T001	1:15193281-15196074	Homeobox-transcription factor 102	0.61284	1.63509	1.04728	0.940108
Zm00001d027852	Zm00001d027852_T002	1:15195298-15196077	Homeobox-transcription factor 102	0.446006	2.99282	0	5.03551
Zm00001d030666	Zm00001d030666_T001	1:152032065-152040589	function unknown	0	6.03809e-07	0	0
Zm00001d030666	Zm00001d030666_T002	1:152032080-152040588	function unknown	1.08955e-08	0.307909	0	0.0975271
Zm00001d030666	Zm00001d030666_T003	1:152032095-152040583	function unknown	0	0	0	0
Zm00001d030666	Zm00001d030666_T004	1:152032095-152040589	function unknown	0	0	0	0
Zm00001d030666	Zm00001d030666_T005	1:152032096-152040590	function unknown	0	0	0	0
Zm00001d030666	Zm00001d030666_T006	1:152032096-152040590	function unknown	0.157691	0.200681	0	0.267292
Zm00001d030666	Zm00001d030666_T007	1:152032098-152040339	function unknown	0	0	0	0
Zm00001d030666	Zm00001d030666_T008	1:152032098-152040584	function unknown	0	0	0	0
Zm00001d030666	Zm00001d030666_T009	1:152032098-152040584	function unknown	0	0	0	0
Zm00001d030666	Zm00001d030666_T010	1:152032098-152040584	function unknown	0	0	0	0
Zm00001d030666	Zm00001d030666_T011	1:152032098-152040584	function unknown	0.215035	0	0	0
Zm00001d030666	Zm00001d030666_T012	1:152032098-152040589	function unknown	0	0	0	1.64715e-09
Zm00001d030666	Zm00001d030666_T013	1:152032098-152040590	function unknown	0	0	0	0
Zm00001d030666	Zm00001d030666_T014	1:152032102-152040585	function unknown	0	0	0	0
Zm00001d030666	Zm00001d030666_T015	1:152032102-152040589	function unknown	0	0	0	0
Zm00001d030666	Zm00001d030666_T016	1:152032102-152040589	function unknown	0	0	0	0
Zm00001d030666	Zm00001d030666_T017	1:152032119-152040584	function unknown	0	0	0	0
Zm00001d030666	Zm00001d030666_T018	1:152032119-152040589	function unknown	0	0	0	0
Zm00001d030666	Zm00001d030666_T019	1:152032119-152040590	function unknown	0	0	0	0
Zm00001d030666	Zm00001d030666_T020	1:152032135-152040550	function unknown	0	0	0	0
Zm00001d030666	Zm00001d030666_T021	1:152032135-152040563	function unknown	0	0	0	0
Zm00001d030666	Zm00001d030666_T022	1:152032135-152040575	function unknown	0	0	0	0
Zm00001d030666	Zm00001d030666_T023	1:152032135-152040584	function unknown	0	1.31513e-08	0	0
Zm00001d030666	Zm00001d030666_T024	1:152032135-152040584	function unknown	0	0	0	0
Zm00001d030666	Zm00001d030666_T025	1:152032135-152040584	function unknown	0	3.46628e-09	0	0
Zm00001d030666	Zm00001d030666_T026	1:152032135-152040585	function unknown	0	0	0	0
Zm00001d030666	Zm00001d030666_T027	1:152032135-152040585	function unknown	1.55584	0	0	0
Zm00001d030666	Zm00001d030666_T028	1:152032135-152040589	function unknown	2.125	0.046275	0.887314	0.847946
Zm00001d030666	Zm00001d030666_T029	1:152032135-152040589	function unknown	1.47213	0	0	3.41416
Zm00001d030666	Zm00001d030666_T030	1:152032135-152040589	function unknown	0	0	0	0
Zm00001d030666	Zm00001d030666_T031	1:152032135-152040589	function unknown	0	7.64651e-06	0.039352	0
Zm00001d030666	Zm00001d030666_T032	1:152032135-152040589	function unknown	0	0	8.01712e-05	0
Zm00001d030666	Zm00001d030666_T033	1:152032135-152040589	function unknown	0	6.14885e-07	0	0
Zm00001d030666	Zm00001d030666_T034	1:152032135-152040590	function unknown	0	1.39679e-09	0	0
Zm00001d030666	Zm00001d030666_T035	1:152032137-152040583	function unknown	0	6.45629e-10	0	0
Zm00001d030666	Zm00001d030666_T036	1:152032137-152040584	function unknown	0	0	0	0
Zm00001d030666	Zm00001d030666_T037	1:152032137-152040586	function unknown	1.04087	0.686879	0.162879	3.46902
Zm00001d030666	Zm00001d030666_T038	1:152032143-152040589	function unknown	0	0	0	2.06808e-09
Zm00001d030666	Zm00001d030666_T039	1:152032144-152040509	function unknown	0	0	0	0
Zm00001d030666	Zm00001d030666_T040	1:152032150-152040589	function unknown	0	0	0	0
Zm00001d030666	Zm00001d030666_T041	1:152032151-152040418	function unknown	0	0	0	0
Zm00001d030666	Zm00001d030666_T042	1:152032152-152040583	function unknown	0	0.001489	1.11119	0.0467114
Zm00001d030666	Zm00001d030666_T043	1:152032157-152040587	function unknown	0	2.86593e-10	0	0
Zm00001d030666	Zm00001d030666_T044	1:152032157-152040589	function unknown	6.75487e-07	0.483029	20.875	0.00737085
Zm00001d030666	Zm00001d030666_T045	1:152032161-152040589	function unknown	2.45889e-09	3.3479e-08	0	0
Zm00001d030666	Zm00001d030666_T046	1:152032163-152040591	function unknown	0.141768	0	0.986429	0
Zm00001d030666	Zm00001d030666_T047	1:152032168-152040590	function unknown	0.912806	0.715152	0.220279	1.47917
Zm00001d030666	Zm00001d030666_T048	1:152032175-152040583	function unknown	13.7104	10.6881	4.17078	10.3794
Zm00001d030666	Zm00001d030666_T049	1:152032178-152038680	function unknown	0	0	0	0
Zm00001d030666	Zm00001d030666_T050	1:152032184-152040589	function unknown	0	1.43311e-09	0	6.00735e-09
Zm00001d030666	Zm00001d030666_T051	1:152032187-152040585	function unknown	0	4.61973e-07	0	1.70715e-06
Zm00001d030666	Zm00001d030666_T052	1:152032187-152040585	function unknown	3.35687e-05	0	4.55376e-07	0
Zm00001d030666	Zm00001d030666_T053	1:152032187-152040590	function unknown	0	1.08662e-09	0	0
Zm00001d030666	Zm00001d030666_T054	1:152032229-152040584	function unknown	0	0	0	0
Zm00001d030666	Zm00001d030666_T055	1:152032229-152040589	function unknown	6.88783	1.08321e-08	8.43398	6.58835
Zm00001d030666	Zm00001d030666_T056	1:152032276-152040507	function unknown	0	0	1.79286e-09	0
Zm00001d030666	Zm00001d030666_T064	1:152032295-152040583	function unknown	0.0522533	0.00172697	0.112042	0.0410767
Zm00001d030666	Zm00001d030666_T076	1:152032295-152040584	function unknown	0.0506437	0.00168828	0.109337	0.0403655
Zm00001d030666	Zm00001d030666_T082	1:152032295-152040585	function unknown	0.0495059	0.00164252	0.107085	0.039474
Zm00001d030666	Zm00001d030666_T097	1:152032295-152040589	function unknown	0.0428803	0.0014491	0.0940985	0.152813
Zm00001d030666	Zm00001d030666_T102	1:152032295-152040590	function unknown	0.0397004	0.00136244	0.0896446	0.144043
Zm00001d030666	Zm00001d030666_T108	1:152033333-152040585	function unknown	11.824	12.1291	0.0802998	3.42017
Zm00001d030666	Zm00001d030666_T110	1:152033514-152040608	function unknown	0.0214812	2.83158e-05	7.25338e-07	0.000119873
Zm00001d030666	Zm00001d030666_T112	1:152033537-152040588	function unknown	4.35464	0.0601993	0	0
Zm00001d030666	Zm00001d030666_T113	1:152033619-152040589	function unknown	0	2.23183e-05	0	6.23311e-10
Zm00001d030666	Zm00001d030666_T115	1:152033743-152040589	function unknown	0.526323	0.610014	0.00349045	2.53485
Zm00001d030666	Zm00001d030666_T118	1:152033873-152040589	function unknown	11.6713	5.35846e-10	2.86607	0.258532
Zm00001d030666	Zm00001d030666_T120	1:152033908-152040589	function unknown	0.240142	4.28183	5.07072	3.02104
Zm00001d030666	Zm00001d030666_T123	1:152034888-152040589	function unknown	0	0	0	0
Zm00001d030666	Zm00001d030666_T124	1:152035110-152040590	function unknown	0.0967055	1.54878	2.72548	5.54922
Zm00001d030666	Zm00001d030666_T126	1:152035469-152040590	function unknown	0.000125077	0	0	0
Zm00001d030666	Zm00001d030666_T128	1:152035470-152040589	function unknown	1.55866	7.71603e-07	0	0
Zm00001d030666	Zm00001d030666_T130	1:152035628-152040588	function unknown	2.80373e-07	0.00125244	0.000741789	8.84114e-05
Zm00001d030667	Zm00001d030667_T001	1:152108172-152108531	Thioredoxin-related	0	0	0	0
Zm00001d030669	Zm00001d030669_T001	1:152132894-152134510	function unknown	0	0	2.90419	0
Zm00001d030670	Zm00001d030670_T001	1:152150826-152153067	Probable peroxygenase 4	0.564	0.647073	3.37698	4.96288
Zm00001d027278	Zm00001d027278_T122	1:1523249-1533074	transcription regulators	7.27262	4.45664	1.18788	4.89938
Zm00001d030672	Zm00001d030672_T001	1:152352454-152355522	function unknown	36.908	33.9661	36.4693	31.1603
Zm00001d030672	Zm00001d030672_T002	1:152354454-152355522	function unknown	7.91743	3.82897	5.5137	4.17661
Zm00001d030674	Zm00001d030674_T001	1:152392468-152394596	Alpha-dioxygenase 1	0	0.273605	0	0
Zm00001d030674	Zm00001d030674_T002	1:152392489-152394596	Alpha-dioxygenase 1	0	0	0	0
Zm00001d030675	Zm00001d030675_T001	1:152400814-152405347	UNC93-like protein 3	0	0	0	0
Zm00001d030675	Zm00001d030675_T002	1:152400816-152405335	UNC93-like protein 3	38.4011	27.9823	31.4842	35.1795
Zm00001d030676	Zm00001d030676_T001	1:152409706-152410402	UNC93-like protein 3	5.26335	3.43015	8.96091	9.14535
Zm00001d030677	Zm00001d030677_T001	1:152629439-152630999	Diaminopimelate epimerase chloroplastic	0	0	2.70078	0.761661
Zm00001d030677	Zm00001d030677_T002	1:152629439-152641623	Diaminopimelate epimerase chloroplastic	0.90032	0.887923	0	0
Zm00001d030677	Zm00001d030677_T003	1:152629439-152642409	Diaminopimelate epimerase chloroplastic	0	0	0	0
Zm00001d030677	Zm00001d030677_T004	1:152629471-152642338	Diaminopimelate epimerase chloroplastic	3.49622	0	19.5094	12.5164
Zm00001d030677	Zm00001d030677_T005	1:152629471-152642389	Diaminopimelate epimerase chloroplastic	0	0	1.5164e-05	0
Zm00001d030677	Zm00001d030677_T006	1:152629490-152642389	Diaminopimelate epimerase chloroplastic	102.881	54.6101	96.4301	89.0198
Zm00001d030677	Zm00001d030677_T007	1:152629500-152642557	Diaminopimelate epimerase chloroplastic	3.67437	3.24537	6.25877	3.39233
Zm00001d030677	Zm00001d030677_T008	1:152629540-152642409	Diaminopimelate epimerase chloroplastic	0.727595	0	0	0
Zm00001d030677	Zm00001d030677_T009	1:152637290-152642348	Diaminopimelate epimerase chloroplastic	0	0	0	1.95769
Zm00001d030678	Zm00001d030678_T001	1:152667851-152669369	Transcription factor MYB48	20.4006	13.4813	15.6488	38.0347
Zm00001d030678	Zm00001d030678_T002	1:152667855-152669314	Transcription factor MYB48	14.3036	29.8113	0.434159	1.40826
Zm00001d030678	Zm00001d030678_T003	1:152667855-152669314	Transcription factor MYB48	0	0	0	0
Zm00001d030678	Zm00001d030678_T004	1:152667967-152669306	Transcription factor MYB48	50.3359	46.1369	30.5521	45.0906
Zm00001d030679	Zm00001d030679_T001	1:152723428-152724374	function unknown	0	0	0	0
Zm00001d030679	Zm00001d030679_T002	1:152723428-152724374	function unknown	0	0	0	0
Zm00001d030680	Zm00001d030680_T001	1:152724478-152725407	function unknown	0	0	0	0
Zm00001d030681	Zm00001d030681_T001	1:152749260-152753247	Protein kinase superfamily protein	0.0608987	0.357391	0	0
Zm00001d030682	Zm00001d030682_T001	1:152817120-152818589	OSJNBb0004G23.8 protein	0.0559034	0	0	0
Zm00001d030683	Zm00001d030683_T001	1:152852768-152854596	function unknown	0.742802	1.85853	4.20437	1.41313
Zm00001d030683	Zm00001d030683_T002	1:152852803-152854605	function unknown	2.46961	0.869401	0	2.8263
Zm00001d030684	Zm00001d030684_T001	1:152889881-152891571	Chaperone protein dnaJ 6	0	0	0	0
Zm00001d030685	Zm00001d030685_T001	1:152957707-152961952	L-ascorbate peroxidase 2 cytosolic	0	0	0	0
[truncated: 128,974 more rows]
