# Supplementary material for: Chromatin loop anchors contain core structural components of the gene expression machinery in maize
Source: BMC Genomics. 2021 Jan 6;22:23. doi: 10.1186/s12864-020-07324-0 (PMC7789236; doi:10.1186/s12864-020-07324-0)
Supplement: Supplementary file 8 — Additional file 8. overlap analysis of Hi-C replicate 1 and 2 chromatin loop anchors against expressed genes and ATAC-Seq consensus peaks. See Additional File 6 for details. Features overlapping with loop anchors are listed and counted for each Hi-C replicate (“expressed gene”: gene with expression level above expected threshold “unexpressed gene”: gene with expression level below expected threshold; “overlapping peak”: open chromatin peak overlapping with expressed gene; “peak <2Kbps upstream”: open chromatin peak located <2Kbps upstream from expressed gene; “peak <2Kbps downstream”: open chromatin peak located <2Kbps downstream from expressed gene; “peaks >2Kbps”: open chromatin peak located >2Kbps from expressed gene). [file 12864_2020_7324_MOESM8_ESM.xlsx]

## Sheet: AdditionalFile8
	Expressed gene only + overlapping peak	Expressed gene + unexpressed gene + overlapping peak	Unexpressed gene only + overlapping peak	Expressed gene only + peak <2Kbps upstream	Expressed gene + unexpressed gene + peak <2Kbps upstream	Unexpressed gene only + peak <2Kbps upstream	Expressed gene only + peak <2Kbps downstream	Expressed + unexpressed gene + peak <2Kbps downstream	Unexpressed gene only + peak <2Kbps downstream	Expressed gene only + peak >2Kbps	Expressed gene + unexpressed gene + peak >2Kbps	Unexpressed gene only + peak >2Kbps
Hi-C replicate 1	6753	165	659	1758	74	797	1209	57	751	8615	2337	6389
Hi-C replicate 2	10484	258	1026	2684	127	1213	1793	65	1139	13743	3412	9832
