# Supplementary material for: Chromatin loop anchors contain core structural components of the gene expression machinery in maize
Source: BMC Genomics. 2021 Jan 6;22:23. doi: 10.1186/s12864-020-07324-0 (PMC7789236; doi:10.1186/s12864-020-07324-0)
Supplement: Supplementary file 9 — Additional file 9. replicate 1 chromatin loop anchor annotation and counts for each feature listed below. (seqid) Chromosomal assignment for loop anchor; (start) (end) Coordinates (in bps) of start and end, respectively, of chromatin loop anchor; (locus) name and loop assignment of anchor; (bare) presence or absence of any of the features listed below on anchor (0 = at least one feature present; 1 = no feature present). The following features are annotated: (ef) (uf) expressed (ef) or unexpressed (uf) gene with nearest open chromatin peak >2Kbps away from gene; (en3) (un3) expressed (en3) or unexpressed (un3) gene with nearest open chromatin peak <2Kbps downstream from gene; (en5) (un5) expressed (en5) or unexpressed (un5) gene with nearest open chromatin peak <2Kbps upstream from gene; (eo) (uo) expressed (eo) or unexpressed (uo) gene with nearest open chromatin peak overlapping with gene; (mp) open chromatin peak overlapping an anchor; (mpfe) open chromatin peak overlapping an anchor but with the nearest expressed gene >2Kbps away from the peak. [file 12864_2020_7324_MOESM9_ESM.xlsx]

## Sheet: AdditionalFile9
seqid	start	end	locus	bare	ef	en3	en5	eo	mp	mpfe	uf	un3	un5	uo
Chr1	148400000	148425000	LOOP_ID:2816	0	1	0	0	0	0	0	0	0	0	0
Chr1	148675000	148700000	LOOP_ID:2816	0	0	0	0	0	0	0	1	0	0	0
Chr1	222300000	222325000	LOOP_ID:2817	1	0	0	0	0	0	0	0	0	0	0
Chr1	222400000	222425000	LOOP_ID:2817	0	0	0	0	0	3	3	0	0	0	0
Chr1	267525000	267550000	LOOP_ID:2818	0	0	0	1	0	2	0	0	0	0	0
Chr1	267425000	267450000	LOOP_ID:2818	0	0	0	0	1	2	0	0	0	0	0
Chr1	290650000	290675000	LOOP_ID:2819	0	0	0	1	1	11	5	0	0	0	1
Chr1	290525000	290550000	LOOP_ID:2819	0	1	0	0	0	0	0	0	0	0	0
Chr1	46950000	46975000	LOOP_ID:2820	0	0	0	0	2	4	1	0	0	0	0
Chr1	47125000	47150000	LOOP_ID:2820	0	1	0	0	1	2	1	0	0	0	0
Chr1	227575000	227600000	LOOP_ID:2821	0	1	0	0	0	0	0	1	0	0	0
Chr1	227675000	227700000	LOOP_ID:2821	0	1	0	0	0	1	1	0	0	1	0
Chr1	258825000	258850000	LOOP_ID:2822	0	0	0	0	1	9	1	0	0	0	0
Chr1	257650000	257675000	LOOP_ID:2822	0	0	0	0	0	1	1	1	0	1	0
Chr1	137100000	137125000	LOOP_ID:2823	1	0	0	0	0	0	0	0	0	0	0
Chr1	137000000	137025000	LOOP_ID:2823	1	0	0	0	0	0	0	0	0	0	0
Chr1	191750000	191775000	LOOP_ID:2824	0	0	0	0	1	4	0	0	0	0	0
Chr1	191625000	191650000	LOOP_ID:2824	0	0	0	0	1	2	0	0	0	0	0
Chr1	252775000	252800000	LOOP_ID:2825	0	1	0	0	3	3	0	0	0	0	0
Chr1	252650000	252675000	LOOP_ID:2825	0	0	0	0	1	4	0	0	0	0	0
Chr1	253800000	253825000	LOOP_ID:2826	1	0	0	0	0	0	0	0	0	0	0
Chr1	260675000	260700000	LOOP_ID:2826	1	0	0	0	0	0	0	0	0	0	0
Chr1	166175000	166200000	LOOP_ID:2827	0	0	0	0	0	0	0	1	0	0	0
Chr1	166275000	166300000	LOOP_ID:2827	0	0	0	0	1	1	0	1	0	0	0
Chr1	256150000	256175000	LOOP_ID:2828	0	0	0	0	1	2	1	1	0	0	0
Chr1	256300000	256325000	LOOP_ID:2828	0	1	0	0	0	1	1	0	0	1	0
Chr1	212550000	212575000	LOOP_ID:2829	0	1	0	0	0	0	0	0	0	0	0
Chr1	212650000	212675000	LOOP_ID:2829	0	0	0	0	0	1	0	0	0	0	0
Chr1	292150000	292175000	LOOP_ID:2830	0	1	0	0	1	2	1	0	0	1	0
Chr1	292025000	292050000	LOOP_ID:2830	0	1	0	0	1	1	0	2	0	0	0
Chr1	29400000	29425000	LOOP_ID:2831	0	1	0	0	0	0	0	0	0	0	0
Chr1	29225000	29250000	LOOP_ID:2831	0	0	0	0	0	0	0	3	0	0	0
Chr1	297925000	297950000	LOOP_ID:2832	0	1	0	0	0	0	0	1	0	0	0
Chr1	298025000	298050000	LOOP_ID:2832	0	1	0	0	0	0	0	0	0	0	0
Chr1	144400000	144425000	LOOP_ID:2833	1	0	0	0	0	0	0	0	0	0	0
Chr1	144500000	144525000	LOOP_ID:2833	1	0	0	0	0	0	0	0	0	0	0
Chr1	4125000	4150000	LOOP_ID:2834	0	1	0	1	0	1	0	2	0	0	0
Chr1	4225000	4250000	LOOP_ID:2834	0	1	0	0	0	0	0	0	0	0	0
Chr1	248300000	248325000	LOOP_ID:2835	0	0	0	0	1	1	0	0	0	0	0
Chr1	248200000	248225000	LOOP_ID:2835	0	0	0	0	0	0	0	0	0	0	1
Chr1	3950000	3975000	LOOP_ID:2836	0	3	0	1	0	1	0	0	0	0	0
Chr1	4100000	4125000	LOOP_ID:2836	0	2	0	0	0	0	0	2	0	0	0
Chr1	64025000	64050000	LOOP_ID:2837	0	0	0	0	0	0	0	1	0	0	0
Chr1	64200000	64225000	LOOP_ID:2837	0	0	0	0	0	0	0	1	0	0	0
Chr1	248425000	248450000	LOOP_ID:2838	0	2	0	0	0	0	0	0	0	0	0
Chr1	248300000	248325000	LOOP_ID:2838	0	0	0	0	1	1	0	0	0	0	0
Chr1	106100000	106125000	LOOP_ID:2839	0	1	0	0	0	0	0	0	0	0	0
Chr1	105950000	105975000	LOOP_ID:2839	0	0	0	0	0	1	1	0	0	0	0
Chr1	86350000	86375000	LOOP_ID:2840	0	0	0	0	0	1	0	0	0	0	0
Chr1	86450000	86475000	LOOP_ID:2840	0	1	0	0	0	0	0	1	0	0	0
Chr1	257750000	257775000	LOOP_ID:2841	0	0	0	0	2	2	0	0	0	0	0
Chr1	258950000	258975000	LOOP_ID:2841	0	1	0	0	0	0	0	1	0	0	0
Chr1	211550000	211575000	LOOP_ID:2842	0	1	0	0	0	0	0	0	0	0	0
Chr1	211675000	211700000	LOOP_ID:2842	1	0	0	0	0	0	0	0	0	0	0
Chr1	185825000	185850000	LOOP_ID:2843	0	2	0	0	1	1	0	1	0	0	0
Chr1	185700000	185725000	LOOP_ID:2843	0	0	0	0	1	6	0	0	0	0	0
Chr1	66500000	66525000	LOOP_ID:2844	0	1	0	0	0	1	1	0	0	0	0
Chr1	64350000	64375000	LOOP_ID:2844	0	1	0	0	0	0	0	0	0	0	0
Chr1	19775000	19800000	LOOP_ID:2845	1	0	0	0	0	0	0	0	0	0	0
Chr1	19650000	19675000	LOOP_ID:2845	0	1	0	0	0	0	0	0	0	0	0
Chr1	3125000	3150000	LOOP_ID:2846	0	1	0	0	0	1	1	0	0	0	0
Chr1	3225000	3250000	LOOP_ID:2846	0	1	0	0	0	0	0	2	0	0	0
Chr1	24125000	24150000	LOOP_ID:2847	0	0	0	0	0	2	2	0	0	0	0
Chr1	24300000	24325000	LOOP_ID:2847	0	1	0	0	0	0	0	0	0	0	0
Chr1	119825000	119850000	LOOP_ID:2848	0	0	0	0	0	0	0	1	0	0	0
Chr1	119475000	119500000	LOOP_ID:2848	0	1	0	0	0	0	0	0	0	0	0
Chr1	91125000	91150000	LOOP_ID:2849	0	0	0	0	1	4	2	0	0	0	1
Chr1	91025000	91050000	LOOP_ID:2849	1	0	0	0	0	0	0	0	0	0	0
Chr1	289925000	289950000	LOOP_ID:2850	0	0	0	0	0	1	1	0	0	0	0
Chr1	289825000	289850000	LOOP_ID:2850	1	0	0	0	0	0	0	0	0	0	0
Chr1	266950000	266975000	LOOP_ID:2851	0	1	0	0	0	0	0	1	0	0	0
Chr1	267100000	267125000	LOOP_ID:2851	0	1	0	0	0	0	0	1	0	0	0
Chr1	212200000	212225000	LOOP_ID:2852	0	0	0	0	0	0	0	1	0	0	0
Chr1	212100000	212125000	LOOP_ID:2852	0	0	0	0	1	2	0	2	0	0	0
Chr1	29500000	29525000	LOOP_ID:2853	0	2	0	0	0	0	0	1	0	0	0
Chr1	29400000	29425000	LOOP_ID:2853	0	1	0	0	0	0	0	0	0	0	0
Chr1	24300000	24325000	LOOP_ID:2854	0	1	0	0	0	0	0	0	0	0	0
Chr1	24000000	24025000	LOOP_ID:2854	0	0	0	0	1	2	0	0	0	0	0
Chr1	186375000	186400000	LOOP_ID:2855	0	1	0	0	0	0	0	0	0	0	0
Chr1	186725000	186750000	LOOP_ID:2855	0	1	0	0	0	0	0	0	0	0	0
Chr1	53850000	53875000	LOOP_ID:2856	0	0	0	0	0	1	1	0	0	0	0
Chr1	53750000	53775000	LOOP_ID:2856	0	2	0	0	0	0	0	1	0	0	0
Chr1	246750000	246775000	LOOP_ID:2857	1	0	0	0	0	0	0	0	0	0	0
Chr1	246850000	246875000	LOOP_ID:2857	0	0	0	0	0	0	0	1	0	0	0
Chr1	178450000	178475000	LOOP_ID:2858	0	0	0	0	0	1	1	1	0	0	0
Chr1	178700000	178725000	LOOP_ID:2858	0	0	0	1	0	2	1	0	0	0	0
Chr1	273450000	273475000	LOOP_ID:2859	0	0	0	0	1	3	0	0	0	0	0
Chr1	273325000	273350000	LOOP_ID:2859	0	0	0	0	1	2	0	0	0	0	0
Chr1	208325000	208350000	LOOP_ID:2860	0	1	0	0	0	0	0	0	0	0	0
Chr1	208225000	208250000	LOOP_ID:2860	0	2	0	0	0	0	0	0	0	0	0
Chr1	25150000	25175000	LOOP_ID:2861	0	0	0	0	0	2	1	0	0	0	0
Chr1	25300000	25325000	LOOP_ID:2861	0	0	0	0	1	1	0	0	0	0	0
Chr1	277200000	277225000	LOOP_ID:2862	0	1	0	0	0	3	3	1	0	0	1
Chr1	277350000	277375000	LOOP_ID:2862	0	0	0	1	0	3	0	1	0	1	0
Chr1	10750000	10775000	LOOP_ID:2863	0	2	0	0	0	0	0	1	0	0	0
Chr1	10850000	10875000	LOOP_ID:2863	0	1	0	0	0	0	0	0	0	0	0
Chr1	294250000	294275000	LOOP_ID:2864	0	1	0	0	0	1	1	0	0	0	0
Chr1	294450000	294475000	LOOP_ID:2864	0	1	0	0	0	0	0	0	0	0	0
Chr1	273825000	273850000	LOOP_ID:2865	0	2	0	0	0	0	0	1	0	0	0
Chr1	273925000	273950000	LOOP_ID:2865	0	1	0	0	0	0	0	0	0	0	0
Chr1	158100000	158125000	LOOP_ID:2866	0	0	0	0	0	0	0	2	0	0	0
Chr1	157925000	157950000	LOOP_ID:2866	0	0	0	0	0	2	2	0	0	0	0
Chr1	26125000	26150000	LOOP_ID:2867	0	0	0	0	0	2	2	0	0	0	1
Chr1	26025000	26050000	LOOP_ID:2867	0	0	0	0	1	1	0	0	0	0	0
Chr1	244850000	244875000	LOOP_ID:2868	0	0	0	0	0	0	0	1	0	0	0
Chr1	244600000	244625000	LOOP_ID:2868	0	1	0	0	0	0	0	0	0	0	0
Chr1	34900000	34925000	LOOP_ID:2869	0	0	0	1	0	2	0	1	0	0	0
Chr1	34700000	34725000	LOOP_ID:2869	0	1	0	0	0	0	0	1	0	0	0
Chr1	282225000	282250000	LOOP_ID:2870	1	0	0	0	0	0	0	0	0	0	0
Chr1	282375000	282400000	LOOP_ID:2870	0	0	0	0	2	2	0	0	0	0	0
Chr1	244375000	244400000	LOOP_ID:2871	0	2	0	0	0	0	0	0	0	0	0
Chr1	244275000	244300000	LOOP_ID:2871	0	1	0	0	0	0	0	0	0	0	0
Chr1	179725000	179750000	LOOP_ID:2872	0	1	0	0	0	0	0	2	0	0	0
Chr1	179575000	179600000	LOOP_ID:2872	0	0	0	0	0	2	2	1	0	0	0
Chr1	26425000	26450000	LOOP_ID:2873	0	1	0	0	0	0	0	0	0	0	0
Chr1	26325000	26350000	LOOP_ID:2873	0	1	0	0	0	0	0	0	0	0	0
Chr1	15300000	15325000	LOOP_ID:2874	0	0	0	0	1	4	1	0	0	0	0
Chr1	15175000	15200000	LOOP_ID:2874	0	1	0	0	1	2	0	0	0	0	0
Chr1	10675000	10700000	LOOP_ID:2875	0	2	0	0	0	0	0	0	0	0	0
Chr1	10550000	10575000	LOOP_ID:2875	0	1	0	0	0	0	0	0	0	0	0
Chr1	295700000	295725000	LOOP_ID:2876	0	0	0	1	0	1	0	0	0	0	0
Chr1	295600000	295625000	LOOP_ID:2876	0	5	0	0	1	0	0	0	0	0	0
Chr1	274225000	274250000	LOOP_ID:2877	0	0	0	0	1	2	0	0	0	0	0
Chr1	274100000	274125000	LOOP_ID:2877	0	0	0	0	0	1	0	0	0	0	0
Chr1	220825000	220850000	LOOP_ID:2878	0	0	0	0	0	1	1	0	0	0	0
Chr1	221050000	221075000	LOOP_ID:2878	0	0	0	0	0	1	1	0	0	0	0
Chr1	80650000	80675000	LOOP_ID:2879	0	0	0	0	0	0	0	2	0	0	0
Chr1	80550000	80575000	LOOP_ID:2879	0	0	0	0	0	0	0	1	0	0	0
Chr1	27250000	27275000	LOOP_ID:2880	0	0	0	0	0	0	0	2	0	0	0
Chr1	27075000	27100000	LOOP_ID:2880	0	0	0	0	0	0	0	1	0	0	0
Chr1	288025000	288050000	LOOP_ID:2881	0	0	0	0	2	4	0	0	0	0	0
Chr1	288150000	288175000	LOOP_ID:2881	0	1	0	0	0	0	0	0	0	0	0
Chr1	246550000	246575000	LOOP_ID:2882	0	0	0	0	0	1	0	0	0	0	0
Chr1	246650000	246675000	LOOP_ID:2882	0	0	0	0	1	0	0	0	0	0	0
Chr1	189275000	189300000	LOOP_ID:2883	0	0	0	0	1	1	0	1	0	0	0
Chr1	188400000	188425000	LOOP_ID:2883	0	0	0	0	0	0	0	1	0	0	0
Chr1	34200000	34225000	LOOP_ID:2884	0	2	0	0	0	0	0	0	0	0	0
Chr1	34425000	34450000	LOOP_ID:2884	1	0	0	0	0	0	0	0	0	0	0
Chr1	23100000	23125000	LOOP_ID:2885	0	0	0	0	2	2	0	1	0	0	0
Chr1	23250000	23275000	LOOP_ID:2885	0	1	0	0	0	1	1	2	0	0	1
Chr1	168075000	168100000	LOOP_ID:2886	0	1	0	0	0	0	0	0	0	0	0
Chr1	168375000	168400000	LOOP_ID:2886	0	0	0	0	1	1	0	0	0	0	0
Chr1	91150000	91175000	LOOP_ID:2887	0	0	0	0	0	1	1	0	0	0	0
Chr1	91250000	91275000	LOOP_ID:2887	0	0	0	0	1	3	0	0	0	0	0
Chr1	53950000	53975000	LOOP_ID:2888	0	0	0	0	0	1	1	0	0	0	1
Chr1	53750000	53775000	LOOP_ID:2888	0	2	0	0	0	0	0	1	0	0	0
Chr1	53575000	53600000	LOOP_ID:2889	0	0	0	0	0	0	0	1	0	0	0
Chr1	53750000	53775000	LOOP_ID:2889	0	2	0	0	0	0	0	1	0	0	0
Chr1	7675000	7700000	LOOP_ID:2890	0	1	0	0	0	0	0	0	0	0	0
Chr1	7875000	7900000	LOOP_ID:2890	0	1	0	0	0	0	0	2	0	0	0
Chr1	7675000	7700000	LOOP_ID:2891	0	1	0	0	0	0	0	0	0	0	0
Chr1	7550000	7575000	LOOP_ID:2891	0	0	0	0	1	4	2	1	0	0	0
Chr1	302125000	302150000	LOOP_ID:2892	0	0	0	0	1	2	0	0	0	0	0
Chr1	302250000	302275000	LOOP_ID:2892	0	0	0	0	1	1	0	1	0	0	0
Chr1	164350000	164375000	LOOP_ID:2893	0	1	0	0	0	1	1	1	0	0	0
Chr1	164200000	164225000	LOOP_ID:2893	0	1	0	0	0	1	1	0	0	0	0
Chr1	152025000	152050000	LOOP_ID:2894	0	0	0	0	0	1	1	0	0	0	1
Chr1	151875000	151900000	LOOP_ID:2894	0	0	0	0	1	0	0	0	0	0	0
Chr1	257500000	257525000	LOOP_ID:2895	1	0	0	0	0	0	0	0	0	0	0
Chr1	257600000	257625000	LOOP_ID:2895	0	0	0	0	0	0	0	1	0	0	0
Chr1	47725000	47750000	LOOP_ID:2896	0	1	0	0	0	2	0	0	0	0	0
Chr1	47575000	47600000	LOOP_ID:2896	0	1	0	0	1	3	0	1	0	1	0
Chr1	249125000	249150000	LOOP_ID:2897	0	0	0	0	0	0	0	1	0	0	0
Chr1	249250000	249275000	LOOP_ID:2897	1	0	0	0	0	0	0	0	0	0	0
Chr1	268300000	268325000	LOOP_ID:2898	0	0	0	0	0	1	0	1	0	0	0
Chr1	268075000	268100000	LOOP_ID:2898	0	1	0	0	0	0	0	1	0	0	0
Chr1	63575000	63600000	LOOP_ID:2899	0	2	0	1	0	4	1	0	0	0	0
Chr1	63700000	63725000	LOOP_ID:2899	0	0	0	0	1	1	0	0	0	0	0
Chr1	60875000	60900000	LOOP_ID:2900	0	0	0	0	2	3	1	0	0	0	0
Chr1	60725000	60750000	LOOP_ID:2900	0	0	0	0	1	9	0	0	0	0	0
Chr1	34425000	34450000	LOOP_ID:2901	1	0	0	0	0	0	0	0	0	0	0
Chr1	34325000	34350000	LOOP_ID:2901	0	0	0	0	0	0	0	1	0	0	0
Chr1	298225000	298250000	LOOP_ID:2902	0	0	0	0	1	1	0	0	0	0	0
Chr1	298400000	298425000	LOOP_ID:2902	0	0	0	0	3	5	0	0	0	0	0
Chr1	217450000	217475000	LOOP_ID:2903	0	0	0	0	0	0	0	1	0	0	0
Chr1	217575000	217600000	LOOP_ID:2903	0	0	0	0	0	0	0	1	0	0	0
Chr1	185825000	185850000	LOOP_ID:2904	0	2	0	0	1	1	0	1	0	0	0
Chr1	185625000	185650000	LOOP_ID:2904	0	0	0	0	0	1	1	0	0	0	0
Chr1	185575000	185600000	LOOP_ID:2905	0	0	0	0	1	3	0	0	0	0	0
Chr1	185700000	185725000	LOOP_ID:2905	0	0	0	0	1	6	0	0	0	0	0
Chr1	184275000	184300000	LOOP_ID:2906	0	1	0	0	0	0	0	2	0	0	0
Chr1	184100000	184125000	LOOP_ID:2906	0	3	0	0	1	1	0	0	0	0	0
Chr1	177975000	178000000	LOOP_ID:2907	0	0	0	0	0	0	0	2	0	0	0
Chr1	178450000	178475000	LOOP_ID:2907	0	0	0	0	0	1	1	1	0	0	0
Chr1	166600000	166625000	LOOP_ID:2908	0	1	0	0	0	0	0	0	0	0	0
Chr1	166275000	166300000	LOOP_ID:2908	0	0	0	0	1	1	0	1	0	0	0
Chr1	162300000	162325000	LOOP_ID:2909	0	0	0	0	0	1	1	0	0	0	0
Chr1	162400000	162425000	LOOP_ID:2909	1	0	0	0	0	0	0	0	0	0	0
Chr1	124650000	124675000	LOOP_ID:2910	0	0	0	0	0	1	1	0	0	0	0
Chr1	124525000	124550000	LOOP_ID:2910	1	0	0	0	0	0	0	0	0	0	0
Chr1	107175000	107200000	LOOP_ID:2911	0	0	0	0	0	1	1	0	0	0	1
Chr1	107325000	107350000	LOOP_ID:2911	0	0	0	1	0	1	0	0	0	0	0
Chr1	98150000	98175000	LOOP_ID:2912	1	0	0	0	0	0	0	0	0	0	0
Chr1	98375000	98400000	LOOP_ID:2912	0	0	0	0	1	1	0	2	0	0	0
Chr1	95650000	95675000	LOOP_ID:2913	0	0	0	0	1	0	0	0	0	0	0
Chr1	90425000	90450000	LOOP_ID:2914	0	0	0	1	0	2	1	0	0	0	0
Chr1	90275000	90300000	LOOP_ID:2914	0	0	0	0	0	2	2	0	0	0	0
Chr1	86100000	86125000	LOOP_ID:2915	0	0	0	0	0	1	1	0	0	0	0
Chr1	86000000	86025000	LOOP_ID:2915	0	0	0	0	0	1	1	0	0	0	1
Chr1	239300000	239325000	LOOP_ID:2916	0	1	0	0	0	0	0	0	0	0	0
Chr1	239400000	239425000	LOOP_ID:2916	1	0	0	0	0	0	0	0	0	0	0
Chr1	204950000	204975000	LOOP_ID:2917	0	2	0	0	0	0	0	0	0	0	0
Chr1	204750000	204775000	LOOP_ID:2917	0	0	0	0	1	2	0	0	0	0	0
Chr1	154700000	154725000	LOOP_ID:2918	1	0	0	0	0	0	0	0	0	0	0
Chr1	154825000	154850000	LOOP_ID:2918	1	0	0	0	0	0	0	0	0	0	0
Chr1	79425000	79450000	LOOP_ID:2919	0	0	0	0	0	1	1	0	0	0	0
Chr1	79325000	79350000	LOOP_ID:2919	0	1	0	0	0	0	0	0	0	0	0
Chr1	70050000	70075000	LOOP_ID:2920	0	0	0	0	0	2	0	0	0	0	0
Chr1	69900000	69925000	LOOP_ID:2920	0	0	0	0	0	1	1	1	0	0	0
Chr1	16000000	16025000	LOOP_ID:2921	0	1	0	0	0	2	0	1	0	0	0
Chr1	16125000	16150000	LOOP_ID:2921	0	0	0	1	0	2	0	0	0	0	0
Chr1	11300000	11325000	LOOP_ID:2922	0	2	0	0	0	0	0	3	0	0	0
Chr1	11150000	11175000	LOOP_ID:2922	0	1	0	0	0	0	0	3	0	0	0
Chr1	295250000	295275000	LOOP_ID:2923	0	1	0	0	1	1	0	0	0	0	0
Chr1	295100000	295125000	LOOP_ID:2923	0	1	0	0	0	0	0	0	0	0	0
Chr1	234975000	235000000	LOOP_ID:2924	0	1	0	0	0	2	2	0	0	0	0
Chr1	234825000	234850000	LOOP_ID:2924	0	0	0	0	0	0	0	1	0	0	0
Chr1	74775000	74800000	LOOP_ID:2925	0	0	0	0	1	1	0	1	0	0	0
Chr1	74900000	74925000	LOOP_ID:2925	0	0	0	0	1	1	0	0	0	0	0
Chr1	37475000	37500000	LOOP_ID:2926	0	1	0	0	0	0	0	1	0	0	0
Chr1	37575000	37600000	LOOP_ID:2926	0	0	0	0	0	0	0	1	0	0	0
Chr1	198300000	198325000	LOOP_ID:2927	0	0	0	0	1	0	0	0	0	0	0
Chr1	198450000	198475000	LOOP_ID:2927	0	0	0	0	1	5	1	0	0	0	0
Chr1	143750000	143775000	LOOP_ID:2928	0	0	0	0	1	1	0	0	0	0	0
Chr1	143950000	143975000	LOOP_ID:2928	0	0	0	0	1	6	1	0	0	0	0
Chr1	123700000	123725000	LOOP_ID:2929	0	0	0	0	0	0	0	1	0	0	0
Chr1	123875000	123900000	LOOP_ID:2929	0	0	0	0	0	2	2	0	0	0	0
Chr1	121100000	121125000	LOOP_ID:2930	1	0	0	0	0	0	0	0	0	0	0
Chr1	120925000	120950000	LOOP_ID:2930	0	0	0	0	0	1	1	0	0	0	0
Chr1	73750000	73775000	LOOP_ID:2931	0	1	0	0	0	0	0	2	0	0	0
Chr1	73625000	73650000	LOOP_ID:2931	1	0	0	0	0	0	0	0	0	0	0
Chr1	59250000	59275000	LOOP_ID:2932	0	0	0	0	0	1	1	0	0	0	1
Chr1	59400000	59425000	LOOP_ID:2932	0	1	0	0	0	0	0	0	0	0	0
Chr1	34025000	34050000	LOOP_ID:2933	0	0	0	0	0	0	0	1	0	0	0
Chr1	34125000	34150000	LOOP_ID:2933	0	0	0	1	1	1	0	0	0	0	0
Chr1	294600000	294625000	LOOP_ID:2934	0	1	0	1	0	1	0	0	0	0	0
Chr1	294450000	294475000	LOOP_ID:2934	0	1	0	0	0	0	0	0	0	0	0
Chr1	167675000	167700000	LOOP_ID:2935	0	0	0	0	1	1	0	1	0	0	0
Chr1	168025000	168050000	LOOP_ID:2935	0	1	0	0	0	0	0	0	0	0	0
Chr1	166000000	166025000	LOOP_ID:2936	0	0	0	0	1	3	0	0	0	0	0
Chr1	165725000	165750000	LOOP_ID:2936	0	0	0	0	1	8	0	0	0	0	0
Chr1	104300000	104325000	LOOP_ID:2937	1	0	0	0	0	0	0	0	0	0	0
Chr1	104400000	104425000	LOOP_ID:2937	0	0	0	0	1	3	1	0	0	0	0
Chr1	86625000	86650000	LOOP_ID:2938	0	0	0	0	1	1	0	0	0	0	0
Chr1	86450000	86475000	LOOP_ID:2938	0	1	0	0	0	0	0	1	0	0	0
Chr1	288950000	288975000	LOOP_ID:2939	0	0	0	0	1	2	0	4	0	0	0
Chr1	288850000	288875000	LOOP_ID:2939	0	1	0	0	0	0	0	0	0	0	0
Chr1	40100000	40125000	LOOP_ID:2940	0	2	0	0	0	0	0	3	0	0	0
Chr1	40250000	40275000	LOOP_ID:2940	0	1	0	0	0	3	3	0	0	1	0
Chr1	36750000	36775000	LOOP_ID:2941	0	0	0	0	0	0	0	2	0	0	0
Chr1	35350000	35375000	LOOP_ID:2941	0	0	0	0	0	0	0	1	0	0	0
Chr1	290775000	290800000	LOOP_ID:2942	0	1	0	0	0	0	0	0	0	0	0
Chr1	290900000	290925000	LOOP_ID:2942	0	0	0	0	2	2	0	0	0	0	0
Chr1	261400000	261425000	LOOP_ID:2943	1	0	0	0	0	0	0	0	0	0	0
Chr1	261250000	261275000	LOOP_ID:2943	0	1	0	0	0	0	0	0	0	0	0
Chr1	256475000	256500000	LOOP_ID:2944	0	0	0	0	0	2	2	0	0	1	0
Chr1	256300000	256325000	LOOP_ID:2944	0	1	0	0	0	1	1	0	0	1	0
Chr1	186800000	186825000	LOOP_ID:2945	0	1	0	0	0	0	0	0	0	0	0
Chr1	186925000	186950000	LOOP_ID:2945	0	1	0	0	0	0	0	0	0	0	0
Chr1	167125000	167150000	LOOP_ID:2946	1	0	0	0	0	0	0	0	0	0	0
Chr1	147200000	147225000	LOOP_ID:2947	0	0	0	0	0	1	0	0	0	0	0
Chr1	147525000	147550000	LOOP_ID:2947	0	1	0	0	0	0	0	0	0	0	0
Chr1	5400000	5425000	LOOP_ID:2948	0	1	0	0	0	0	0	1	0	0	0
Chr1	5150000	5175000	LOOP_ID:2948	0	0	0	0	1	4	2	0	0	0	0
Chr1	280350000	280375000	LOOP_ID:2949	0	0	0	0	0	0	0	1	0	0	0
Chr1	280525000	280550000	LOOP_ID:2949	0	0	0	0	0	1	1	1	0	1	0
Chr1	205075000	205100000	LOOP_ID:2950	0	0	0	1	0	1	0	0	0	0	0
Chr1	204950000	204975000	LOOP_ID:2950	0	2	0	0	0	0	0	0	0	0	0
Chr1	179000000	179025000	LOOP_ID:2951	0	1	0	0	1	2	0	0	0	0	0
Chr1	179525000	179550000	LOOP_ID:2951	0	0	0	0	0	1	1	0	0	0	0
Chr1	27575000	27600000	LOOP_ID:2952	0	1	0	0	0	0	0	1	0	0	0
Chr1	27675000	27700000	LOOP_ID:2952	0	1	0	0	0	1	0	0	0	0	0
Chr1	267350000	267375000	LOOP_ID:2953	0	0	0	0	0	1	1	2	0	1	0
Chr1	267525000	267550000	LOOP_ID:2953	0	0	0	1	0	2	0	0	0	0	0
Chr1	166275000	166300000	LOOP_ID:2954	0	0	0	0	1	1	0	1	0	0	0
Chr1	166425000	166450000	LOOP_ID:2954	0	0	0	0	0	0	0	1	0	0	0
Chr1	163725000	163750000	LOOP_ID:2955	1	0	0	0	0	0	0	0	0	0	0
Chr1	163850000	163875000	LOOP_ID:2955	1	0	0	0	0	0	0	0	0	0	0
Chr1	78225000	78250000	LOOP_ID:2956	0	0	0	1	0	1	0	0	0	0	0
Chr1	78375000	78400000	LOOP_ID:2956	0	0	0	0	1	1	0	1	0	0	0
Chr1	14825000	14850000	LOOP_ID:2957	0	0	0	0	1	2	0	0	0	0	0
Chr1	14700000	14725000	LOOP_ID:2957	0	0	0	0	0	0	0	2	0	0	0
Chr1	7875000	7900000	LOOP_ID:2958	0	1	0	0	0	0	0	2	0	0	0
Chr1	7750000	7775000	LOOP_ID:2958	0	0	0	0	0	0	0	1	0	0	0
Chr1	285575000	285600000	LOOP_ID:2959	0	0	0	0	0	0	0	2	0	0	0
Chr1	285450000	285475000	LOOP_ID:2959	0	0	0	0	0	0	0	1	0	0	0
Chr1	253250000	253275000	LOOP_ID:2960	0	0	0	1	0	3	2	0	0	0	0
Chr1	252925000	252950000	LOOP_ID:2960	0	1	0	0	0	0	0	0	0	0	0
Chr1	213500000	213525000	LOOP_ID:2961	0	1	0	0	0	0	0	0	0	0	0
Chr1	213625000	213650000	LOOP_ID:2961	0	0	0	0	0	0	0	1	0	0	0
Chr1	187550000	187575000	LOOP_ID:2962	0	0	0	0	0	0	0	1	0	0	0
Chr1	188500000	188525000	LOOP_ID:2962	1	0	0	0	0	0	0	0	0	0	0
Chr1	73450000	73475000	LOOP_ID:2963	0	1	0	0	0	0	0	0	0	0	0
Chr1	45000000	45025000	LOOP_ID:2964	0	0	0	0	0	1	1	0	0	0	0
Chr1	45100000	45125000	LOOP_ID:2964	0	0	0	0	1	2	1	0	0	0	0
Chr1	299200000	299225000	LOOP_ID:2965	0	0	0	2	1	2	0	0	0	0	0
Chr1	299300000	299325000	LOOP_ID:2965	0	3	0	0	0	0	0	0	0	0	0
Chr1	289100000	289125000	LOOP_ID:2966	0	2	0	0	0	0	0	0	0	0	0
Chr1	289000000	289025000	LOOP_ID:2966	0	0	0	0	0	2	2	1	0	0	0
Chr1	282225000	282250000	LOOP_ID:2967	1	0	0	0	0	0	0	0	0	0	0
Chr1	282125000	282150000	LOOP_ID:2967	0	1	0	0	0	0	0	1	0	0	0
Chr1	262075000	262100000	LOOP_ID:2968	0	0	0	0	0	0	0	1	0	0	0
Chr1	262325000	262350000	LOOP_ID:2968	0	0	0	0	0	0	0	1	0	0	0
Chr1	242400000	242425000	LOOP_ID:2969	0	0	0	0	1	2	0	0	0	1	0
Chr1	242225000	242250000	LOOP_ID:2969	0	0	0	0	0	1	1	0	0	0	0
Chr1	237825000	237850000	LOOP_ID:2970	0	1	0	0	0	0	0	0	0	0	0
Chr1	237625000	237650000	LOOP_ID:2970	0	1	0	0	0	0	0	2	0	0	0
Chr1	181850000	181875000	LOOP_ID:2971	0	0	0	0	0	3	3	0	0	3	0
Chr1	181575000	181600000	LOOP_ID:2971	0	1	0	0	1	2	1	1	0	0	0
Chr1	175150000	175175000	LOOP_ID:2972	0	2	0	0	1	3	0	0	0	0	0
Chr1	174875000	174900000	LOOP_ID:2972	0	0	0	0	1	1	0	1	0	0	0
Chr1	161700000	161725000	LOOP_ID:2973	0	0	0	0	0	1	1	1	0	0	0
Chr1	161550000	161575000	LOOP_ID:2973	1	0	0	0	0	0	0	0	0	0	0
Chr1	101175000	101200000	LOOP_ID:2974	0	0	0	0	1	2	0	0	0	0	0
Chr1	101450000	101475000	LOOP_ID:2974	0	0	0	0	1	1	0	0	0	0	0
Chr1	92750000	92775000	LOOP_ID:2975	1	0	0	0	0	0	0	0	0	0	0
Chr1	92875000	92900000	LOOP_ID:2975	0	0	0	0	0	0	0	1	0	0	0
Chr1	10750000	10775000	LOOP_ID:2976	0	2	0	0	0	0	0	1	0	0	0
Chr1	10975000	11000000	LOOP_ID:2976	0	0	0	0	0	0	0	2	0	0	0
Chr1	297600000	297625000	LOOP_ID:2977	0	2	0	0	2	6	0	0	0	0	0
Chr1	297425000	297450000	LOOP_ID:2977	0	1	0	0	0	0	0	0	0	0	0
Chr1	262075000	262100000	LOOP_ID:2978	0	0	0	0	0	0	0	1	0	0	0
Chr1	262400000	262425000	LOOP_ID:2978	0	1	0	0	0	0	0	0	0	0	0
Chr1	234250000	234275000	LOOP_ID:2979	0	1	0	0	0	0	0	0	0	0	0
Chr1	234050000	234075000	LOOP_ID:2979	0	0	0	0	1	0	0	0	0	0	0
Chr1	172400000	172425000	LOOP_ID:2980	0	1	0	0	1	1	0	0	0	0	0
Chr1	172175000	172200000	LOOP_ID:2980	0	0	0	1	1	6	2	0	0	0	0
Chr1	95750000	95775000	LOOP_ID:2981	0	0	0	0	1	5	0	0	0	0	0
Chr1	95650000	95675000	LOOP_ID:2981	0	0	0	0	1	0	0	0	0	0	0
Chr1	277650000	277675000	LOOP_ID:2982	0	0	0	1	0	0	0	0	0	0	0
Chr1	277775000	277800000	LOOP_ID:2982	1	0	0	0	0	0	0	0	0	0	0
Chr1	259950000	259975000	LOOP_ID:2983	1	0	0	0	0	0	0	0	0	0	0
Chr1	260075000	260100000	LOOP_ID:2983	1	0	0	0	0	0	0	0	0	0	0
Chr1	249825000	249850000	LOOP_ID:2984	0	1	0	0	0	0	0	1	0	0	0
Chr1	249700000	249725000	LOOP_ID:2984	1	0	0	0	0	0	0	0	0	0	0
Chr1	232975000	233000000	LOOP_ID:2985	0	1	0	0	0	0	0	0	0	0	0
Chr1	232875000	232900000	LOOP_ID:2985	0	0	0	0	0	0	0	1	0	0	0
Chr1	174875000	174900000	LOOP_ID:2986	0	0	0	0	1	1	0	1	0	0	0
Chr1	175075000	175100000	LOOP_ID:2986	0	0	0	0	0	0	0	1	0	0	0
Chr1	145550000	145575000	LOOP_ID:2987	1	0	0	0	0	0	0	0	0	0	0
Chr1	145650000	145675000	LOOP_ID:2987	1	0	0	0	0	0	0	0	0	0	0
Chr1	104825000	104850000	LOOP_ID:2988	0	0	0	0	1	1	0	1	0	0	0
Chr1	104650000	104675000	LOOP_ID:2988	0	1	0	0	0	0	0	0	0	0	0
Chr1	101075000	101100000	LOOP_ID:2989	0	0	0	0	1	6	1	0	0	0	0
Chr1	100825000	100850000	LOOP_ID:2989	0	0	0	0	1	2	0	0	0	0	0
Chr1	97325000	97350000	LOOP_ID:2990	0	2	0	0	0	0	0	1	0	0	0
Chr1	97525000	97550000	LOOP_ID:2990	0	0	0	0	0	1	1	0	0	0	0
Chr1	82675000	82700000	LOOP_ID:2991	1	0	0	0	0	0	0	0	0	0	0
Chr1	82550000	82575000	LOOP_ID:2991	0	0	0	0	1	0	0	3	0	0	0
Chr1	67300000	67325000	LOOP_ID:2992	0	1	0	0	0	0	0	1	0	0	0
Chr1	67025000	67050000	LOOP_ID:2992	0	0	0	0	0	1	0	0	0	0	0
Chr1	27825000	27850000	LOOP_ID:2993	0	0	0	0	1	1	0	0	0	0	1
Chr1	28050000	28075000	LOOP_ID:2993	0	0	0	0	0	0	0	3	0	0	0
Chr1	27325000	27350000	LOOP_ID:2994	1	0	0	0	0	0	0	0	0	0	0
Chr1	27575000	27600000	LOOP_ID:2994	0	1	0	0	0	0	0	1	0	0	0
Chr1	25300000	25325000	LOOP_ID:2995	0	0	0	0	1	1	0	0	0	0	0
Chr1	25475000	25500000	LOOP_ID:2995	0	1	0	0	0	0	0	0	0	0	0
Chr1	12975000	13000000	LOOP_ID:2996	1	0	0	0	0	0	0	0	0	0	0
Chr1	12850000	12875000	LOOP_ID:2996	0	0	0	0	0	0	0	1	0	0	0
Chr1	289925000	289950000	LOOP_ID:2997	0	0	0	0	0	1	1	0	0	0	0
Chr1	290025000	290050000	LOOP_ID:2997	1	0	0	0	0	0	0	0	0	0	0
Chr1	288700000	288725000	LOOP_ID:2998	0	0	0	0	1	4	0	0	0	0	0
Chr1	288950000	288975000	LOOP_ID:2998	0	0	0	0	1	2	0	4	0	0	0
Chr1	279575000	279600000	LOOP_ID:2999	0	1	0	0	1	1	0	0	0	0	0
Chr1	279825000	279850000	LOOP_ID:2999	0	1	0	0	1	1	0	0	0	0	0
Chr1	232975000	233000000	LOOP_ID:3000	0	1	0	0	0	0	0	0	0	0	0
Chr1	232675000	232700000	LOOP_ID:3000	0	1	0	0	1	2	0	0	0	0	0
Chr1	180000000	180025000	LOOP_ID:3001	0	0	0	0	0	1	1	0	0	0	0
Chr1	179800000	179825000	LOOP_ID:3001	0	0	0	0	0	0	0	1	0	0	0
Chr1	126800000	126825000	LOOP_ID:3002	0	1	0	0	0	0	0	0	0	0	0
Chr1	126975000	127000000	LOOP_ID:3002	0	1	0	0	0	0	0	0	0	0	0
Chr1	109650000	109675000	LOOP_ID:3003	1	0	0	0	0	0	0	0	0	0	0
Chr1	109800000	109825000	LOOP_ID:3003	0	0	0	0	0	2	2	0	0	0	0
Chr1	99925000	99950000	LOOP_ID:3004	0	0	0	0	3	2	0	0	0	0	0
Chr1	99775000	99800000	LOOP_ID:3004	0	1	0	0	0	1	1	0	0	0	0
Chr1	93425000	93450000	LOOP_ID:3005	0	1	0	0	0	0	0	0	0	0	0
Chr1	93325000	93350000	LOOP_ID:3005	1	0	0	0	0	0	0	0	0	0	0
Chr1	68925000	68950000	LOOP_ID:3006	0	1	0	0	0	0	0	1	0	0	0
Chr1	69150000	69175000	LOOP_ID:3006	0	0	0	0	0	0	0	1	0	0	0
Chr1	51075000	51100000	LOOP_ID:3007	0	0	0	0	1	1	0	0	0	0	0
Chr1	50875000	50900000	LOOP_ID:3007	0	0	0	0	0	1	1	0	0	0	0
Chr1	25925000	25950000	LOOP_ID:3008	0	1	0	0	0	1	1	1	0	0	1
Chr1	26025000	26050000	LOOP_ID:3008	0	0	0	0	1	1	0	0	0	0	0
Chr1	7975000	8000000	LOOP_ID:3009	0	1	0	0	0	0	0	1	0	0	0
Chr1	7875000	7900000	LOOP_ID:3009	0	1	0	0	0	0	0	2	0	0	0
Chr1	6825000	6850000	LOOP_ID:3010	0	2	0	0	0	0	0	0	0	0	0
Chr1	7025000	7050000	LOOP_ID:3010	0	0	0	0	1	3	2	0	0	0	0
Chr1	298200000	298225000	LOOP_ID:3011	0	0	0	0	1	0	0	0	0	0	0
Chr1	298550000	298575000	LOOP_ID:3011	0	0	0	1	0	2	0	0	0	0	1
Chr1	295250000	295275000	LOOP_ID:3012	0	1	0	0	1	1	0	0	0	0	0
Chr1	295000000	295025000	LOOP_ID:3012	0	1	0	0	0	0	0	0	0	0	0
Chr1	263050000	263075000	LOOP_ID:3013	0	1	0	0	0	0	0	2	0	0	0
Chr1	263175000	263200000	LOOP_ID:3013	0	0	0	0	1	1	0	0	0	0	0
Chr1	223825000	223850000	LOOP_ID:3014	0	0	0	0	1	2	0	0	0	0	0
Chr1	223950000	223975000	LOOP_ID:3014	0	1	0	0	0	0	0	1	0	0	0
Chr1	196575000	196600000	LOOP_ID:3015	0	1	0	0	0	0	0	0	0	0	0
Chr1	196825000	196850000	LOOP_ID:3015	0	1	0	0	0	0	0	0	0	0	0
Chr1	191900000	191925000	LOOP_ID:3016	0	0	0	0	1	1	0	0	0	0	0
Chr1	191800000	191825000	LOOP_ID:3016	0	1	0	0	0	0	0	0	0	0	0
Chr1	180000000	180025000	LOOP_ID:3017	0	0	0	0	0	1	1	0	0	0	0
Chr1	180200000	180225000	LOOP_ID:3017	0	0	0	0	0	2	0	0	0	0	0
Chr1	178450000	178475000	LOOP_ID:3018	0	0	0	0	0	1	1	1	0	0	0
Chr1	178550000	178575000	LOOP_ID:3018	0	0	0	0	0	1	1	0	0	1	0
Chr1	153725000	153750000	LOOP_ID:3019	0	0	0	0	1	3	0	0	0	0	0
Chr1	154050000	154075000	LOOP_ID:3019	0	0	0	0	0	0	0	1	0	0	0
Chr1	110000000	110025000	LOOP_ID:3020	0	1	0	0	1	1	0	1	0	0	0
Chr1	110325000	110350000	LOOP_ID:3020	0	1	0	0	0	0	0	0	0	0	0
Chr1	87825000	87850000	LOOP_ID:3021	0	0	0	0	2	3	0	0	0	0	0
Chr1	87725000	87750000	LOOP_ID:3021	0	1	0	0	0	0	0	0	0	0	0
Chr1	24200000	24225000	LOOP_ID:3022	1	0	0	0	0	0	0	0	0	0	0
Chr1	24300000	24325000	LOOP_ID:3022	0	1	0	0	0	0	0	0	0	0	0
Chr1	16550000	16575000	LOOP_ID:3023	0	1	0	0	0	0	0	0	0	0	0
Chr1	16650000	16675000	LOOP_ID:3023	1	0	0	0	0	0	0	0	0	0	0
Chr1	303625000	303650000	LOOP_ID:3024	0	1	0	0	0	0	0	3	0	0	0
Chr1	303750000	303775000	LOOP_ID:3024	0	0	0	0	0	0	0	1	0	0	0
Chr1	290175000	290200000	LOOP_ID:3025	0	1	0	0	0	0	0	0	0	0	0
Chr1	289825000	289850000	LOOP_ID:3025	1	0	0	0	0	0	0	0	0	0	0
Chr1	286975000	287000000	LOOP_ID:3026	0	0	0	1	1	2	0	0	0	0	0
Chr1	286875000	286900000	LOOP_ID:3026	0	0	0	0	0	0	0	1	0	0	0
Chr1	279750000	279775000	LOOP_ID:3027	0	1	0	0	0	1	1	0	0	0	0
Chr1	279575000	279600000	LOOP_ID:3027	0	1	0	0	1	1	0	0	0	0	0
Chr1	267650000	267675000	LOOP_ID:3028	0	1	0	0	0	0	0	0	0	0	0
Chr1	267800000	267825000	LOOP_ID:3028	0	0	0	0	0	0	0	1	0	0	0
Chr1	204950000	204975000	LOOP_ID:3029	0	2	0	0	0	0	0	0	0	0	0
Chr1	205225000	205250000	LOOP_ID:3029	0	0	0	0	0	0	0	1	0	0	0
Chr1	173200000	173225000	LOOP_ID:3030	1	0	0	0	0	0	0	0	0	0	0
Chr1	173325000	173350000	LOOP_ID:3030	0	0	0	0	0	0	0	1	0	0	0
Chr1	20425000	20450000	LOOP_ID:3031	0	1	0	0	0	0	0	1	0	0	0
Chr1	20525000	20550000	LOOP_ID:3031	0	2	0	0	0	0	0	0	0	0	0
Chr1	267625000	267650000	LOOP_ID:3032	0	1	0	0	1	3	2	0	0	0	0
Chr1	267350000	267375000	LOOP_ID:3032	0	0	0	0	0	1	1	2	0	1	0
Chr1	252525000	252550000	LOOP_ID:3033	0	1	0	0	1	2	0	0	0	0	0
Chr1	252650000	252675000	LOOP_ID:3033	0	0	0	0	1	4	0	0	0	0	0
Chr1	223725000	223750000	LOOP_ID:3034	0	2	0	0	0	0	0	0	0	0	0
Chr1	223600000	223625000	LOOP_ID:3034	0	1	0	0	0	0	0	0	0	0	0
Chr1	192875000	192900000	LOOP_ID:3035	0	0	0	1	1	3	0	0	0	0	0
Chr1	192750000	192775000	LOOP_ID:3035	0	1	0	0	0	0	0	0	0	0	0
Chr1	162750000	162775000	LOOP_ID:3036	0	0	0	0	1	1	0	0	0	0	0
Chr1	162875000	162900000	LOOP_ID:3036	0	0	0	0	0	0	0	1	0	0	0
Chr1	109825000	109850000	LOOP_ID:3037	0	0	0	0	0	1	1	0	0	0	1
Chr1	109550000	109575000	LOOP_ID:3037	1	0	0	0	0	0	0	0	0	0	0
Chr1	96225000	96250000	LOOP_ID:3038	1	0	0	0	0	0	0	0	0	0	0
Chr1	96125000	96150000	LOOP_ID:3038	0	0	0	0	0	1	1	1	0	0	0
Chr1	93850000	93875000	LOOP_ID:3039	1	0	0	0	0	0	0	0	0	0	0
Chr1	93750000	93775000	LOOP_ID:3039	0	1	0	0	0	0	0	0	0	0	0
Chr1	35500000	35525000	LOOP_ID:3040	0	2	0	0	0	0	0	1	0	0	0
Chr1	298550000	298575000	LOOP_ID:3041	0	0	0	1	0	2	0	0	0	0	1
Chr1	298700000	298725000	LOOP_ID:3041	0	0	0	0	1	2	1	0	0	1	0
Chr1	288175000	288200000	LOOP_ID:3042	0	2	0	0	0	0	0	0	0	0	0
Chr1	288275000	288300000	LOOP_ID:3042	0	0	0	0	0	0	0	4	0	0	0
Chr1	271600000	271625000	LOOP_ID:3043	0	0	0	0	0	0	0	1	0	0	0
Chr1	271700000	271725000	LOOP_ID:3043	0	0	0	0	1	2	0	0	0	0	0
Chr1	184275000	184300000	LOOP_ID:3044	0	1	0	0	0	0	0	2	0	0	0
Chr1	184425000	184450000	LOOP_ID:3044	0	0	0	0	1	0	0	0	0	0	0
Chr1	173675000	173700000	LOOP_ID:3045	0	0	0	0	0	0	0	1	0	0	0
Chr1	165725000	165750000	LOOP_ID:3046	0	0	0	0	1	8	0	0	0	0	0
Chr1	166125000	166150000	LOOP_ID:3046	0	0	0	0	1	4	1	0	0	0	0
Chr1	151450000	151475000	LOOP_ID:3047	0	0	0	0	1	1	0	0	0	0	0
Chr1	151325000	151350000	LOOP_ID:3047	1	0	0	0	0	0	0	0	0	0	0
Chr1	124500000	124525000	LOOP_ID:3048	0	0	0	0	0	0	0	2	0	0	0
Chr1	124725000	124750000	LOOP_ID:3048	1	0	0	0	0	0	0	0	0	0	0
Chr1	95625000	95650000	LOOP_ID:3049	0	0	0	0	1	1	0	0	0	0	0
Chr1	95425000	95450000	LOOP_ID:3049	1	0	0	0	0	0	0	0	0	0	0
Chr1	32925000	32950000	LOOP_ID:3050	0	1	0	0	0	0	0	0	0	0	0
Chr1	33100000	33125000	LOOP_ID:3050	0	0	0	0	1	2	0	0	0	0	0
Chr1	9400000	9425000	LOOP_ID:3051	0	1	0	0	0	2	2	0	0	0	0
Chr1	9250000	9275000	LOOP_ID:3051	0	0	0	0	0	0	0	1	0	0	0
Chr1	276075000	276100000	LOOP_ID:3052	0	0	0	0	0	0	0	1	0	0	0
Chr1	276275000	276300000	LOOP_ID:3052	1	0	0	0	0	0	0	0	0	0	0
Chr1	263500000	263525000	LOOP_ID:3053	0	2	0	0	1	1	0	0	0	0	0
Chr1	263600000	263625000	LOOP_ID:3053	0	2	0	0	0	0	0	0	0	0	0
Chr1	256825000	256850000	LOOP_ID:3054	0	0	0	0	0	3	3	0	0	0	1
Chr1	256725000	256750000	LOOP_ID:3054	0	0	0	0	0	0	0	2	0	0	0
Chr1	215775000	215800000	LOOP_ID:3055	1	0	0	0	0	0	0	0	0	0	0
Chr1	215875000	215900000	LOOP_ID:3055	0	0	0	0	0	0	0	1	0	0	0
Chr1	205600000	205625000	LOOP_ID:3056	0	1	0	0	0	0	0	0	0	0	0
Chr1	205425000	205450000	LOOP_ID:3056	0	1	0	1	1	2	0	0	0	0	0
Chr1	202550000	202575000	LOOP_ID:3057	0	0	0	0	0	0	0	2	0	0	0
Chr1	202650000	202675000	LOOP_ID:3057	0	0	0	0	0	0	0	1	0	0	0
Chr1	187050000	187075000	LOOP_ID:3058	0	0	0	0	2	5	0	0	0	0	0
Chr1	186775000	186800000	LOOP_ID:3058	0	0	0	0	0	1	1	2	0	0	0
Chr1	162650000	162675000	LOOP_ID:3059	1	0	0	0	0	0	0	0	0	0	0
Chr1	162550000	162575000	LOOP_ID:3059	1	0	0	0	0	0	0	0	0	0	0
Chr1	143300000	143325000	LOOP_ID:3060	0	0	0	0	0	0	0	1	0	0	0
Chr1	143150000	143175000	LOOP_ID:3060	0	1	0	0	0	0	0	0	0	0	0
Chr1	142950000	142975000	LOOP_ID:3061	0	1	0	0	0	0	0	0	0	0	0
Chr1	143150000	143175000	LOOP_ID:3061	0	1	0	0	0	0	0	0	0	0	0
Chr1	120025000	120050000	LOOP_ID:3062	1	0	0	0	0	0	0	0	0	0	0
Chr1	119925000	119950000	LOOP_ID:3062	0	0	0	0	0	3	3	0	0	0	0
Chr1	71300000	71325000	LOOP_ID:3063	0	0	0	0	0	0	0	2	0	0	0
Chr1	71200000	71225000	LOOP_ID:3063	0	0	0	0	0	1	1	0	0	0	0
Chr1	70950000	70975000	LOOP_ID:3064	0	0	0	0	0	0	0	1	0	0	0
Chr1	71150000	71175000	LOOP_ID:3064	0	0	0	1	1	7	4	0	0	0	0
Chr1	60875000	60900000	LOOP_ID:3065	0	0	0	0	2	3	1	0	0	0	0
Chr1	60625000	60650000	LOOP_ID:3065	0	0	0	1	0	1	0	0	0	0	0
Chr1	59250000	59275000	LOOP_ID:3066	0	0	0	0	0	1	1	0	0	0	1
Chr1	51150000	51175000	LOOP_ID:3067	0	0	0	0	1	0	0	0	0	0	0
Chr1	51350000	51375000	LOOP_ID:3067	0	0	0	0	0	0	0	1	0	0	0
Chr1	14075000	14100000	LOOP_ID:3068	0	0	0	0	0	0	0	1	0	0	0
Chr1	14300000	14325000	LOOP_ID:3068	0	1	0	0	1	1	0	0	0	0	0
Chr1	239975000	240000000	LOOP_ID:3069	0	0	0	0	1	1	0	0	0	0	0
Chr1	239700000	239725000	LOOP_ID:3069	0	1	0	0	1	1	0	2	0	0	0
Chr1	225550000	225575000	LOOP_ID:3070	0	1	0	0	0	0	0	0	0	0	0
Chr1	225675000	225700000	LOOP_ID:3070	0	0	0	0	0	0	0	2	0	0	0
Chr1	150400000	150425000	LOOP_ID:3071	0	0	0	0	0	3	3	0	0	0	0
Chr1	150275000	150300000	LOOP_ID:3071	0	1	0	0	0	0	0	0	0	0	0
Chr1	67575000	67600000	LOOP_ID:3072	0	1	0	0	0	0	0	0	0	0	0
Chr1	67950000	67975000	LOOP_ID:3072	0	2	0	0	0	0	0	1	0	0	0
Chr1	56625000	56650000	LOOP_ID:3073	1	0	0	0	0	0	0	0	0	0	0
Chr1	56475000	56500000	LOOP_ID:3073	1	0	0	0	0	0	0	0	0	0	0
Chr1	290175000	290200000	LOOP_ID:3074	0	1	0	0	0	0	0	0	0	0	0
Chr1	289925000	289950000	LOOP_ID:3074	0	0	0	0	0	1	1	0	0	0	0
Chr1	230850000	230875000	LOOP_ID:3075	0	2	0	0	0	0	0	1	0	0	0
Chr1	230950000	230975000	LOOP_ID:3075	0	1	0	0	0	0	0	0	0	0	0
Chr1	180450000	180475000	LOOP_ID:3076	0	1	0	0	0	1	1	0	0	0	0
Chr1	180625000	180650000	LOOP_ID:3076	0	0	0	0	0	1	1	0	0	0	0
Chr1	174700000	174725000	LOOP_ID:3077	1	0	0	0	0	0	0	0	0	0	0
Chr1	174125000	174150000	LOOP_ID:3077	0	1	0	0	0	0	0	1	0	0	0
Chr1	155600000	155625000	LOOP_ID:3078	0	0	0	0	0	0	0	1	0	0	0
Chr1	155425000	155450000	LOOP_ID:3078	0	0	0	0	0	1	1	0	0	0	0
Chr1	114200000	114225000	LOOP_ID:3079	1	0	0	0	0	0	0	0	0	0	0
Chr1	114100000	114125000	LOOP_ID:3079	1	0	0	0	0	0	0	0	0	0	0
Chr1	89550000	89575000	LOOP_ID:3080	0	0	0	0	0	0	0	1	0	0	0
Chr1	89350000	89375000	LOOP_ID:3080	0	1	0	0	0	0	0	0	0	0	0
Chr1	81350000	81375000	LOOP_ID:3081	0	1	0	0	0	0	0	0	0	0	0
Chr1	81600000	81625000	LOOP_ID:3081	0	0	0	0	1	3	0	0	0	0	0
Chr1	56975000	57000000	LOOP_ID:3082	0	0	0	0	1	1	0	1	0	0	0
Chr1	57250000	57275000	LOOP_ID:3082	0	1	0	0	1	6	0	0	0	0	0
Chr1	33025000	33050000	LOOP_ID:3083	0	0	0	1	0	2	1	0	0	0	0
Chr1	32800000	32825000	LOOP_ID:3083	0	0	0	1	1	2	0	0	0	0	0
Chr1	31675000	31700000	LOOP_ID:3084	0	1	0	0	0	0	0	0	0	0	0
Chr1	31500000	31525000	LOOP_ID:3084	0	0	0	0	0	1	1	0	0	1	0
Chr1	305000000	305025000	LOOP_ID:3085	0	0	0	1	0	2	0	1	0	0	0
Chr1	305200000	305225000	LOOP_ID:3085	0	1	0	0	0	0	0	0	0	0	0
Chr1	280775000	280800000	LOOP_ID:3086	0	1	0	0	0	0	0	1	0	0	0
Chr1	280900000	280925000	LOOP_ID:3086	0	0	0	0	0	2	2	0	0	0	0
Chr1	260850000	260875000	LOOP_ID:3087	0	1	0	0	1	0	0	0	0	0	0
Chr1	260975000	261000000	LOOP_ID:3087	0	1	0	0	0	0	0	0	0	0	0
Chr1	246750000	246775000	LOOP_ID:3088	1	0	0	0	0	0	0	0	0	0	0
Chr1	246975000	247000000	LOOP_ID:3088	0	1	0	0	0	0	0	0	0	0	0
Chr1	191750000	191775000	LOOP_ID:3089	0	0	0	0	1	4	0	0	0	0	0
Chr1	191500000	191525000	LOOP_ID:3089	0	2	0	0	0	0	0	0	0	0	0
Chr1	177400000	177425000	LOOP_ID:3090	0	0	0	0	0	0	0	1	0	0	0
Chr1	177550000	177575000	LOOP_ID:3090	1	0	0	0	0	0	0	0	0	0	0
Chr1	169975000	170000000	LOOP_ID:3091	1	0	0	0	0	0	0	0	0	0	0
Chr1	170075000	170100000	LOOP_ID:3091	1	0	0	0	0	0	0	0	0	0	0
Chr1	83025000	83050000	LOOP_ID:3092	0	1	0	0	0	0	0	0	0	0	0
Chr1	82825000	82850000	LOOP_ID:3092	0	0	0	0	1	2	0	0	0	0	0
Chr1	82275000	82300000	LOOP_ID:3093	0	0	0	0	0	0	0	1	0	1	0
Chr1	82450000	82475000	LOOP_ID:3093	0	0	0	0	0	0	0	1	0	0	0
Chr1	79075000	79100000	LOOP_ID:3094	0	0	0	0	1	0	0	0	0	0	0
Chr1	78750000	78775000	LOOP_ID:3094	0	1	0	0	0	0	0	1	0	0	0
Chr1	62875000	62900000	LOOP_ID:3095	1	0	0	0	0	0	0	0	0	0	0
Chr1	62975000	63000000	LOOP_ID:3095	1	0	0	0	0	0	0	0	0	0	0
Chr1	52150000	52175000	LOOP_ID:3096	0	0	0	0	1	1	0	1	0	0	0
Chr1	52500000	52525000	LOOP_ID:3096	0	0	0	0	2	3	0	0	0	0	0
Chr1	10600000	10625000	LOOP_ID:3097	0	0	0	0	1	1	0	0	0	0	0
Chr1	10750000	10775000	LOOP_ID:3097	0	2	0	0	0	0	0	1	0	0	0
Chr1	304650000	304675000	LOOP_ID:3098	0	3	0	0	0	0	0	0	0	0	0
Chr1	304500000	304525000	LOOP_ID:3098	0	1	0	1	0	1	0	1	0	1	0
Chr1	267625000	267650000	LOOP_ID:3099	0	1	0	0	1	3	2	0	0	0	0
Chr1	267425000	267450000	LOOP_ID:3099	0	0	0	0	1	2	0	0	0	0	0
Chr1	262550000	262575000	LOOP_ID:3100	0	0	0	0	2	10	4	0	0	0	0
Chr1	262400000	262425000	LOOP_ID:3100	0	1	0	0	0	0	0	0	0	0	0
Chr1	258150000	258175000	LOOP_ID:3101	0	0	0	0	1	1	0	0	0	0	0
Chr1	258050000	258075000	LOOP_ID:3101	0	2	0	0	0	0	0	2	0	0	0
Chr1	258950000	258975000	LOOP_ID:3102	0	1	0	0	0	0	0	1	0	0	0
Chr1	257850000	257875000	LOOP_ID:3102	0	0	0	0	1	1	0	0	0	0	0
Chr1	235775000	235800000	LOOP_ID:3103	0	0	0	0	1	0	0	0	0	0	0
Chr1	235875000	235900000	LOOP_ID:3103	0	0	0	0	0	0	0	2	0	0	0
Chr1	231050000	231075000	LOOP_ID:3104	0	1	0	0	0	0	0	0	0	0	0
Chr1	231200000	231225000	LOOP_ID:3104	0	2	0	0	0	0	0	0	0	0	0
Chr1	196225000	196250000	LOOP_ID:3105	0	1	0	1	0	1	0	0	0	0	0
Chr1	196350000	196375000	LOOP_ID:3105	0	0	0	0	0	0	0	1	0	0	0
Chr1	189575000	189600000	LOOP_ID:3106	0	0	0	1	1	7	0	1	0	0	0
Chr1	189775000	189800000	LOOP_ID:3106	0	0	0	0	0	0	0	1	0	0	0
Chr1	178275000	178300000	LOOP_ID:3107	1	0	0	0	0	0	0	0	0	0	0
Chr1	178375000	178400000	LOOP_ID:3107	1	0	0	0	0	0	0	0	0	0	0
Chr1	150700000	150725000	LOOP_ID:3108	0	0	0	0	0	2	2	0	0	0	0
Chr1	150475000	150500000	LOOP_ID:3108	0	0	0	0	0	1	1	0	0	0	1
Chr1	149350000	149375000	LOOP_ID:3109	0	0	0	0	1	1	0	0	0	0	0
Chr1	149600000	149625000	LOOP_ID:3109	0	0	0	0	1	2	0	0	0	0	0
Chr1	143475000	143500000	LOOP_ID:3110	0	0	0	0	1	2	2	0	0	0	0
Chr1	143300000	143325000	LOOP_ID:3110	0	0	0	0	0	0	0	1	0	0	0
Chr1	82825000	82850000	LOOP_ID:3111	0	0	0	0	1	2	0	0	0	0	0
Chr1	82550000	82575000	LOOP_ID:3111	0	0	0	0	1	0	0	3	0	0	0
Chr1	67625000	67650000	LOOP_ID:3112	1	0	0	0	0	0	0	0	0	0	0
Chr1	67925000	67950000	LOOP_ID:3112	0	0	0	0	1	4	0	0	0	0	0
Chr1	46175000	46200000	LOOP_ID:3113	0	2	0	0	2	4	0	1	0	0	0
Chr1	46375000	46400000	LOOP_ID:3113	0	1	0	0	3	1	0	0	0	0	0
Chr1	35250000	35275000	LOOP_ID:3114	0	0	0	0	0	1	1	1	0	0	0
Chr1	36650000	36675000	LOOP_ID:3114	0	1	0	0	0	0	0	0	0	0	0
Chr1	29150000	29175000	LOOP_ID:3115	0	1	0	0	0	0	0	1	0	0	0
Chr1	29400000	29425000	LOOP_ID:3115	0	1	0	0	0	0	0	0	0	0	0
Chr1	24325000	24350000	LOOP_ID:3116	0	1	0	0	0	0	0	0	0	0	0
Chr1	24550000	24575000	LOOP_ID:3116	0	0	0	0	0	0	0	1	0	0	0
Chr1	302125000	302150000	LOOP_ID:3117	0	0	0	0	1	2	0	0	0	0	0
Chr1	302350000	302375000	LOOP_ID:3117	0	1	0	0	2	2	1	1	0	0	0
Chr1	255200000	255225000	LOOP_ID:3118	0	2	0	0	0	0	0	1	0	0	0
Chr1	255075000	255100000	LOOP_ID:3118	0	0	0	0	1	1	0	1	0	0	0
Chr1	248025000	248050000	LOOP_ID:3119	0	0	0	0	0	2	2	0	0	0	0
Chr1	247725000	247750000	LOOP_ID:3119	0	1	0	0	0	0	0	0	0	0	0
Chr1	230125000	230150000	LOOP_ID:3120	0	0	0	0	1	1	0	1	0	0	0
Chr1	230025000	230050000	LOOP_ID:3120	0	1	0	0	0	0	0	0	0	0	0
Chr1	200050000	200075000	LOOP_ID:3121	0	2	0	0	0	0	0	0	0	0	0
Chr1	200250000	200275000	LOOP_ID:3121	0	0	0	0	0	0	0	1	0	0	0
Chr1	194350000	194375000	LOOP_ID:3122	0	0	0	0	1	2	1	0	0	0	0
Chr1	194675000	194700000	LOOP_ID:3122	0	0	0	0	2	2	0	0	0	0	0
Chr1	189575000	189600000	LOOP_ID:3123	0	0	0	1	1	7	0	1	0	0	0
Chr1	189850000	189875000	LOOP_ID:3123	0	1	0	0	1	1	0	0	0	0	0
Chr1	186300000	186325000	LOOP_ID:3124	0	0	0	0	0	0	0	1	0	0	0
Chr1	177125000	177150000	LOOP_ID:3125	0	0	0	0	0	2	2	0	0	0	0
Chr1	176975000	177000000	LOOP_ID:3125	0	0	0	0	0	2	2	1	0	0	0
Chr1	169600000	169625000	LOOP_ID:3126	0	0	0	0	2	2	0	0	0	0	0
Chr1	169350000	169375000	LOOP_ID:3126	1	0	0	0	0	0	0	0	0	0	0
Chr1	156025000	156050000	LOOP_ID:3127	0	0	0	0	0	1	1	1	0	0	0
Chr1	156400000	156425000	LOOP_ID:3127	0	0	0	0	1	4	0	0	0	0	0
Chr1	143975000	144000000	LOOP_ID:3128	0	0	0	0	1	1	0	2	0	0	0
Chr1	144125000	144150000	LOOP_ID:3128	0	0	0	0	0	1	0	0	0	0	0
Chr1	89250000	89275000	LOOP_ID:3129	0	0	0	0	1	1	0	0	0	0	0
Chr1	89000000	89025000	LOOP_ID:3129	0	0	0	0	1	1	0	1	0	0	0
Chr1	86875000	86900000	LOOP_ID:3130	1	0	0	0	0	0	0	0	0	0	0
Chr1	86775000	86800000	LOOP_ID:3130	0	0	0	0	1	1	0	1	0	0	0
Chr1	83250000	83275000	LOOP_ID:3131	0	1	0	0	0	0	0	0	0	0	0
Chr1	83400000	83425000	LOOP_ID:3131	0	1	0	0	0	0	0	1	0	0	0
Chr1	35250000	35275000	LOOP_ID:3132	0	0	0	0	0	1	1	1	0	0	0
Chr1	36500000	36525000	LOOP_ID:3132	0	0	0	1	0	4	2	0	0	0	0
Chr1	32125000	32150000	LOOP_ID:3133	0	1	0	0	0	0	0	1	0	0	0
Chr1	32275000	32300000	LOOP_ID:3133	0	0	0	0	1	4	0	0	0	0	0
Chr1	30200000	30225000	LOOP_ID:3134	0	0	0	0	0	1	1	0	0	0	0
Chr1	30500000	30525000	LOOP_ID:3134	0	1	0	0	0	0	0	0	0	0	0
Chr1	20825000	20850000	LOOP_ID:3135	0	0	0	0	1	0	0	1	0	0	0
Chr1	20700000	20725000	LOOP_ID:3135	1	0	0	0	0	0	0	0	0	0	0
Chr1	300600000	300625000	LOOP_ID:3136	0	2	0	0	1	2	0	0	0	0	0
Chr1	300425000	300450000	LOOP_ID:3136	0	1	0	0	0	0	0	1	0	0	0
Chr1	292900000	292925000	LOOP_ID:3137	0	0	0	0	2	3	0	0	0	0	0
Chr1	292775000	292800000	LOOP_ID:3137	0	1	0	0	0	0	0	0	0	0	0
Chr1	290650000	290675000	LOOP_ID:3138	0	0	0	1	1	11	5	0	0	0	1
Chr1	290900000	290925000	LOOP_ID:3138	0	0	0	0	2	2	0	0	0	0	0
Chr1	282600000	282625000	LOOP_ID:3139	0	1	0	0	0	0	0	0	0	0	0
Chr1	282825000	282850000	LOOP_ID:3139	0	0	0	0	0	0	0	1	0	1	0
Chr1	279675000	279700000	LOOP_ID:3140	0	0	0	0	0	1	1	0	0	0	0
Chr1	279825000	279850000	LOOP_ID:3140	0	1	0	0	1	1	0	0	0	0	0
Chr1	267975000	268000000	LOOP_ID:3141	0	0	0	1	0	2	1	1	0	0	0
Chr1	268075000	268100000	LOOP_ID:3141	0	1	0	0	0	0	0	1	0	0	0
Chr1	236575000	236600000	LOOP_ID:3142	0	1	0	0	0	0	0	0	0	0	0
Chr1	236775000	236800000	LOOP_ID:3142	0	1	0	0	0	0	0	0	0	0	0
Chr1	235925000	235950000	LOOP_ID:3143	0	0	0	0	0	0	0	1	0	0	0
Chr1	235650000	235675000	LOOP_ID:3143	0	1	0	0	0	0	0	1	0	0	0
Chr1	209375000	209400000	LOOP_ID:3144	0	0	0	0	0	0	0	2	0	0	0
Chr1	209525000	209550000	LOOP_ID:3144	0	1	0	0	0	0	0	0	0	0	0
Chr1	200775000	200800000	LOOP_ID:3145	0	0	0	0	0	1	1	0	0	0	0
Chr1	200925000	200950000	LOOP_ID:3145	0	0	0	0	0	0	0	1	0	0	0
Chr1	181950000	181975000	LOOP_ID:3146	0	1	0	0	1	1	0	0	0	0	0
Chr1	181850000	181875000	LOOP_ID:3146	0	0	0	0	0	3	3	0	0	3	0
Chr1	152225000	152250000	LOOP_ID:3147	1	0	0	0	0	0	0	0	0	0	0
Chr1	152125000	152150000	LOOP_ID:3147	0	0	0	0	0	0	0	1	0	0	0
Chr1	142250000	142275000	LOOP_ID:3148	0	1	0	0	0	2	2	0	0	0	0
Chr1	142425000	142450000	LOOP_ID:3148	1	0	0	0	0	0	0	0	0	0	0
Chr1	128825000	128850000	LOOP_ID:3149	0	0	0	0	0	0	0	1	0	0	0
Chr1	129225000	129250000	LOOP_ID:3149	0	1	0	0	0	0	0	0	0	0	0
Chr1	55700000	55725000	LOOP_ID:3150	0	1	0	0	1	1	0	0	0	0	0
Chr1	56025000	56050000	LOOP_ID:3150	0	0	0	1	0	2	0	0	0	0	0
Chr1	55050000	55075000	LOOP_ID:3151	0	0	0	1	0	1	0	0	0	0	0
Chr1	54925000	54950000	LOOP_ID:3151	0	2	0	0	0	0	0	1	0	0	0
Chr1	34525000	34550000	LOOP_ID:3152	0	1	0	0	1	1	0	0	0	0	0
Chr1	34425000	34450000	LOOP_ID:3152	1	0	0	0	0	0	0	0	0	0	0
Chr1	10975000	11000000	LOOP_ID:3153	0	0	0	0	0	0	0	2	0	0	0
Chr1	10675000	10700000	LOOP_ID:3153	0	2	0	0	0	0	0	0	0	0	0
Chr1	295575000	295600000	LOOP_ID:3154	0	2	0	0	0	0	0	1	0	0	0
Chr1	295325000	295350000	LOOP_ID:3154	0	0	0	0	0	0	0	1	0	0	0
Chr1	291100000	291125000	LOOP_ID:3155	0	2	0	1	0	1	0	0	0	0	0
Chr1	291475000	291500000	LOOP_ID:3155	0	0	0	0	0	0	0	2	0	0	0
Chr1	277200000	277225000	LOOP_ID:3156	0	1	0	0	0	3	3	1	0	0	1
Chr1	272400000	272425000	LOOP_ID:3157	0	1	0	0	0	0	0	0	0	0	0
Chr1	272575000	272600000	LOOP_ID:3157	0	0	0	0	0	0	0	2	0	0	0
Chr1	262050000	262075000	LOOP_ID:3158	0	1	0	0	0	0	0	0	0	0	0
Chr1	261800000	261825000	LOOP_ID:3158	0	0	0	0	0	0	0	1	0	0	0
Chr1	251825000	251850000	LOOP_ID:3159	0	1	0	0	0	0	0	1	0	0	0
Chr1	234975000	235000000	LOOP_ID:3160	0	1	0	0	0	2	2	0	0	0	0
Chr1	234725000	234750000	LOOP_ID:3160	0	2	0	0	0	0	0	0	0	0	0
Chr1	195850000	195875000	LOOP_ID:3161	0	2	0	0	0	0	0	1	0	0	0
Chr1	195675000	195700000	LOOP_ID:3161	0	0	0	0	1	1	0	0	0	0	0
Chr1	190275000	190300000	LOOP_ID:3162	0	0	0	1	1	3	0	0	0	0	0
Chr1	189850000	189875000	LOOP_ID:3162	0	1	0	0	1	1	0	0	0	0	0
Chr1	172700000	172725000	LOOP_ID:3163	0	0	0	0	1	0	0	1	0	0	0
Chr1	172550000	172575000	LOOP_ID:3163	0	0	0	0	1	1	0	0	0	0	0
Chr1	158925000	158950000	LOOP_ID:3164	0	0	0	0	1	2	0	0	0	0	0
Chr1	156675000	156700000	LOOP_ID:3165	0	0	0	0	0	2	2	1	0	0	0
Chr1	156400000	156425000	LOOP_ID:3165	0	0	0	0	1	4	0	0	0	0	0
Chr1	104650000	104675000	LOOP_ID:3166	0	1	0	0	0	0	0	0	0	0	0
Chr1	104400000	104425000	LOOP_ID:3166	0	0	0	0	1	3	1	0	0	0	0
Chr1	101175000	101200000	LOOP_ID:3167	0	0	0	0	1	2	0	0	0	0	0
Chr1	100825000	100850000	LOOP_ID:3167	0	0	0	0	1	2	0	0	0	0	0
Chr1	100375000	100400000	LOOP_ID:3168	0	1	0	0	0	0	0	0	0	0	0
Chr1	55225000	55250000	LOOP_ID:3169	0	1	0	0	1	2	0	0	0	0	0
Chr1	55475000	55500000	LOOP_ID:3169	0	1	0	0	0	0	0	0	0	0	0
Chr1	29300000	29325000	LOOP_ID:3170	1	0	0	0	0	0	0	0	0	0	0
Chr1	29400000	29425000	LOOP_ID:3170	0	1	0	0	0	0	0	0	0	0	0
Chr1	19800000	19825000	LOOP_ID:3171	1	0	0	0	0	0	0	0	0	0	0
Chr1	19900000	19925000	LOOP_ID:3171	0	1	0	0	0	0	0	1	0	0	0
Chr1	14200000	14225000	LOOP_ID:3172	0	0	0	0	0	0	0	1	0	0	0
Chr1	14000000	14025000	LOOP_ID:3172	0	1	0	0	0	0	0	0	0	0	0
Chr1	292150000	292175000	LOOP_ID:3173	0	1	0	0	1	2	1	0	0	1	0
Chr1	291850000	291875000	LOOP_ID:3173	0	1	0	0	0	0	0	0	0	0	0
Chr1	274650000	274675000	LOOP_ID:3174	0	0	0	0	1	1	0	0	0	0	0
Chr1	274225000	274250000	LOOP_ID:3174	0	0	0	0	1	2	0	0	0	0	0
Chr1	217000000	217025000	LOOP_ID:3175	0	1	0	0	0	0	0	3	0	0	0
Chr1	216900000	216925000	LOOP_ID:3175	0	0	0	0	0	0	0	1	0	0	0
Chr1	212850000	212875000	LOOP_ID:3176	0	1	0	0	0	0	0	0	0	0	0
Chr1	213125000	213150000	LOOP_ID:3176	0	2	0	0	0	0	0	2	0	0	0
Chr1	192750000	192775000	LOOP_ID:3177	0	1	0	0	0	0	0	0	0	0	0
Chr1	192950000	192975000	LOOP_ID:3177	0	0	0	0	2	2	0	1	0	0	0
Chr1	126975000	127000000	LOOP_ID:3178	0	1	0	0	0	0	0	0	0	0	0
Chr1	126650000	126675000	LOOP_ID:3178	0	1	0	0	0	0	0	0	0	0	0
Chr1	114075000	114100000	LOOP_ID:3179	0	1	0	0	0	0	0	0	0	0	0
Chr1	113825000	113850000	LOOP_ID:3179	1	0	0	0	0	0	0	0	0	0	0
Chr1	86525000	86550000	LOOP_ID:3180	0	0	0	0	1	1	0	0	0	0	0
Chr1	86725000	86750000	LOOP_ID:3180	0	0	0	0	1	12	3	1	0	0	0
Chr1	52925000	52950000	LOOP_ID:3181	0	0	0	0	1	1	0	0	0	0	0
Chr1	53125000	53150000	LOOP_ID:3181	0	2	0	0	0	0	0	0	0	0	0
Chr1	29950000	29975000	LOOP_ID:3182	0	0	0	0	0	1	0	0	0	0	0
Chr1	29500000	29525000	LOOP_ID:3182	0	2	0	0	0	0	0	1	0	0	0
Chr1	19575000	19600000	LOOP_ID:3183	0	1	0	1	0	4	2	0	0	0	0
Chr1	19425000	19450000	LOOP_ID:3183	0	0	0	0	0	2	2	1	0	1	0
Chr1	13900000	13925000	LOOP_ID:3184	0	1	0	0	0	0	0	1	0	0	0
Chr1	14075000	14100000	LOOP_ID:3184	0	0	0	0	0	0	0	1	0	0	0
Chr1	289625000	289650000	LOOP_ID:3185	1	0	0	0	0	0	0	0	0	0	0
Chr1	289925000	289950000	LOOP_ID:3185	0	0	0	0	0	1	1	0	0	0	0
Chr1	255500000	255525000	LOOP_ID:3186	0	0	0	0	1	1	0	0	0	0	0
Chr1	255400000	255425000	LOOP_ID:3186	0	0	0	0	0	1	1	0	0	0	0
Chr1	243475000	243500000	LOOP_ID:3187	0	0	0	0	0	0	0	1	0	0	0
Chr1	243200000	243225000	LOOP_ID:3187	0	1	0	0	0	0	0	1	0	0	0
Chr1	231050000	231075000	LOOP_ID:3188	0	1	0	0	0	0	0	0	0	0	0
Chr1	230850000	230875000	LOOP_ID:3188	0	2	0	0	0	0	0	1	0	0	0
Chr1	214975000	215000000	LOOP_ID:3189	0	1	0	0	0	0	0	0	0	0	0
Chr1	215225000	215250000	LOOP_ID:3189	0	1	0	0	0	0	0	0	0	0	0
Chr1	212825000	212850000	LOOP_ID:3190	0	2	0	0	0	0	0	0	0	0	0
Chr1	197525000	197550000	LOOP_ID:3191	0	0	0	0	1	8	2	0	0	0	0
Chr1	197750000	197775000	LOOP_ID:3191	0	0	0	0	1	3	1	0	0	1	0
Chr1	186725000	186750000	LOOP_ID:3192	0	1	0	0	0	0	0	0	0	0	0
Chr1	186525000	186550000	LOOP_ID:3192	1	0	0	0	0	0	0	0	0	0	0
Chr1	186375000	186400000	LOOP_ID:3193	0	1	0	0	0	0	0	0	0	0	0
Chr1	186525000	186550000	LOOP_ID:3193	1	0	0	0	0	0	0	0	0	0	0
Chr1	109050000	109075000	LOOP_ID:3194	1	0	0	0	0	0	0	0	0	0	0
Chr1	109150000	109175000	LOOP_ID:3194	1	0	0	0	0	0	0	0	0	0	0
Chr1	105175000	105200000	LOOP_ID:3195	0	1	0	0	0	0	0	0	0	0	0
Chr1	104825000	104850000	LOOP_ID:3195	0	0	0	0	1	1	0	1	0	0	0
Chr1	102700000	102725000	LOOP_ID:3196	0	0	0	0	0	0	0	1	0	0	0
Chr1	102950000	102975000	LOOP_ID:3196	0	1	0	0	0	0	0	1	0	0	0
Chr1	100625000	100650000	LOOP_ID:3197	0	0	0	0	0	2	0	0	0	0	0
Chr1	99925000	99950000	LOOP_ID:3197	0	0	0	0	3	2	0	0	0	0	0
Chr1	94025000	94050000	LOOP_ID:3198	0	0	0	0	0	1	1	0	0	0	0
Chr1	94325000	94350000	LOOP_ID:3198	0	1	0	0	1	1	0	0	0	0	0
Chr1	84225000	84250000	LOOP_ID:3199	0	0	0	0	2	2	0	0	0	0	0
Chr1	84025000	84050000	LOOP_ID:3199	0	0	0	1	1	3	0	0	0	0	0
Chr1	71100000	71125000	LOOP_ID:3200	0	0	0	0	0	1	1	0	0	0	0
Chr1	70800000	70825000	LOOP_ID:3200	0	0	0	0	1	0	0	0	0	0	0
Chr1	68925000	68950000	LOOP_ID:3201	0	1	0	0	0	0	0	1	0	0	0
Chr1	69275000	69300000	LOOP_ID:3201	0	0	0	0	1	1	0	0	0	0	0
Chr1	66375000	66400000	LOOP_ID:3202	0	0	0	0	0	2	0	0	0	0	0
Chr1	66625000	66650000	LOOP_ID:3202	0	2	0	0	0	0	0	1	0	0	0
Chr1	37350000	37375000	LOOP_ID:3203	1	0	0	0	0	0	0	0	0	0	0
Chr1	37575000	37600000	LOOP_ID:3203	0	0	0	0	0	0	0	1	0	0	0
Chr1	34200000	34225000	LOOP_ID:3204	0	2	0	0	0	0	0	0	0	0	0
Chr1	34325000	34350000	LOOP_ID:3204	0	0	0	0	0	0	0	1	0	0	0
Chr1	24000000	24025000	LOOP_ID:3205	0	0	0	0	1	2	0	0	0	0	0
Chr1	24400000	24425000	LOOP_ID:3205	0	0	0	0	0	4	4	0	0	1	0
Chr1	273325000	273350000	LOOP_ID:3206	0	0	0	0	1	2	0	0	0	0	0
Chr1	273600000	273625000	LOOP_ID:3206	0	0	0	0	1	2	0	1	0	0	0
Chr1	256575000	256600000	LOOP_ID:3207	0	0	0	0	1	6	0	0	0	0	0
Chr1	256825000	256850000	LOOP_ID:3207	0	0	0	0	0	3	3	0	0	0	1
Chr1	252650000	252675000	LOOP_ID:3208	0	0	0	0	1	4	0	0	0	0	0
Chr1	252900000	252925000	LOOP_ID:3208	0	1	0	0	0	0	0	0	0	0	0
Chr1	225275000	225300000	LOOP_ID:3209	0	0	0	0	0	0	0	1	0	0	0
Chr1	225500000	225525000	LOOP_ID:3209	0	1	0	0	0	0	0	1	0	0	0
Chr1	223325000	223350000	LOOP_ID:3210	0	1	0	0	0	0	0	0	0	0	0
Chr1	223525000	223550000	LOOP_ID:3210	0	0	0	1	0	0	0	0	0	0	0
Chr1	219475000	219500000	LOOP_ID:3211	0	1	0	0	0	0	0	0	0	0	0
Chr1	219325000	219350000	LOOP_ID:3211	0	0	0	0	0	0	0	1	0	0	0
Chr1	217375000	217400000	LOOP_ID:3212	0	1	0	0	0	0	0	0	0	0	0
Chr1	217275000	217300000	LOOP_ID:3212	0	0	0	0	0	0	0	1	0	0	0
Chr1	172950000	172975000	LOOP_ID:3213	0	0	0	0	0	0	0	1	0	0	0
Chr1	172825000	172850000	LOOP_ID:3213	0	1	0	0	0	0	0	2	0	0	0
Chr1	171275000	171300000	LOOP_ID:3214	0	0	0	0	0	0	0	1	0	0	0
Chr1	171550000	171575000	LOOP_ID:3214	0	1	0	0	0	1	1	0	0	0	0
Chr1	131275000	131300000	LOOP_ID:3215	0	2	0	0	0	0	0	0	0	0	0
Chr1	130950000	130975000	LOOP_ID:3215	0	0	0	0	0	1	1	0	0	0	0
Chr1	102575000	102600000	LOOP_ID:3216	1	0	0	0	0	0	0	0	0	0	0
Chr1	102375000	102400000	LOOP_ID:3216	0	1	0	0	0	0	0	0	0	0	0
Chr1	96125000	96150000	LOOP_ID:3217	0	0	0	0	0	1	1	1	0	0	0
Chr1	89350000	89375000	LOOP_ID:3218	0	1	0	0	0	0	0	0	0	0	0
Chr1	89150000	89175000	LOOP_ID:3218	0	1	0	0	0	0	0	0	0	0	0
Chr1	78375000	78400000	LOOP_ID:3219	0	0	0	0	1	1	0	1	0	0	0
Chr1	78750000	78775000	LOOP_ID:3219	0	1	0	0	0	0	0	1	0	0	0
Chr1	63350000	63375000	LOOP_ID:3220	0	1	0	0	0	0	0	0	0	0	0
Chr1	63550000	63575000	LOOP_ID:3220	0	1	0	0	0	0	0	0	0	0	0
Chr1	298850000	298875000	LOOP_ID:3221	0	0	0	0	0	0	0	1	0	0	0
Chr1	299100000	299125000	LOOP_ID:3221	0	1	0	0	0	0	0	1	0	0	0
Chr1	292625000	292650000	LOOP_ID:3222	0	2	0	0	0	0	0	0	0	0	0
Chr1	292900000	292925000	LOOP_ID:3222	0	0	0	0	2	3	0	0	0	0	0
Chr1	252775000	252800000	LOOP_ID:3223	0	1	0	0	3	3	0	0	0	0	0
Chr1	253250000	253275000	LOOP_ID:3223	0	0	0	1	0	3	2	0	0	0	0
Chr1	239300000	239325000	LOOP_ID:3224	0	1	0	0	0	0	0	0	0	0	0
Chr1	239525000	239550000	LOOP_ID:3224	0	0	0	0	0	1	1	0	0	0	0
Chr1	236100000	236125000	LOOP_ID:3225	0	1	0	0	0	0	0	2	0	0	0
Chr1	235925000	235950000	LOOP_ID:3225	0	0	0	0	0	0	0	1	0	0	0
Chr1	231850000	231875000	LOOP_ID:3226	0	0	0	0	2	2	0	0	0	0	0
Chr1	232000000	232025000	LOOP_ID:3226	0	0	0	1	0	1	0	3	0	0	0
Chr1	174575000	174600000	LOOP_ID:3227	1	0	0	0	0	0	0	0	0	0	0
Chr1	174675000	174700000	LOOP_ID:3227	1	0	0	0	0	0	0	0	0	0	0
Chr1	172725000	172750000	LOOP_ID:3228	0	0	0	0	1	1	0	0	0	0	0
Chr1	172950000	172975000	LOOP_ID:3228	0	0	0	0	0	0	0	1	0	0	0
Chr1	155600000	155625000	LOOP_ID:3229	0	0	0	0	0	0	0	1	0	0	0
Chr1	155950000	155975000	LOOP_ID:3229	0	0	0	0	1	2	0	0	0	0	0
Chr1	17300000	17325000	LOOP_ID:3230	0	1	0	0	0	0	0	0	0	0	0
Chr1	17550000	17575000	LOOP_ID:3230	0	1	0	0	0	0	0	0	0	0	0
Chr1	294975000	295000000	LOOP_ID:3231	0	1	0	0	1	1	0	1	0	0	0
Chr1	294725000	294750000	LOOP_ID:3231	0	1	0	0	1	4	0	0	0	1	0
Chr1	292150000	292175000	LOOP_ID:3232	0	1	0	0	1	2	1	0	0	1	0
Chr1	291650000	291675000	LOOP_ID:3232	0	0	0	0	1	2	0	0	0	0	0
Chr1	289225000	289250000	LOOP_ID:3233	0	0	0	0	0	1	1	2	0	0	0
Chr1	289575000	289600000	LOOP_ID:3233	0	0	0	0	0	0	0	2	0	0	0
Chr1	254525000	254550000	LOOP_ID:3234	0	0	0	0	1	3	0	0	0	0	0
Chr1	254275000	254300000	LOOP_ID:3234	0	1	0	0	0	0	0	0	0	0	0
Chr1	251825000	251850000	LOOP_ID:3235	0	1	0	0	0	0	0	1	0	0	0
Chr1	252100000	252125000	LOOP_ID:3235	0	2	0	0	0	0	0	1	0	0	0
Chr1	213425000	213450000	LOOP_ID:3236	0	1	0	0	0	0	0	0	0	0	0
Chr1	213525000	213550000	LOOP_ID:3236	0	1	0	0	0	0	0	0	0	0	0
Chr1	200475000	200500000	LOOP_ID:3237	1	0	0	0	0	0	0	0	0	0	0
Chr1	200575000	200600000	LOOP_ID:3237	0	1	0	0	0	0	0	0	0	0	0
Chr1	156025000	156050000	LOOP_ID:3238	0	0	0	0	0	1	1	1	0	0	0
Chr1	156200000	156225000	LOOP_ID:3238	0	1	0	0	0	0	0	0	0	0	0
Chr1	141150000	141175000	LOOP_ID:3239	0	1	0	0	0	0	0	0	0	0	0
Chr1	140875000	140900000	LOOP_ID:3239	0	1	0	0	0	0	0	0	0	0	0
Chr1	109050000	109075000	LOOP_ID:3240	1	0	0	0	0	0	0	0	0	0	0
Chr1	109375000	109400000	LOOP_ID:3240	1	0	0	0	0	0	0	0	0	0	0
Chr1	85750000	85775000	LOOP_ID:3241	0	1	0	0	0	0	0	0	0	0	0
Chr1	85550000	85575000	LOOP_ID:3241	0	1	0	0	0	0	0	0	0	0	0
Chr1	82550000	82575000	LOOP_ID:3242	0	0	0	0	1	0	0	3	0	0	0
Chr1	82275000	82300000	LOOP_ID:3242	0	0	0	0	0	0	0	1	0	1	0
Chr1	76050000	76075000	LOOP_ID:3243	0	1	0	0	1	1	0	0	0	0	0
Chr1	74325000	74350000	LOOP_ID:3244	1	0	0	0	0	0	0	0	0	0	0
Chr1	74225000	74250000	LOOP_ID:3244	0	1	0	0	0	0	0	0	0	0	0
Chr1	66650000	66675000	LOOP_ID:3245	0	1	0	0	0	0	0	0	0	0	0
Chr1	66800000	66825000	LOOP_ID:3245	0	0	0	0	0	0	0	1	0	0	0
Chr1	59100000	59125000	LOOP_ID:3246	0	0	0	0	0	9	9	0	0	0	0
Chr1	59400000	59425000	LOOP_ID:3246	0	1	0	0	0	0	0	0	0	0	0
Chr1	3475000	3500000	LOOP_ID:3247	0	2	0	0	0	1	0	0	0	0	0
Chr1	3275000	3300000	LOOP_ID:3247	0	1	0	0	1	1	0	0	0	0	0
Chr1	286250000	286275000	LOOP_ID:3248	0	0	0	0	1	1	0	1	0	0	0
Chr1	286075000	286100000	LOOP_ID:3248	0	0	0	0	2	5	0	0	0	0	0
Chr1	284475000	284500000	LOOP_ID:3249	0	0	0	0	0	1	1	2	0	0	0
Chr1	284225000	284250000	LOOP_ID:3249	0	1	0	0	0	1	1	0	0	1	0
Chr1	281125000	281150000	LOOP_ID:3250	0	1	0	0	1	1	0	0	0	0	0
Chr1	281250000	281275000	LOOP_ID:3250	0	0	0	1	0	0	0	1	0	0	0
Chr1	259600000	259625000	LOOP_ID:3251	0	0	0	0	0	0	0	2	0	0	0
Chr1	259500000	259525000	LOOP_ID:3251	0	1	0	0	0	0	0	0	0	0	0
Chr1	255850000	255875000	LOOP_ID:3252	0	0	0	0	1	3	1	0	0	0	0
Chr1	255550000	255575000	LOOP_ID:3252	0	1	0	0	0	0	0	0	0	0	0
Chr1	255275000	255300000	LOOP_ID:3253	0	2	0	1	0	1	0	1	0	0	0
Chr1	255750000	255775000	LOOP_ID:3253	0	0	0	0	0	0	0	1	0	0	0
Chr1	250100000	250125000	LOOP_ID:3254	0	0	0	0	2	4	1	1	0	0	1
Chr1	249875000	249900000	LOOP_ID:3254	0	1	0	0	0	0	0	1	0	0	0
Chr1	211225000	211250000	LOOP_ID:3255	0	1	0	0	1	1	0	0	0	0	0
Chr1	211475000	211500000	LOOP_ID:3255	0	1	0	0	0	0	0	1	0	0	0
Chr1	203200000	203225000	LOOP_ID:3256	0	0	0	0	0	0	0	2	0	0	0
Chr1	203300000	203325000	LOOP_ID:3256	0	0	0	0	0	1	1	0	0	0	0
Chr1	202350000	202375000	LOOP_ID:3257	0	0	0	0	0	0	0	1	0	0	0
Chr1	202175000	202200000	LOOP_ID:3257	0	2	0	0	0	0	0	1	0	0	0
Chr1	191350000	191375000	LOOP_ID:3258	0	0	0	0	0	2	2	0	0	1	1
Chr1	191125000	191150000	LOOP_ID:3258	0	0	0	0	0	1	1	0	0	1	0
Chr1	186300000	186325000	LOOP_ID:3259	0	0	0	0	0	0	0	1	0	0	0
Chr1	186075000	186100000	LOOP_ID:3259	0	1	0	0	1	0	0	0	0	0	0
Chr1	143400000	143425000	LOOP_ID:3260	0	1	0	0	0	0	0	0	0	0	0
Chr1	143300000	143325000	LOOP_ID:3260	0	0	0	0	0	0	0	1	0	0	0
Chr1	134950000	134975000	LOOP_ID:3261	0	0	0	0	0	0	0	1	0	0	0
Chr1	134825000	134850000	LOOP_ID:3261	1	0	0	0	0	0	0	0	0	0	0
Chr1	119925000	119950000	LOOP_ID:3262	0	0	0	0	0	3	3	0	0	0	0
Chr1	119475000	119500000	LOOP_ID:3262	0	1	0	0	0	0	0	0	0	0	0
Chr1	96875000	96900000	LOOP_ID:3263	1	0	0	0	0	0	0	0	0	0	0
Chr1	96700000	96725000	LOOP_ID:3263	0	0	0	0	1	1	0	0	0	0	0
Chr1	93300000	93325000	LOOP_ID:3264	0	0	0	0	0	2	2	0	0	0	0
Chr1	93725000	93750000	LOOP_ID:3264	0	1	0	0	0	4	4	0	0	0	0
Chr1	77825000	77850000	LOOP_ID:3265	0	1	0	0	0	0	0	0	0	0	0
Chr1	77925000	77950000	LOOP_ID:3265	0	0	0	0	0	0	0	1	0	0	0
Chr1	69000000	69025000	LOOP_ID:3266	0	0	0	0	0	0	0	3	0	0	0
Chr1	69150000	69175000	LOOP_ID:3266	0	0	0	0	0	0	0	1	0	0	0
Chr1	63350000	63375000	LOOP_ID:3267	0	1	0	0	0	0	0	0	0	0	0
Chr1	63450000	63475000	LOOP_ID:3267	1	0	0	0	0	0	0	0	0	0	0
Chr1	298550000	298575000	LOOP_ID:3268	0	0	0	1	0	2	0	0	0	0	1
Chr1	298800000	298825000	LOOP_ID:3268	0	0	0	0	0	0	0	1	0	0	0
Chr1	277125000	277150000	LOOP_ID:3269	0	0	0	0	0	1	1	0	0	1	0
Chr1	276800000	276825000	LOOP_ID:3269	0	1	0	0	0	0	0	1	0	0	0
Chr1	259750000	259775000	LOOP_ID:3270	0	0	0	0	1	1	0	0	0	0	0
Chr1	259600000	259625000	LOOP_ID:3270	0	0	0	0	0	0	0	2	0	0	0
Chr1	253700000	253725000	LOOP_ID:3271	1	0	0	0	0	0	0	0	0	0	0
Chr1	253600000	253625000	LOOP_ID:3271	1	0	0	0	0	0	0	0	0	0	0
Chr1	245150000	245175000	LOOP_ID:3272	0	1	0	0	0	0	0	1	0	0	0
Chr1	245550000	245575000	LOOP_ID:3272	0	1	0	0	0	0	0	0	0	0	0
Chr1	239700000	239725000	LOOP_ID:3273	0	1	0	0	1	1	0	2	0	0	0
Chr1	239300000	239325000	LOOP_ID:3273	0	1	0	0	0	0	0	0	0	0	0
Chr1	224150000	224175000	LOOP_ID:3274	0	2	0	0	0	0	0	0	0	0	0
Chr1	224450000	224475000	LOOP_ID:3274	0	1	0	0	0	0	0	0	0	0	0
Chr1	203675000	203700000	LOOP_ID:3275	0	1	0	1	0	1	0	0	0	0	0
Chr1	203975000	204000000	LOOP_ID:3275	0	2	0	0	0	0	0	1	0	0	0
Chr1	197050000	197075000	LOOP_ID:3276	0	1	0	0	1	2	1	0	0	0	0
Chr1	196825000	196850000	LOOP_ID:3276	0	1	0	0	0	0	0	0	0	0	0
Chr1	189625000	189650000	LOOP_ID:3277	0	0	0	0	0	0	0	1	0	0	0
Chr1	189750000	189775000	LOOP_ID:3277	1	0	0	0	0	0	0	0	0	0	0
Chr1	185325000	185350000	LOOP_ID:3278	0	0	0	1	0	6	1	0	0	0	0
Chr1	185100000	185125000	LOOP_ID:3278	0	1	0	0	0	0	0	1	0	0	0
Chr1	179525000	179550000	LOOP_ID:3279	0	0	0	0	0	1	1	0	0	0	0
Chr1	179100000	179125000	LOOP_ID:3279	0	0	0	0	0	0	0	1	0	0	0
Chr1	171825000	171850000	LOOP_ID:3280	1	0	0	0	0	0	0	0	0	0	0
Chr1	171925000	171950000	LOOP_ID:3280	1	0	0	0	0	0	0	0	0	0	0
Chr1	165600000	165625000	LOOP_ID:3281	0	0	0	0	0	3	3	0	0	0	0
Chr1	166000000	166025000	LOOP_ID:3281	0	0	0	0	1	3	0	0	0	0	0
Chr1	157550000	157575000	LOOP_ID:3282	0	0	0	1	0	2	0	0	0	0	0
Chr1	157800000	157825000	LOOP_ID:3282	1	0	0	0	0	0	0	0	0	0	0
Chr1	143150000	143175000	LOOP_ID:3283	0	1	0	0	0	0	0	0	0	0	0
Chr1	142825000	142850000	LOOP_ID:3283	1	0	0	0	0	0	0	0	0	0	0
Chr1	139550000	139575000	LOOP_ID:3284	1	0	0	0	0	0	0	0	0	0	0
Chr1	138700000	138725000	LOOP_ID:3284	0	1	0	0	0	0	0	0	0	0	0
Chr1	121525000	121550000	LOOP_ID:3285	1	0	0	0	0	0	0	0	0	0	0
Chr1	121350000	121375000	LOOP_ID:3285	0	0	0	1	0	1	0	0	0	0	0
Chr1	97700000	97725000	LOOP_ID:3286	0	0	0	0	0	2	2	0	0	0	0
Chr1	97325000	97350000	LOOP_ID:3286	0	2	0	0	0	0	0	1	0	0	0
Chr1	90675000	90700000	LOOP_ID:3287	0	0	0	0	0	2	2	0	0	0	0
Chr1	90850000	90875000	LOOP_ID:3287	0	1	0	0	0	0	0	0	0	0	0
Chr1	89950000	89975000	LOOP_ID:3288	0	1	0	1	0	2	0	0	0	0	0
Chr1	80425000	80450000	LOOP_ID:3289	1	0	0	0	0	0	0	0	0	0	0
Chr1	80225000	80250000	LOOP_ID:3289	0	0	0	0	1	0	0	0	0	0	0
Chr1	80225000	80250000	LOOP_ID:3290	0	0	0	0	1	0	0	0	0	0	0
Chr1	30950000	30975000	LOOP_ID:3291	0	0	0	0	0	3	1	1	0	0	0
Chr1	30550000	30575000	LOOP_ID:3291	0	0	0	0	0	0	0	2	0	0	0
Chr1	8675000	8700000	LOOP_ID:3292	0	0	0	1	0	1	0	0	0	0	0
Chr1	9100000	9125000	LOOP_ID:3292	0	2	0	0	0	0	0	2	0	0	0
Chr1	288275000	288300000	LOOP_ID:3293	0	0	0	0	0	0	0	4	0	0	0
Chr1	288025000	288050000	LOOP_ID:3293	0	0	0	0	2	4	0	0	0	0	0
Chr1	256300000	256325000	LOOP_ID:3294	0	1	0	0	0	1	1	0	0	1	0
Chr1	256000000	256025000	LOOP_ID:3294	0	1	0	0	0	0	0	0	0	0	0
Chr1	245850000	245875000	LOOP_ID:3295	0	1	0	0	1	0	0	0	0	0	0
Chr1	246200000	246225000	LOOP_ID:3295	0	0	0	0	0	1	1	0	0	0	1
Chr1	245425000	245450000	LOOP_ID:3296	0	1	0	0	0	0	0	0	0	0	0
Chr1	245700000	245725000	LOOP_ID:3296	0	0	0	0	0	0	0	1	0	0	0
Chr1	240350000	240375000	LOOP_ID:3297	0	0	0	0	0	1	1	1	0	0	1
Chr1	239975000	240000000	LOOP_ID:3297	0	0	0	0	1	1	0	0	0	0	0
Chr1	228125000	228150000	LOOP_ID:3298	0	0	0	0	0	2	0	1	0	0	0
Chr1	228325000	228350000	LOOP_ID:3298	0	0	0	0	0	0	0	1	0	0	0
Chr1	207275000	207300000	LOOP_ID:3299	0	2	0	0	0	0	0	0	0	0	0
Chr1	207425000	207450000	LOOP_ID:3299	0	1	0	0	0	0	0	0	0	0	0
Chr1	154400000	154425000	LOOP_ID:3300	0	0	0	0	1	1	0	0	0	0	0
Chr1	154650000	154675000	LOOP_ID:3300	1	0	0	0	0	0	0	0	0	0	0
Chr1	152875000	152900000	LOOP_ID:3301	0	0	0	0	0	2	2	0	0	0	0
Chr1	152650000	152675000	LOOP_ID:3301	0	0	0	1	0	1	0	0	0	0	0
Chr1	121200000	121225000	LOOP_ID:3302	0	0	0	0	0	0	0	2	0	0	0
Chr1	121525000	121550000	LOOP_ID:3302	1	0	0	0	0	0	0	0	0	0	0
Chr1	118100000	118125000	LOOP_ID:3303	0	1	0	0	0	0	0	0	0	0	0
Chr1	117700000	117725000	LOOP_ID:3303	1	0	0	0	0	0	0	0	0	0	0
Chr1	112975000	113000000	LOOP_ID:3304	0	0	0	0	0	0	0	1	0	0	0
Chr1	100200000	100225000	LOOP_ID:3305	1	0	0	0	0	0	0	0	0	0	0
Chr1	73575000	73600000	LOOP_ID:3306	0	0	0	1	0	1	0	0	0	0	0
Chr1	73825000	73850000	LOOP_ID:3306	1	0	0	0	0	0	0	0	0	0	0
Chr1	41150000	41175000	LOOP_ID:3307	0	0	0	1	1	2	0	0	0	0	0
Chr1	41450000	41475000	LOOP_ID:3307	0	1	0	1	0	1	0	3	0	0	0
Chr1	286150000	286175000	LOOP_ID:3308	0	0	0	0	0	1	1	1	0	0	0
Chr1	285925000	285950000	LOOP_ID:3308	0	3	0	0	0	0	0	0	0	0	0
Chr1	271800000	271825000	LOOP_ID:3309	0	3	0	0	0	0	0	0	0	0	0
Chr1	272325000	272350000	LOOP_ID:3309	0	1	0	0	1	0	0	0	0	0	0
Chr1	260525000	260550000	LOOP_ID:3310	0	0	0	0	1	1	0	0	0	1	0
Chr1	260350000	260375000	LOOP_ID:3310	0	0	0	0	0	0	0	1	0	0	0
Chr1	258825000	258850000	LOOP_ID:3311	0	0	0	0	1	9	1	0	0	0	0
Chr1	257400000	257425000	LOOP_ID:3311	0	1	0	0	0	0	0	1	0	0	0
Chr1	256575000	256600000	LOOP_ID:3312	0	0	0	0	1	6	0	0	0	0	0
Chr1	256975000	257000000	LOOP_ID:3312	0	0	0	0	1	0	0	0	0	0	0
Chr1	229850000	229875000	LOOP_ID:3313	0	0	0	0	1	3	1	0	0	0	0
Chr1	229625000	229650000	LOOP_ID:3313	0	0	0	0	0	0	0	1	0	0	0
Chr1	227975000	228000000	LOOP_ID:3314	0	1	0	1	0	3	1	0	0	0	0
Chr1	227700000	227725000	LOOP_ID:3314	0	0	0	1	0	1	0	0	0	0	0
Chr1	203975000	204000000	LOOP_ID:3315	0	2	0	0	0	0	0	1	0	0	0
Chr1	204225000	204250000	LOOP_ID:3315	0	2	0	0	0	0	0	1	0	0	0
Chr1	198100000	198125000	LOOP_ID:3316	0	1	0	0	0	0	0	1	0	0	0
Chr1	198250000	198275000	LOOP_ID:3316	0	0	0	0	0	0	0	2	0	0	0
Chr1	175250000	175275000	LOOP_ID:3317	0	1	0	0	1	2	0	0	0	0	0
Chr1	175600000	175625000	LOOP_ID:3317	0	1	0	0	0	0	0	0	0	0	0
Chr1	174125000	174150000	LOOP_ID:3318	0	1	0	0	0	0	0	1	0	0	0
Chr1	173925000	173950000	LOOP_ID:3318	0	1	0	0	0	2	2	1	0	0	0
Chr1	171225000	171250000	LOOP_ID:3319	0	0	0	0	0	2	2	0	0	0	0
Chr1	170775000	170800000	LOOP_ID:3319	0	0	0	0	0	1	1	0	0	0	0
Chr1	165575000	165600000	LOOP_ID:3320	0	0	0	0	0	2	2	0	0	0	0
Chr1	165350000	165375000	LOOP_ID:3320	1	0	0	0	0	0	0	0	0	0	0
Chr1	163600000	163625000	LOOP_ID:3321	0	0	0	0	0	2	2	0	0	0	0
Chr1	163150000	163175000	LOOP_ID:3321	0	2	0	0	0	0	0	1	0	0	0
Chr1	158425000	158450000	LOOP_ID:3322	0	0	0	0	1	4	2	0	0	0	0
Chr1	157925000	157950000	LOOP_ID:3322	0	0	0	0	0	2	2	0	0	0	0
Chr1	156875000	156900000	LOOP_ID:3323	0	0	0	0	0	0	0	1	0	0	0
Chr1	157300000	157325000	LOOP_ID:3323	0	0	0	0	0	0	0	1	0	0	0
Chr1	101175000	101200000	LOOP_ID:3324	0	0	0	0	1	2	0	0	0	0	0
Chr1	100925000	100950000	LOOP_ID:3324	1	0	0	0	0	0	0	0	0	0	0
Chr1	98950000	98975000	LOOP_ID:3325	0	0	0	0	2	2	0	0	0	0	0
Chr1	99300000	99325000	LOOP_ID:3325	0	1	0	0	0	0	0	0	0	0	0
Chr1	75025000	75050000	LOOP_ID:3326	0	0	0	0	0	0	0	1	0	0	0
Chr1	74775000	74800000	LOOP_ID:3326	0	0	0	0	1	1	0	1	0	0	0
Chr1	49075000	49100000	LOOP_ID:3327	0	1	0	0	0	0	0	0	0	0	0
Chr1	49350000	49375000	LOOP_ID:3327	0	0	0	0	0	0	0	1	0	0	0
Chr1	26600000	26625000	LOOP_ID:3328	0	1	0	1	0	1	0	1	0	0	0
Chr1	26875000	26900000	LOOP_ID:3328	0	0	0	0	1	1	0	0	0	0	0
Chr1	9000000	9025000	LOOP_ID:3329	0	2	0	0	0	0	0	0	0	0	0
Chr1	9225000	9250000	LOOP_ID:3329	0	1	0	0	0	0	0	0	0	0	0
Chr1	292150000	292175000	LOOP_ID:3330	0	1	0	0	1	2	1	0	0	1	0
Chr1	292475000	292500000	LOOP_ID:3330	0	1	0	0	0	1	0	0	0	1	0
Chr1	284850000	284875000	LOOP_ID:3331	0	2	0	0	0	0	0	0	0	0	0
Chr1	285300000	285325000	LOOP_ID:3331	0	2	0	0	0	0	0	0	0	0	0
Chr1	280900000	280925000	LOOP_ID:3332	0	0	0	0	0	2	2	0	0	0	0
Chr1	280700000	280725000	LOOP_ID:3332	0	1	0	0	0	0	0	0	0	0	0
Chr1	256150000	256175000	LOOP_ID:3333	0	0	0	0	1	2	1	1	0	0	0
Chr1	255850000	255875000	LOOP_ID:3333	0	0	0	0	1	3	1	0	0	0	0
Chr1	248450000	248475000	LOOP_ID:3334	0	2	0	0	0	0	0	1	0	0	0
Chr1	248750000	248775000	LOOP_ID:3334	0	0	0	0	1	1	0	0	0	0	0
Chr1	224450000	224475000	LOOP_ID:3335	0	1	0	0	0	0	0	0	0	0	0
Chr1	224225000	224250000	LOOP_ID:3335	0	1	0	0	0	1	1	0	0	0	0
Chr1	187725000	187750000	LOOP_ID:3336	1	0	0	0	0	0	0	0	0	0	0
Chr1	187625000	187650000	LOOP_ID:3336	0	0	0	0	0	0	0	1	0	0	0
Chr1	178700000	178725000	LOOP_ID:3337	0	0	0	1	0	2	1	0	0	0	0
Chr1	177975000	178000000	LOOP_ID:3337	0	0	0	0	0	0	0	2	0	0	0
Chr1	177775000	177800000	LOOP_ID:3338	0	0	0	0	0	1	1	0	0	1	0
Chr1	177550000	177575000	LOOP_ID:3338	1	0	0	0	0	0	0	0	0	0	0
Chr1	155050000	155075000	LOOP_ID:3339	0	0	0	0	0	4	4	0	0	0	0
Chr1	154700000	154725000	LOOP_ID:3339	1	0	0	0	0	0	0	0	0	0	0
Chr1	151500000	151525000	LOOP_ID:3340	0	0	0	0	0	2	2	0	0	0	0
Chr1	151825000	151850000	LOOP_ID:3340	1	0	0	0	0	0	0	0	0	0	0
Chr1	107750000	107775000	LOOP_ID:3341	0	0	0	0	1	2	0	0	0	0	0
Chr1	107325000	107350000	LOOP_ID:3341	0	0	0	1	0	1	0	0	0	0	0
Chr1	101175000	101200000	LOOP_ID:3342	0	0	0	0	1	2	0	0	0	0	0
Chr1	100700000	100725000	LOOP_ID:3342	0	0	0	0	0	4	4	0	0	0	0
Chr1	99300000	99325000	LOOP_ID:3343	0	1	0	0	0	0	0	0	0	0	0
Chr1	99925000	99950000	LOOP_ID:3343	0	0	0	0	3	2	0	0	0	0	0
Chr1	89950000	89975000	LOOP_ID:3344	0	1	0	1	0	2	0	0	0	0	0
Chr1	90275000	90300000	LOOP_ID:3344	0	0	0	0	0	2	2	0	0	0	0
Chr1	81325000	81350000	LOOP_ID:3345	0	0	0	0	1	2	0	0	0	1	0
Chr1	81675000	81700000	LOOP_ID:3345	0	0	0	1	0	1	0	1	0	0	1
Chr1	77150000	77175000	LOOP_ID:3346	0	1	0	0	0	0	0	0	0	0	0
Chr1	77675000	77700000	LOOP_ID:3346	1	0	0	0	0	0	0	0	0	0	0
Chr1	72825000	72850000	LOOP_ID:3347	0	0	0	0	1	2	0	0	0	0	0
Chr1	72600000	72625000	LOOP_ID:3347	0	0	0	0	2	1	0	0	0	0	0
Chr1	52825000	52850000	LOOP_ID:3348	0	1	0	0	0	0	0	0	0	0	0
Chr1	52500000	52525000	LOOP_ID:3348	0	0	0	0	2	3	0	0	0	0	0
Chr1	44000000	44025000	LOOP_ID:3349	0	0	0	0	1	3	0	0	0	0	0
Chr1	24750000	24775000	LOOP_ID:3350	0	0	0	0	0	1	1	0	0	0	0
Chr1	24550000	24575000	LOOP_ID:3350	0	0	0	0	0	0	0	1	0	0	0
Chr1	295775000	295800000	LOOP_ID:3351	0	0	0	0	0	4	1	0	0	0	0
Chr1	296025000	296050000	LOOP_ID:3351	0	1	0	0	0	0	0	1	0	0	0
Chr1	228200000	228225000	LOOP_ID:3352	1	0	0	0	0	0	0	0	0	0	0
Chr1	228050000	228075000	LOOP_ID:3352	0	1	0	0	0	0	0	0	0	0	0
Chr1	205675000	205700000	LOOP_ID:3353	0	1	0	0	0	1	1	0	0	0	0
Chr1	205425000	205450000	LOOP_ID:3353	0	1	0	1	1	2	0	0	0	0	0
Chr1	196350000	196375000	LOOP_ID:3354	0	0	0	0	0	0	0	1	0	0	0
Chr1	196775000	196800000	LOOP_ID:3354	1	0	0	0	0	0	0	0	0	0	0
Chr1	165600000	165625000	LOOP_ID:3355	0	0	0	0	0	3	3	0	0	0	0
Chr1	166125000	166150000	LOOP_ID:3355	0	0	0	0	1	4	1	0	0	0	0
Chr1	145675000	145700000	LOOP_ID:3356	0	1	0	0	0	0	0	0	0	0	0
Chr1	144875000	144900000	LOOP_ID:3356	0	1	0	0	0	0	0	1	0	0	0
Chr1	129825000	129850000	LOOP_ID:3357	1	0	0	0	0	0	0	0	0	0	0
Chr1	130325000	130350000	LOOP_ID:3357	0	1	0	0	0	0	0	0	0	0	0
Chr1	120800000	120825000	LOOP_ID:3358	0	1	0	0	0	0	0	0	0	0	0
Chr1	119925000	119950000	LOOP_ID:3358	0	0	0	0	0	3	3	0	0	0	0
Chr1	111900000	111925000	LOOP_ID:3359	0	1	0	0	0	0	0	1	0	0	0
Chr1	112575000	112600000	LOOP_ID:3359	0	1	0	0	0	0	0	0	0	0	0
Chr1	108700000	108725000	LOOP_ID:3360	0	0	0	0	2	1	0	0	0	0	0
Chr1	109400000	109425000	LOOP_ID:3360	0	0	0	0	2	3	0	0	0	0	0
Chr1	104750000	104775000	LOOP_ID:3361	0	0	0	0	0	3	3	0	0	0	0
Chr1	104400000	104425000	LOOP_ID:3361	0	0	0	0	1	3	1	0	0	0	0
Chr1	100700000	100725000	LOOP_ID:3362	0	0	0	0	0	4	4	0	0	0	0
Chr1	101075000	101100000	LOOP_ID:3362	0	0	0	0	1	6	1	0	0	0	0
Chr1	99400000	99425000	LOOP_ID:3363	0	0	0	0	1	1	0	0	0	0	0
Chr1	99925000	99950000	LOOP_ID:3363	0	0	0	0	3	2	0	0	0	0	0
Chr1	79500000	79525000	LOOP_ID:3364	0	0	0	0	0	0	0	1	0	0	0
Chr1	79750000	79775000	LOOP_ID:3364	1	0	0	0	0	0	0	0	0	0	0
Chr1	71825000	71850000	LOOP_ID:3365	0	1	0	0	1	2	0	0	0	0	0
Chr1	71500000	71525000	LOOP_ID:3365	0	1	0	0	0	0	0	0	0	0	0
Chr1	7675000	7700000	LOOP_ID:3366	0	1	0	0	0	0	0	0	0	0	0
Chr1	7400000	7425000	LOOP_ID:3366	0	2	0	0	0	0	0	0	0	0	0
Chr1	301475000	301500000	LOOP_ID:3367	0	1	0	2	1	3	1	1	0	0	0
Chr1	300950000	300975000	LOOP_ID:3367	0	0	0	0	1	1	0	2	0	0	0
Chr1	289600000	289625000	LOOP_ID:3368	0	0	0	0	0	0	0	1	0	0	0
Chr1	290175000	290200000	LOOP_ID:3368	0	1	0	0	0	0	0	0	0	0	0
Chr1	283175000	283200000	LOOP_ID:3369	0	0	0	0	1	4	0	0	0	0	0
Chr1	283550000	283575000	LOOP_ID:3369	0	1	0	0	0	1	1	1	0	0	0
Chr1	269775000	269800000	LOOP_ID:3370	0	0	0	0	1	1	0	0	0	0	0
Chr1	269550000	269575000	LOOP_ID:3370	0	0	0	0	2	2	0	1	0	0	0
Chr1	264225000	264250000	LOOP_ID:3371	0	0	0	0	0	2	2	0	0	0	1
Chr1	264375000	264400000	LOOP_ID:3371	0	1	0	0	0	0	0	0	0	0	0
Chr1	253025000	253050000	LOOP_ID:3372	0	0	0	0	0	0	0	1	0	0	0
Chr1	253275000	253300000	LOOP_ID:3372	0	1	0	1	0	0	0	2	0	0	0
Chr1	243725000	243750000	LOOP_ID:3373	0	1	0	0	0	0	0	0	0	0	0
Chr1	243975000	244000000	LOOP_ID:3373	0	0	0	0	0	0	0	1	0	0	0
Chr1	241900000	241925000	LOOP_ID:3374	0	1	0	0	0	0	0	1	0	0	0
Chr1	241500000	241525000	LOOP_ID:3374	0	0	0	0	0	1	1	2	0	0	0
Chr1	201725000	201750000	LOOP_ID:3375	0	2	0	0	0	0	0	0	0	0	0
Chr1	201575000	201600000	LOOP_ID:3375	0	1	0	0	0	0	0	0	0	0	0
Chr1	199825000	199850000	LOOP_ID:3376	0	0	0	1	0	3	0	0	0	0	0
Chr1	199500000	199525000	LOOP_ID:3376	0	0	0	1	0	1	0	1	0	0	0
Chr1	195950000	195975000	LOOP_ID:3377	0	0	0	0	1	2	0	0	0	0	0
Chr1	195675000	195700000	LOOP_ID:3377	0	0	0	0	1	1	0	0	0	0	0
Chr1	182575000	182600000	LOOP_ID:3378	0	0	0	1	1	2	0	0	0	0	0
Chr1	182800000	182825000	LOOP_ID:3378	0	1	0	1	1	1	0	0	0	0	0
Chr1	167075000	167100000	LOOP_ID:3379	0	0	0	0	2	5	0	0	0	0	0
Chr1	166750000	166775000	LOOP_ID:3379	0	1	0	0	0	0	0	1	0	0	0
Chr1	165925000	165950000	LOOP_ID:3380	1	0	0	0	0	0	0	0	0	0	0
Chr1	165600000	165625000	LOOP_ID:3380	0	0	0	0	0	3	3	0	0	0	0
Chr1	143475000	143500000	LOOP_ID:3381	0	0	0	0	1	2	2	0	0	0	0
Chr1	143950000	143975000	LOOP_ID:3381	0	0	0	0	1	6	1	0	0	0	0
Chr1	74075000	74100000	LOOP_ID:3382	0	0	0	0	1	4	0	0	0	0	0
Chr1	73850000	73875000	LOOP_ID:3382	0	1	0	0	0	0	0	0	0	0	0
Chr1	67950000	67975000	LOOP_ID:3383	0	2	0	0	0	0	0	1	0	0	0
Chr1	68200000	68225000	LOOP_ID:3383	0	1	0	0	1	3	0	0	0	0	0
Chr1	54025000	54050000	LOOP_ID:3384	0	0	0	0	1	5	1	0	0	1	0
Chr1	54450000	54475000	LOOP_ID:3384	0	0	0	0	0	0	0	1	0	0	0
Chr1	51075000	51100000	LOOP_ID:3385	0	0	0	0	1	1	0	0	0	0	0
Chr1	51725000	51750000	LOOP_ID:3385	0	2	0	0	0	0	0	1	0	0	0
Chr1	41575000	41600000	LOOP_ID:3386	0	3	0	0	0	0	0	0	0	0	0
Chr1	41825000	41850000	LOOP_ID:3386	0	0	0	0	2	2	0	0	0	0	0
Chr1	27825000	27850000	LOOP_ID:3387	0	0	0	0	1	1	0	0	0	0	1
Chr1	27575000	27600000	LOOP_ID:3387	0	1	0	0	0	0	0	1	0	0	0
Chr1	18750000	18775000	LOOP_ID:3388	0	0	0	1	0	1	0	0	0	0	0
Chr1	18450000	18475000	LOOP_ID:3388	0	2	0	0	0	0	0	0	0	0	0
Chr1	3475000	3500000	LOOP_ID:3389	0	2	0	0	0	1	0	0	0	0	0
Chr1	3125000	3150000	LOOP_ID:3389	0	1	0	0	0	1	1	0	0	0	0
Chr1	3125000	3150000	LOOP_ID:3390	0	1	0	0	0	1	1	0	0	0	0
Chr1	3375000	3400000	LOOP_ID:3390	0	2	0	0	0	0	0	1	0	0	0
Chr1	281450000	281475000	LOOP_ID:3391	0	3	0	0	0	0	0	2	0	0	0
Chr1	281750000	281775000	LOOP_ID:3391	0	2	0	0	0	0	0	0	0	0	0
Chr1	281250000	281275000	LOOP_ID:3392	0	0	0	1	0	0	0	1	0	0	0
Chr1	281625000	281650000	LOOP_ID:3392	0	2	0	0	0	0	0	0	0	0	0
Chr1	240850000	240875000	LOOP_ID:3393	0	1	0	0	0	0	0	0	0	0	0
Chr1	240625000	240650000	LOOP_ID:3393	1	0	0	0	0	0	0	0	0	0	0
Chr1	234150000	234175000	LOOP_ID:3394	1	0	0	0	0	0	0	0	0	0	0
Chr1	234250000	234275000	LOOP_ID:3394	0	1	0	0	0	0	0	0	0	0	0
Chr1	234325000	234350000	LOOP_ID:3395	0	1	0	0	0	2	2	0	0	0	0
Chr1	233900000	233925000	LOOP_ID:3395	0	0	0	0	1	5	2	0	0	0	0
Chr1	205425000	205450000	LOOP_ID:3396	0	1	0	1	1	2	0	0	0	0	0
Chr1	205850000	205875000	LOOP_ID:3396	1	0	0	0	0	0	0	0	0	0	0
Chr1	182800000	182825000	LOOP_ID:3397	0	1	0	1	1	1	0	0	0	0	0
Chr1	183225000	183250000	LOOP_ID:3397	0	0	0	0	0	0	0	1	0	0	0
Chr1	157750000	157775000	LOOP_ID:3398	1	0	0	0	0	0	0	0	0	0	0
Chr1	157400000	157425000	LOOP_ID:3398	1	0	0	0	0	0	0	0	0	0	0
Chr1	151325000	151350000	LOOP_ID:3399	1	0	0	0	0	0	0	0	0	0	0
Chr1	151600000	151625000	LOOP_ID:3399	1	0	0	0	0	0	0	0	0	0	0
Chr1	144450000	144475000	LOOP_ID:3400	1	0	0	0	0	0	0	0	0	0	0
Chr1	144850000	144875000	LOOP_ID:3400	0	2	0	0	0	0	0	0	0	0	0
Chr1	93300000	93325000	LOOP_ID:3401	0	0	0	0	0	2	2	0	0	0	0
Chr1	92950000	92975000	LOOP_ID:3401	1	0	0	0	0	0	0	0	0	0	0
Chr1	90425000	90450000	LOOP_ID:3402	0	0	0	1	0	2	1	0	0	0	0
Chr1	299200000	299225000	LOOP_ID:3403	0	0	0	2	1	2	0	0	0	0	0
Chr1	298550000	298575000	LOOP_ID:3403	0	0	0	1	0	2	0	0	0	0	1
Chr1	290775000	290800000	LOOP_ID:3404	0	1	0	0	0	0	0	0	0	0	0
Chr1	290525000	290550000	LOOP_ID:3404	0	1	0	0	0	0	0	0	0	0	0
Chr1	287050000	287075000	LOOP_ID:3405	0	1	0	0	0	3	3	0	0	0	0
Chr1	287525000	287550000	LOOP_ID:3405	0	0	0	0	1	3	0	0	0	0	0
Chr1	202075000	202100000	LOOP_ID:3406	0	1	0	1	0	1	0	1	0	0	0
Chr1	202450000	202475000	LOOP_ID:3406	0	1	0	0	0	1	1	0	0	1	0
Chr1	183875000	183900000	LOOP_ID:3407	0	0	0	0	2	2	0	0	0	0	0
Chr1	184275000	184300000	LOOP_ID:3407	0	1	0	0	0	0	0	2	0	0	0
Chr1	172175000	172200000	LOOP_ID:3408	0	0	0	1	1	6	2	0	0	0	0
Chr1	172550000	172575000	LOOP_ID:3408	0	0	0	0	1	1	0	0	0	0	0
Chr1	159125000	159150000	LOOP_ID:3409	0	1	0	0	0	0	0	1	0	0	0
Chr1	159400000	159425000	LOOP_ID:3409	0	0	0	0	0	0	0	1	0	1	0
Chr1	156400000	156425000	LOOP_ID:3410	0	0	0	0	1	4	0	0	0	0	0
Chr1	155950000	155975000	LOOP_ID:3410	0	0	0	0	1	2	0	0	0	0	0
Chr1	69275000	69300000	LOOP_ID:3411	0	0	0	0	1	1	0	0	0	0	0
Chr1	69000000	69025000	LOOP_ID:3411	0	0	0	0	0	0	0	3	0	0	0
Chr1	67425000	67450000	LOOP_ID:3412	0	1	0	0	0	0	0	0	0	0	0
Chr1	67950000	67975000	LOOP_ID:3412	0	2	0	0	0	0	0	1	0	0	0
Chr1	63125000	63150000	LOOP_ID:3413	0	0	0	0	1	1	0	1	0	0	0
Chr1	62725000	62750000	LOOP_ID:3413	0	2	0	0	0	0	0	2	0	0	0
Chr1	44150000	44175000	LOOP_ID:3414	0	0	0	0	0	1	0	0	0	0	0
Chr1	43900000	43925000	LOOP_ID:3414	0	1	0	1	0	1	0	1	0	0	0
Chr1	36200000	36225000	LOOP_ID:3415	0	1	0	0	0	0	0	0	0	0	0
Chr1	36475000	36500000	LOOP_ID:3415	0	1	0	0	0	0	0	0	0	0	0
Chr1	270850000	270875000	LOOP_ID:3416	0	0	0	0	0	5	3	0	0	0	0
Chr1	270475000	270500000	LOOP_ID:3416	0	0	0	0	0	1	1	0	0	0	0
Chr1	261775000	261800000	LOOP_ID:3417	0	0	0	0	0	1	1	1	0	0	0
Chr1	261450000	261475000	LOOP_ID:3417	0	0	0	0	0	1	1	0	0	0	0
Chr1	258050000	258075000	LOOP_ID:3418	0	2	0	0	0	0	0	2	0	0	0
Chr1	258325000	258350000	LOOP_ID:3418	0	1	0	0	0	0	0	1	0	0	0
Chr1	254525000	254550000	LOOP_ID:3419	0	0	0	0	1	3	0	0	0	0	0
Chr1	255225000	255250000	LOOP_ID:3419	0	1	0	0	0	0	0	2	0	0	0
Chr1	218350000	218375000	LOOP_ID:3420	0	1	0	0	0	0	0	0	0	0	0
Chr1	218075000	218100000	LOOP_ID:3420	0	1	0	0	0	0	0	0	0	0	0
Chr1	194550000	194575000	LOOP_ID:3421	0	0	0	0	0	0	0	1	0	0	0
Chr1	194100000	194125000	LOOP_ID:3421	0	0	0	2	0	6	3	0	0	1	0
Chr1	185000000	185025000	LOOP_ID:3422	0	0	0	0	0	0	0	1	0	0	0
Chr1	185475000	185500000	LOOP_ID:3422	0	1	0	0	1	0	0	0	0	0	0
Chr1	181575000	181600000	LOOP_ID:3423	0	1	0	0	1	2	1	1	0	0	0
Chr1	181200000	181225000	LOOP_ID:3423	1	0	0	0	0	0	0	0	0	0	0
Chr1	177350000	177375000	LOOP_ID:3424	0	0	0	0	0	0	0	1	0	0	0
Chr1	177775000	177800000	LOOP_ID:3424	0	0	0	0	0	1	1	0	0	1	0
Chr1	172450000	172475000	LOOP_ID:3425	0	0	0	0	1	9	0	0	0	0	0
Chr1	172700000	172725000	LOOP_ID:3425	0	0	0	0	1	0	0	1	0	0	0
Chr1	162750000	162775000	LOOP_ID:3426	0	0	0	0	1	1	0	0	0	0	0
Chr1	162450000	162475000	LOOP_ID:3426	0	0	0	0	1	1	0	1	0	0	0
Chr1	150700000	150725000	LOOP_ID:3427	0	0	0	0	0	2	2	0	0	0	0
Chr1	150275000	150300000	LOOP_ID:3427	0	1	0	0	0	0	0	0	0	0	0
Chr1	145525000	145550000	LOOP_ID:3428	0	1	0	0	0	0	0	0	0	0	0
Chr1	144875000	144900000	LOOP_ID:3428	0	1	0	0	0	0	0	1	0	0	0
Chr1	128750000	128775000	LOOP_ID:3429	1	0	0	0	0	0	0	0	0	0	0
Chr1	127950000	127975000	LOOP_ID:3429	0	1	0	0	0	0	0	0	0	0	0
Chr1	83525000	83550000	LOOP_ID:3430	0	0	0	0	0	0	0	1	0	0	0
Chr1	83250000	83275000	LOOP_ID:3430	0	1	0	0	0	0	0	0	0	0	0
Chr1	78525000	78550000	LOOP_ID:3431	0	1	0	0	0	1	1	0	0	0	0
Chr1	78850000	78875000	LOOP_ID:3431	0	0	0	0	0	0	0	1	0	0	0
Chr1	55925000	55950000	LOOP_ID:3432	0	1	0	0	0	0	0	0	0	0	0
Chr1	56125000	56150000	LOOP_ID:3432	0	0	0	1	0	2	0	1	0	0	0
Chr1	52500000	52525000	LOOP_ID:3433	0	0	0	0	2	3	0	0	0	0	0
Chr1	52750000	52775000	LOOP_ID:3433	1	0	0	0	0	0	0	0	0	0	0
Chr1	44525000	44550000	LOOP_ID:3434	0	3	0	0	0	0	0	0	0	1	0
Chr1	44000000	44025000	LOOP_ID:3434	0	0	0	0	1	3	0	0	0	0	0
Chr1	33425000	33450000	LOOP_ID:3435	0	0	0	0	1	3	0	0	0	0	0
Chr1	32925000	32950000	LOOP_ID:3435	0	1	0	0	0	0	0	0	0	0	0
Chr1	24550000	24575000	LOOP_ID:3436	0	0	0	0	0	0	0	1	0	0	0
Chr1	24000000	24025000	LOOP_ID:3436	0	0	0	0	1	2	0	0	0	0	0
Chr1	262550000	262575000	LOOP_ID:3437	0	0	0	0	2	10	4	0	0	0	0
Chr1	263000000	263025000	LOOP_ID:3437	0	0	0	0	0	1	1	1	0	0	1
Chr1	258025000	258050000	LOOP_ID:3438	0	0	0	0	1	1	0	0	0	0	0
Chr1	257750000	257775000	LOOP_ID:3438	0	0	0	0	2	2	0	0	0	0	0
Chr1	249250000	249275000	LOOP_ID:3439	1	0	0	0	0	0	0	0	0	0	0
Chr1	248875000	248900000	LOOP_ID:3439	0	1	0	0	0	0	0	0	0	0	0
Chr1	249075000	249100000	LOOP_ID:3440	0	0	0	0	1	1	0	0	0	0	0
Chr1	248800000	248825000	LOOP_ID:3440	0	0	0	0	0	0	0	1	0	0	0
Chr1	224225000	224250000	LOOP_ID:3441	0	1	0	0	0	1	1	0	0	0	0
Chr1	224550000	224575000	LOOP_ID:3441	0	1	0	0	0	0	0	1	0	0	0
Chr1	215225000	215250000	LOOP_ID:3442	0	1	0	0	0	0	0	0	0	0	0
Chr1	214725000	214750000	LOOP_ID:3442	0	2	0	0	0	0	0	0	0	0	0
Chr1	185325000	185350000	LOOP_ID:3443	0	0	0	1	0	6	1	0	0	0	0
Chr1	185825000	185850000	LOOP_ID:3443	0	2	0	0	1	1	0	1	0	0	0
Chr1	184900000	184925000	LOOP_ID:3444	0	2	0	1	0	0	0	0	0	0	0
Chr1	185325000	185350000	LOOP_ID:3444	0	0	0	1	0	6	1	0	0	0	0
Chr1	164025000	164050000	LOOP_ID:3445	0	1	0	0	0	0	0	1	0	0	1
Chr1	163425000	163450000	LOOP_ID:3445	0	0	0	0	0	4	4	0	0	0	0
Chr1	156875000	156900000	LOOP_ID:3446	0	0	0	0	0	0	0	1	0	0	0
Chr1	156400000	156425000	LOOP_ID:3446	0	0	0	0	1	4	0	0	0	0	0
Chr1	106375000	106400000	LOOP_ID:3447	0	0	0	0	2	3	0	0	0	0	0
Chr1	107075000	107100000	LOOP_ID:3447	0	0	0	0	1	1	0	0	0	0	0
Chr1	59250000	59275000	LOOP_ID:3448	0	0	0	0	0	1	1	0	0	0	1
Chr1	59750000	59775000	LOOP_ID:3448	0	0	0	0	0	0	0	2	0	0	0
Chr1	35300000	35325000	LOOP_ID:3449	0	0	0	0	0	0	0	1	0	0	0
Chr1	36525000	36550000	LOOP_ID:3449	1	0	0	0	0	0	0	0	0	0	0
Chr1	34200000	34225000	LOOP_ID:3450	0	2	0	0	0	0	0	0	0	0	0
Chr1	34525000	34550000	LOOP_ID:3450	0	1	0	0	1	1	0	0	0	0	0
Chr1	10850000	10875000	LOOP_ID:3451	0	1	0	0	0	0	0	0	0	0	0
Chr1	11125000	11150000	LOOP_ID:3451	0	1	0	0	0	0	0	2	0	0	0
Chr1	9975000	10000000	LOOP_ID:3452	0	1	0	0	0	0	0	0	0	0	0
Chr1	9625000	9650000	LOOP_ID:3452	0	0	0	0	0	0	0	2	0	0	0
Chr1	305700000	305725000	LOOP_ID:3453	0	0	0	0	0	0	0	3	0	0	0
Chr1	305275000	305300000	LOOP_ID:3453	1	0	0	0	0	0	0	0	0	0	0
Chr1	295450000	295475000	LOOP_ID:3454	0	1	0	0	0	0	0	0	0	0	0
Chr1	295325000	295350000	LOOP_ID:3454	0	0	0	0	0	0	0	1	0	0	0
Chr1	268075000	268100000	LOOP_ID:3455	0	1	0	0	0	0	0	1	0	0	0
Chr1	268575000	268600000	LOOP_ID:3455	0	0	0	1	1	1	0	1	0	0	0
Chr1	255850000	255875000	LOOP_ID:3456	0	0	0	0	1	3	1	0	0	0	0
Chr1	256300000	256325000	LOOP_ID:3456	0	1	0	0	0	1	1	0	0	1	0
Chr1	207700000	207725000	LOOP_ID:3457	0	1	0	0	2	1	0	0	0	0	0
Chr1	207850000	207875000	LOOP_ID:3457	0	0	0	2	0	1	0	0	0	0	0
Chr1	194850000	194875000	LOOP_ID:3458	1	0	0	0	0	0	0	0	0	0	0
Chr1	195125000	195150000	LOOP_ID:3458	0	0	0	0	0	0	0	1	0	0	0
Chr1	193325000	193350000	LOOP_ID:3459	0	0	0	0	1	12	0	0	0	0	0
Chr1	193675000	193700000	LOOP_ID:3459	0	0	0	0	2	3	0	0	0	0	0
Chr1	114075000	114100000	LOOP_ID:3460	0	1	0	0	0	0	0	0	0	0	0
Chr1	113700000	113725000	LOOP_ID:3460	0	1	0	0	0	0	0	0	0	0	0
Chr1	97700000	97725000	LOOP_ID:3461	0	0	0	0	0	2	2	0	0	0	0
Chr1	98375000	98400000	LOOP_ID:3461	0	0	0	0	1	1	0	2	0	0	0
Chr1	91150000	91175000	LOOP_ID:3462	0	0	0	0	0	1	1	0	0	0	0
Chr1	91625000	91650000	LOOP_ID:3462	0	0	0	0	1	1	0	0	0	0	0
Chr1	89925000	89950000	LOOP_ID:3463	0	1	0	0	2	2	0	0	0	0	0
Chr1	90425000	90450000	LOOP_ID:3463	0	0	0	1	0	2	1	0	0	0	0
Chr1	71300000	71325000	LOOP_ID:3464	0	0	0	0	0	0	0	2	0	0	0
Chr1	70950000	70975000	LOOP_ID:3464	0	0	0	0	0	0	0	1	0	0	0
Chr1	39225000	39250000	LOOP_ID:3465	0	1	0	0	0	0	0	1	0	0	0
Chr1	39575000	39600000	LOOP_ID:3465	0	0	0	0	1	4	1	0	0	0	0
Chr1	300725000	300750000	LOOP_ID:3466	0	1	0	0	0	1	1	1	0	0	0
Chr1	300500000	300525000	LOOP_ID:3466	0	0	0	1	1	2	0	0	0	0	0
Chr1	263000000	263025000	LOOP_ID:3467	0	0	0	0	0	1	1	1	0	0	1
Chr1	263425000	263450000	LOOP_ID:3467	0	1	0	0	0	0	0	3	0	0	0
Chr1	251450000	251475000	LOOP_ID:3468	1	0	0	0	0	0	0	0	0	0	0
Chr1	251825000	251850000	LOOP_ID:3468	0	1	0	0	0	0	0	1	0	0	0
Chr1	214975000	215000000	LOOP_ID:3469	0	1	0	0	0	0	0	0	0	0	0
Chr1	215550000	215575000	LOOP_ID:3469	0	0	0	0	0	0	0	2	0	0	0
Chr1	175375000	175400000	LOOP_ID:3470	0	0	0	0	0	1	1	0	0	1	0
Chr1	175975000	176000000	LOOP_ID:3470	0	1	0	0	0	0	0	1	0	0	0
Chr1	157500000	157525000	LOOP_ID:3471	0	1	0	0	0	1	1	0	0	1	0
Chr1	157925000	157950000	LOOP_ID:3471	0	0	0	0	0	2	2	0	0	0	0
Chr1	66125000	66150000	LOOP_ID:3472	0	0	0	0	1	1	0	0	0	0	0
Chr1	65825000	65850000	LOOP_ID:3472	1	0	0	0	0	0	0	0	0	0	0
Chr1	16000000	16025000	LOOP_ID:3473	0	1	0	0	0	2	0	1	0	0	0
Chr1	15400000	15425000	LOOP_ID:3473	0	1	0	0	0	0	0	0	0	0	0
Chr1	5800000	5825000	LOOP_ID:3474	0	1	0	0	0	0	0	2	0	0	0
Chr1	6225000	6250000	LOOP_ID:3474	0	1	0	0	1	2	2	0	0	0	0
Chr1	284225000	284250000	LOOP_ID:3475	0	1	0	0	0	1	1	0	0	1	0
Chr1	284675000	284700000	LOOP_ID:3475	0	1	0	0	0	0	0	2	0	0	0
Chr1	277350000	277375000	LOOP_ID:3476	0	0	0	1	0	3	0	1	0	1	0
Chr1	276800000	276825000	LOOP_ID:3476	0	1	0	0	0	0	0	1	0	0	0
Chr1	253250000	253275000	LOOP_ID:3477	0	0	0	1	0	3	2	0	0	0	0
Chr1	252625000	252650000	LOOP_ID:3477	0	0	0	0	0	1	1	0	0	0	0
Chr1	245550000	245575000	LOOP_ID:3478	0	1	0	0	0	0	0	0	0	0	0
Chr1	246025000	246050000	LOOP_ID:3478	0	1	0	0	0	1	1	0	0	0	0
Chr1	224025000	224050000	LOOP_ID:3479	0	1	0	0	1	1	0	0	0	0	0
Chr1	224450000	224475000	LOOP_ID:3479	0	1	0	0	0	0	0	0	0	0	0
Chr1	205425000	205450000	LOOP_ID:3480	0	1	0	1	1	2	0	0	0	0	0
Chr1	204950000	204975000	LOOP_ID:3480	0	2	0	0	0	0	0	0	0	0	0
Chr1	204850000	204875000	LOOP_ID:3481	1	0	0	0	0	0	0	0	0	0	0
Chr1	204950000	204975000	LOOP_ID:3481	0	2	0	0	0	0	0	0	0	0	0
Chr1	189575000	189600000	LOOP_ID:3482	0	0	0	1	1	7	0	1	0	0	0
Chr1	190275000	190300000	LOOP_ID:3482	0	0	0	1	1	3	0	0	0	0	0
Chr1	185450000	185475000	LOOP_ID:3483	0	0	0	0	1	1	0	0	0	0	0
Chr1	185100000	185125000	LOOP_ID:3483	0	1	0	0	0	0	0	1	0	0	0
Chr1	175950000	175975000	LOOP_ID:3484	0	0	0	0	1	1	0	1	0	0	0
Chr1	175600000	175625000	LOOP_ID:3484	0	1	0	0	0	0	0	0	0	0	0
Chr1	69275000	69300000	LOOP_ID:3485	0	0	0	0	1	1	0	0	0	0	0
Chr1	68800000	68825000	LOOP_ID:3485	0	0	0	0	1	1	0	1	0	0	0
Chr1	67025000	67050000	LOOP_ID:3486	0	0	0	0	0	1	0	0	0	0	0
Chr1	67950000	67975000	LOOP_ID:3486	0	2	0	0	0	0	0	1	0	0	0
Chr1	227850000	227875000	LOOP_ID:3487	0	1	0	0	0	1	1	0	0	1	0
Chr1	228400000	228425000	LOOP_ID:3487	0	1	0	1	0	1	0	0	0	0	0
Chr1	180425000	180450000	LOOP_ID:3488	0	0	0	0	1	4	1	0	0	0	0
Chr1	181300000	181325000	LOOP_ID:3488	0	1	0	0	1	2	1	1	0	0	0
Chr1	126650000	126675000	LOOP_ID:3489	0	1	0	0	0	0	0	0	0	0	0
Chr1	125650000	125675000	LOOP_ID:3489	0	0	0	0	1	1	1	0	0	0	0
Chr1	106375000	106400000	LOOP_ID:3490	0	0	0	0	2	3	0	0	0	0	0
Chr1	105925000	105950000	LOOP_ID:3490	0	0	0	0	0	3	3	0	0	0	0
Chr1	280575000	280600000	LOOP_ID:3491	0	0	0	0	1	0	0	1	0	0	0
Chr1	280900000	280925000	LOOP_ID:3491	0	0	0	0	0	2	2	0	0	0	0
Chr1	278825000	278850000	LOOP_ID:3492	0	1	0	0	0	0	0	0	0	0	0
Chr1	279275000	279300000	LOOP_ID:3492	0	0	0	0	0	0	0	2	0	0	0
Chr1	254400000	254425000	LOOP_ID:3493	0	0	0	1	0	0	0	1	0	0	0
Chr1	255000000	255025000	LOOP_ID:3493	0	0	0	1	0	3	0	0	0	0	0
Chr1	245550000	245575000	LOOP_ID:3494	0	1	0	0	0	0	0	0	0	0	0
Chr1	245025000	245050000	LOOP_ID:3494	0	0	0	0	0	0	0	1	0	0	0
Chr1	198125000	198150000	LOOP_ID:3495	0	2	0	0	0	0	0	1	0	0	0
Chr1	198450000	198475000	LOOP_ID:3495	0	0	0	0	1	5	1	0	0	0	0
Chr1	182475000	182500000	LOOP_ID:3496	0	1	0	0	1	2	0	1	0	0	0
Chr1	181575000	181600000	LOOP_ID:3496	0	1	0	0	1	2	1	1	0	0	0
Chr1	181300000	181325000	LOOP_ID:3497	0	1	0	0	1	2	1	1	0	0	0
Chr1	180725000	180750000	LOOP_ID:3497	0	1	0	0	0	1	1	0	0	0	0
Chr1	175975000	176000000	LOOP_ID:3498	0	1	0	0	0	0	0	1	0	0	0
Chr1	175150000	175175000	LOOP_ID:3498	0	2	0	0	1	3	0	0	0	0	0
Chr1	228775000	228800000	LOOP_ID:3499	0	1	0	0	0	0	0	1	0	0	0
Chr1	228400000	228425000	LOOP_ID:3499	0	1	0	1	0	1	0	0	0	0	0
Chr1	219225000	219250000	LOOP_ID:3500	0	1	0	0	0	0	0	1	0	0	0
Chr1	219750000	219775000	LOOP_ID:3500	0	2	0	0	0	0	0	0	0	0	0
Chr1	158100000	158125000	LOOP_ID:3501	0	0	0	0	0	0	0	2	0	0	0
Chr1	157400000	157425000	LOOP_ID:3501	1	0	0	0	0	0	0	0	0	0	0
Chr1	97325000	97350000	LOOP_ID:3502	0	2	0	0	0	0	0	1	0	0	0
Chr1	98075000	98100000	LOOP_ID:3502	1	0	0	0	0	0	0	0	0	0	0
Chr1	6525000	6550000	LOOP_ID:3503	0	1	0	0	0	0	0	1	0	0	0
Chr1	6300000	6325000	LOOP_ID:3503	0	0	0	1	0	6	0	0	0	0	1
Chr1	244600000	244625000	LOOP_ID:3504	0	1	0	0	0	0	0	0	0	0	0
Chr1	245400000	245425000	LOOP_ID:3504	1	0	0	0	0	0	0	0	0	0	0
Chr1	151450000	151475000	LOOP_ID:3505	0	0	0	0	1	1	0	0	0	0	0
Chr1	150700000	150725000	LOOP_ID:3505	0	0	0	0	0	2	2	0	0	0	0
Chr1	27050000	27075000	LOOP_ID:3506	0	1	0	0	0	0	0	0	0	0	0
Chr1	26600000	26625000	LOOP_ID:3506	0	1	0	1	0	1	0	1	0	0	0
Chr1	301475000	301500000	LOOP_ID:3507	0	1	0	2	1	3	1	1	0	0	0
Chr1	300800000	300825000	LOOP_ID:3507	0	1	0	0	1	1	0	1	0	0	0
Chr1	259650000	259675000	LOOP_ID:3508	0	0	0	0	1	4	0	0	0	0	0
Chr1	258750000	258775000	LOOP_ID:3508	0	0	0	0	0	1	1	1	0	0	0
Chr1	203975000	204000000	LOOP_ID:3509	0	2	0	0	0	0	0	1	0	0	0
Chr1	205425000	205450000	LOOP_ID:3509	0	1	0	1	1	2	0	0	0	0	0
Chr1	126075000	126100000	LOOP_ID:3510	0	0	0	0	0	0	0	1	0	0	0
Chr1	125675000	125700000	LOOP_ID:3510	0	0	0	0	1	2	1	0	0	1	0
Chr1	55925000	55950000	LOOP_ID:3511	0	1	0	0	0	0	0	0	0	0	0
Chr1	55475000	55500000	LOOP_ID:3511	0	1	0	0	0	0	0	0	0	0	0
Chr1	118825000	118850000	LOOP_ID:3512	0	0	0	0	1	1	0	0	0	0	0
Chr1	125125000	125150000	LOOP_ID:3512	1	0	0	0	0	0	0	0	0	0	0
Chr1	25150000	25175000	LOOP_ID:3513	0	0	0	0	0	2	1	0	0	0	0
Chr1	23600000	23625000	LOOP_ID:3513	0	0	0	0	0	0	0	2	0	0	0
Chr1	270325000	270350000	LOOP_ID:3514	0	0	0	0	0	4	4	0	0	0	0
Chr1	269675000	269700000	LOOP_ID:3514	0	0	0	1	0	2	0	1	0	0	0
Chr1	125650000	125675000	LOOP_ID:3515	0	0	0	0	1	1	1	0	0	0	0
Chr1	126775000	126800000	LOOP_ID:3515	0	1	0	0	0	0	0	0	0	0	0
Chr1	115625000	115650000	LOOP_ID:3516	1	0	0	0	0	0	0	0	0	0	0
Chr1	116925000	116950000	LOOP_ID:3516	0	1	0	0	0	0	0	1	0	0	0
Chr1	74750000	74775000	LOOP_ID:3517	1	0	0	0	0	0	0	0	0	0	0
Chr1	73850000	73875000	LOOP_ID:3517	0	1	0	0	0	0	0	0	0	0	0
Chr1	1400000	1425000	LOOP_ID:3518	1	0	0	0	0	0	0	0	0	0	0
Chr1	675000	700000	LOOP_ID:3518	0	0	0	0	0	0	0	2	0	0	0
Chr1	270975000	271000000	LOOP_ID:3519	0	0	0	0	1	4	1	0	0	0	0
Chr1	272675000	272700000	LOOP_ID:3519	0	1	0	0	1	1	0	0	0	0	0
Chr1	166125000	166150000	LOOP_ID:3520	0	0	0	0	1	4	1	0	0	0	0
Chr1	164350000	164375000	LOOP_ID:3520	0	1	0	0	0	1	1	1	0	0	0
Chr1	204100000	204125000	LOOP_ID:3521	1	0	0	0	0	0	0	0	0	0	0
Chr1	205425000	205450000	LOOP_ID:3521	0	1	0	1	1	2	0	0	0	0	0
Chr1	260620000	260630000	LOOP_ID:3522	0	0	0	0	0	0	0	1	0	0	0
Chr1	260850000	260860000	LOOP_ID:3522	0	0	0	0	1	0	0	0	0	0	0
Chr1	19500000	19510000	LOOP_ID:3523	0	1	0	0	0	0	0	0	0	0	0
Chr1	19430000	19440000	LOOP_ID:3523	0	0	0	0	0	2	2	1	0	1	0
Chr1	200190000	200200000	LOOP_ID:3524	0	0	0	0	0	0	0	1	0	0	0
Chr1	200250000	200260000	LOOP_ID:3524	1	0	0	0	0	0	0	0	0	0	0
Chr1	104170000	104180000	LOOP_ID:3525	0	1	0	0	0	0	0	0	0	0	0
Chr1	104270000	104280000	LOOP_ID:3525	1	0	0	0	0	0	0	0	0	0	0
Chr1	284850000	284860000	LOOP_ID:3526	0	1	0	0	0	0	0	0	0	0	0
Chr1	284750000	284760000	LOOP_ID:3526	0	0	0	0	0	0	0	1	0	0	0
Chr1	30020000	30030000	LOOP_ID:3527	1	0	0	0	0	0	0	0	0	0	0
Chr1	214670000	214680000	LOOP_ID:3528	0	1	0	0	0	0	0	0	0	0	0
Chr1	214720000	214730000	LOOP_ID:3528	0	2	0	0	0	0	0	0	0	0	0
Chr1	285810000	285820000	LOOP_ID:3529	0	1	0	0	1	1	0	0	0	0	0
Chr1	285930000	285940000	LOOP_ID:3529	0	2	0	0	0	0	0	0	0	0	0
Chr1	284700000	284710000	LOOP_ID:3530	0	0	0	1	0	1	0	0	0	0	0
Chr1	284860000	284870000	LOOP_ID:3530	0	2	0	0	0	0	0	0	0	0	0
Chr1	269010000	269020000	LOOP_ID:3531	0	1	0	0	2	1	0	0	0	0	0
Chr1	269110000	269120000	LOOP_ID:3531	0	0	0	0	0	0	0	1	0	0	0
Chr1	268440000	268450000	LOOP_ID:3532	0	0	0	0	0	1	1	1	0	0	0
Chr1	268310000	268320000	LOOP_ID:3532	0	0	0	0	0	1	0	0	0	0	0
Chr1	267100000	267110000	LOOP_ID:3533	0	0	0	0	0	0	0	1	0	0	0
Chr1	267020000	267030000	LOOP_ID:3533	0	1	0	0	0	0	0	0	0	0	0
Chr1	263880000	263890000	LOOP_ID:3534	0	2	0	0	0	0	0	0	0	0	0
Chr1	263940000	263950000	LOOP_ID:3534	0	0	0	0	0	0	0	1	0	0	0
Chr1	240250000	240260000	LOOP_ID:3535	0	1	0	0	0	0	0	0	0	0	0
Chr1	240310000	240320000	LOOP_ID:3535	1	0	0	0	0	0	0	0	0	0	0
Chr1	230560000	230570000	LOOP_ID:3536	0	1	0	0	0	0	0	0	0	0	0
Chr1	230620000	230630000	LOOP_ID:3536	0	0	0	0	0	0	0	1	0	0	0
Chr1	229500000	229510000	LOOP_ID:3537	0	0	0	0	1	1	0	0	0	0	0
Chr1	229230000	229240000	LOOP_ID:3537	0	0	0	0	0	0	0	2	0	0	0
Chr1	228910000	228920000	LOOP_ID:3538	0	2	0	0	0	0	0	0	0	0	0
Chr1	228780000	228790000	LOOP_ID:3538	0	1	0	0	0	0	0	1	0	0	0
Chr1	211190000	211200000	LOOP_ID:3539	1	0	0	0	0	0	0	0	0	0	0
Chr1	211110000	211120000	LOOP_ID:3539	0	0	0	1	0	1	0	0	0	0	0
Chr1	208980000	208990000	LOOP_ID:3540	0	1	0	0	0	0	0	1	0	0	0
Chr1	209090000	209100000	LOOP_ID:3540	0	1	0	0	0	0	0	1	0	0	0
Chr1	170360000	170370000	LOOP_ID:3541	1	0	0	0	0	0	0	0	0	0	0
Chr1	170290000	170300000	LOOP_ID:3541	1	0	0	0	0	0	0	0	0	0	0
Chr1	166860000	166870000	LOOP_ID:3542	1	0	0	0	0	0	0	0	0	0	0
Chr1	166810000	166820000	LOOP_ID:3542	0	0	0	0	0	0	0	1	0	0	0
Chr1	157400000	157410000	LOOP_ID:3543	1	0	0	0	0	0	0	0	0	0	0
Chr1	157560000	157570000	LOOP_ID:3543	0	0	0	1	0	2	0	0	0	0	0
Chr1	111160000	111170000	LOOP_ID:3544	0	0	0	0	0	1	1	0	0	0	0
Chr1	111080000	111090000	LOOP_ID:3544	0	0	0	1	0	1	0	0	0	0	0
Chr1	93130000	93140000	LOOP_ID:3545	0	0	0	0	1	7	0	0	0	1	0
Chr1	92960000	92970000	LOOP_ID:3545	1	0	0	0	0	0	0	0	0	0	0
Chr1	77330000	77340000	LOOP_ID:3546	1	0	0	0	0	0	0	0	0	0	0
Chr1	77380000	77390000	LOOP_ID:3546	1	0	0	0	0	0	0	0	0	0	0
Chr1	76070000	76080000	LOOP_ID:3547	0	1	0	0	0	0	0	0	0	0	0
Chr1	76210000	76220000	LOOP_ID:3547	0	1	0	0	1	1	0	0	0	0	0
Chr1	73080000	73090000	LOOP_ID:3548	0	0	0	0	1	3	0	0	0	0	0
Chr1	73240000	73250000	LOOP_ID:3548	0	0	0	0	1	2	0	0	0	0	0
Chr1	61210000	61220000	LOOP_ID:3549	0	1	0	0	0	0	0	0	0	0	0
Chr1	61040000	61050000	LOOP_ID:3549	0	1	0	0	0	0	0	0	0	0	0
Chr1	57390000	57400000	LOOP_ID:3550	0	0	0	0	0	1	1	1	0	0	0
Chr1	57270000	57280000	LOOP_ID:3550	1	0	0	0	0	0	0	0	0	0	0
Chr1	45930000	45940000	LOOP_ID:3551	0	0	0	0	0	0	0	2	0	0	0
Chr1	45980000	45990000	LOOP_ID:3551	0	0	0	0	0	1	1	2	0	0	0
Chr1	43080000	43090000	LOOP_ID:3552	0	0	0	0	2	7	0	0	0	0	0
Chr1	42780000	42790000	LOOP_ID:3552	0	0	0	1	1	3	0	0	0	0	0
Chr1	38990000	39000000	LOOP_ID:3553	0	2	0	0	0	0	0	0	0	0	0
Chr1	39080000	39090000	LOOP_ID:3553	0	1	0	0	0	0	0	1	0	0	0
Chr1	37920000	37930000	LOOP_ID:3554	0	1	0	0	0	0	0	0	0	0	0
Chr1	38080000	38090000	LOOP_ID:3554	0	0	0	0	0	0	0	1	0	0	0
Chr1	33300000	33310000	LOOP_ID:3555	0	1	0	0	0	0	0	0	0	0	0
Chr1	33110000	33120000	LOOP_ID:3555	0	0	0	0	1	2	0	0	0	0	0
Chr1	30660000	30670000	LOOP_ID:3556	1	0	0	0	0	0	0	0	0	0	0
Chr1	30710000	30720000	LOOP_ID:3556	1	0	0	0	0	0	0	0	0	0	0
Chr1	30610000	30620000	LOOP_ID:3557	0	0	0	0	0	3	3	0	0	0	0
Chr1	30660000	30670000	LOOP_ID:3557	1	0	0	0	0	0	0	0	0	0	0
Chr1	23000000	23010000	LOOP_ID:3558	0	2	0	0	0	0	0	0	0	0	0
Chr1	22880000	22890000	LOOP_ID:3558	0	0	0	0	0	0	0	0	0	0	1
Chr1	11670000	11680000	LOOP_ID:3559	0	1	0	0	0	0	0	0	0	0	0
Chr1	11590000	11600000	LOOP_ID:3559	0	1	0	0	0	0	0	1	0	0	0
Chr1	8550000	8560000	LOOP_ID:3560	0	1	0	0	0	0	0	0	0	0	0
Chr1	8490000	8500000	LOOP_ID:3560	0	0	0	0	0	0	0	1	0	0	0
Chr1	8110000	8120000	LOOP_ID:3561	0	2	0	0	0	0	0	1	0	0	0
Chr1	8050000	8060000	LOOP_ID:3561	0	2	0	0	0	0	0	1	0	0	0
Chr1	7450000	7460000	LOOP_ID:3562	0	1	0	0	0	0	0	0	0	0	0
Chr1	7560000	7570000	LOOP_ID:3562	0	0	0	0	1	2	0	1	0	0	0
Chr1	301650000	301660000	LOOP_ID:3563	0	1	0	0	0	0	0	0	0	0	0
Chr1	301510000	301520000	LOOP_ID:3563	0	2	0	0	0	0	0	0	0	0	0
Chr1	299500000	299510000	LOOP_ID:3564	0	0	0	0	1	10	0	0	0	0	0
Chr1	299600000	299610000	LOOP_ID:3564	0	0	0	0	1	1	0	0	0	0	1
Chr1	299100000	299110000	LOOP_ID:3565	1	0	0	0	0	0	0	0	0	0	0
Chr1	299050000	299060000	LOOP_ID:3565	1	0	0	0	0	0	0	0	0	0	0
Chr1	280770000	280780000	LOOP_ID:3566	0	1	0	0	0	0	0	1	0	0	0
Chr1	280710000	280720000	LOOP_ID:3566	1	0	0	0	0	0	0	0	0	0	0
Chr1	278180000	278190000	LOOP_ID:3567	0	1	0	0	0	0	0	0	0	0	0
Chr1	278130000	278140000	LOOP_ID:3567	0	0	0	0	0	0	0	1	0	0	0
Chr1	277820000	277830000	LOOP_ID:3568	0	0	0	0	0	0	0	1	0	0	0
Chr1	277880000	277890000	LOOP_ID:3568	0	0	0	0	1	0	0	0	0	0	0
Chr1	277600000	277610000	LOOP_ID:3569	0	0	0	0	1	1	0	0	0	0	0
Chr1	275590000	275600000	LOOP_ID:3570	0	0	0	0	1	0	0	0	0	0	0
Chr1	275460000	275470000	LOOP_ID:3570	0	1	0	0	0	1	1	0	0	0	0
Chr1	271580000	271590000	LOOP_ID:3571	1	0	0	0	0	0	0	0	0	0	0
Chr1	271450000	271460000	LOOP_ID:3571	1	0	0	0	0	0	0	0	0	0	0
Chr1	265460000	265470000	LOOP_ID:3572	0	0	0	0	0	0	0	1	0	0	0
Chr1	265350000	265360000	LOOP_ID:3572	1	0	0	0	0	0	0	0	0	0	0
Chr1	256720000	256730000	LOOP_ID:3573	0	0	0	0	0	0	0	1	0	0	0
Chr1	256640000	256650000	LOOP_ID:3573	0	0	0	0	0	1	1	0	0	0	0
Chr1	243100000	243110000	LOOP_ID:3574	0	1	0	0	0	0	0	0	0	0	0
Chr1	243020000	243030000	LOOP_ID:3574	0	2	0	0	0	0	0	2	0	0	0
Chr1	220120000	220130000	LOOP_ID:3575	0	1	0	0	0	0	0	0	0	0	0
Chr1	220210000	220220000	LOOP_ID:3575	0	1	0	0	0	0	0	0	0	0	0
Chr1	193250000	193260000	LOOP_ID:3576	0	0	0	0	1	1	0	0	0	0	0
Chr1	193340000	193350000	LOOP_ID:3576	0	0	0	0	1	12	0	0	0	0	0
Chr1	166760000	166770000	LOOP_ID:3577	0	1	0	0	0	0	0	0	0	0	0
Chr1	166900000	166910000	LOOP_ID:3577	0	0	0	0	0	0	0	1	0	0	0
Chr1	148690000	148700000	LOOP_ID:3578	0	0	0	0	0	0	0	1	0	0	0
Chr1	148770000	148780000	LOOP_ID:3578	1	0	0	0	0	0	0	0	0	0	0
Chr1	104980000	104990000	LOOP_ID:3579	0	0	0	0	0	2	2	0	0	0	0
Chr1	104850000	104860000	LOOP_ID:3579	0	0	0	0	1	2	0	0	0	0	0
Chr1	97110000	97120000	LOOP_ID:3580	0	0	0	1	0	2	0	0	0	0	0
Chr1	97310000	97320000	LOOP_ID:3580	0	0	0	0	1	4	0	0	0	0	0
Chr1	82740000	82750000	LOOP_ID:3581	1	0	0	0	0	0	0	0	0	0	0
Chr1	82800000	82810000	LOOP_ID:3581	1	0	0	0	0	0	0	0	0	0	0
Chr1	72270000	72280000	LOOP_ID:3582	1	0	0	0	0	0	0	0	0	0	0
Chr1	72220000	72230000	LOOP_ID:3582	0	0	0	0	0	1	1	0	0	0	0
Chr1	58270000	58280000	LOOP_ID:3583	0	0	0	0	1	1	0	0	0	0	0
Chr1	58180000	58190000	LOOP_ID:3583	0	1	0	0	0	0	0	0	0	0	0
Chr1	51490000	51500000	LOOP_ID:3584	0	1	0	0	0	0	0	0	0	0	0
Chr1	51600000	51610000	LOOP_ID:3584	0	0	0	0	0	3	3	0	0	0	1
Chr1	43720000	43730000	LOOP_ID:3585	0	0	0	1	0	1	0	0	0	0	0
Chr1	43570000	43580000	LOOP_ID:3585	0	0	0	0	0	0	0	1	0	0	0
Chr1	41010000	41020000	LOOP_ID:3586	0	1	0	0	0	0	0	1	0	0	0
Chr1	40940000	40950000	LOOP_ID:3586	0	0	0	0	1	3	0	0	0	0	0
Chr1	35890000	35900000	LOOP_ID:3587	1	0	0	0	0	0	0	0	0	0	0
Chr1	35780000	35790000	LOOP_ID:3587	0	0	0	0	0	0	0	1	0	0	0
Chr1	31360000	31370000	LOOP_ID:3588	0	0	0	0	0	4	4	0	0	0	0
Chr1	31510000	31520000	LOOP_ID:3588	0	0	0	0	0	1	1	0	0	1	0
Chr1	23110000	23120000	LOOP_ID:3589	0	0	0	0	2	1	0	1	0	0	0
Chr1	23020000	23030000	LOOP_ID:3589	0	0	0	0	2	1	0	0	0	0	0
Chr1	11580000	11590000	LOOP_ID:3590	0	0	0	0	0	0	0	1	0	0	0
Chr1	11490000	11500000	LOOP_ID:3590	0	0	0	0	0	0	0	2	0	0	0
Chr1	8040000	8050000	LOOP_ID:3591	0	0	0	0	0	3	0	0	0	0	0
Chr1	7990000	8000000	LOOP_ID:3591	0	1	0	0	0	0	0	1	0	0	0
Chr1	4910000	4920000	LOOP_ID:3592	0	0	0	0	1	0	0	0	0	0	0
Chr1	4970000	4980000	LOOP_ID:3592	0	1	0	0	0	0	0	0	0	0	0
Chr1	4340000	4350000	LOOP_ID:3593	0	1	0	0	0	0	0	1	0	0	0
Chr1	4420000	4430000	LOOP_ID:3593	0	1	0	0	0	0	0	1	0	0	0
Chr1	300500000	300510000	LOOP_ID:3594	0	0	0	1	0	1	0	0	0	0	0
Chr1	300610000	300620000	LOOP_ID:3594	0	2	0	0	1	2	0	0	0	0	0
Chr1	293910000	293920000	LOOP_ID:3595	1	0	0	0	0	0	0	0	0	0	0
Chr1	293860000	293870000	LOOP_ID:3595	1	0	0	0	0	0	0	0	0	0	0
Chr1	291830000	291840000	LOOP_ID:3596	0	2	0	0	0	0	0	0	0	0	0
Chr1	292040000	292050000	LOOP_ID:3596	0	1	0	0	1	1	0	1	0	0	0
Chr1	275680000	275690000	LOOP_ID:3597	0	0	0	0	1	1	0	0	0	0	0
Chr1	275610000	275620000	LOOP_ID:3597	0	1	0	0	0	0	0	0	0	0	0
Chr1	265610000	265620000	LOOP_ID:3598	0	0	0	0	2	1	0	0	0	0	0
Chr1	265730000	265740000	LOOP_ID:3598	0	1	0	0	0	0	0	0	0	0	0
Chr1	263980000	263990000	LOOP_ID:3599	0	0	0	0	1	3	0	0	0	0	0
Chr1	263880000	263890000	LOOP_ID:3599	0	2	0	0	0	0	0	0	0	0	0
Chr1	253020000	253030000	LOOP_ID:3600	0	0	0	0	0	0	0	1	0	0	0
Chr1	253160000	253170000	LOOP_ID:3600	0	1	0	0	0	0	0	0	0	0	0
Chr1	252250000	252260000	LOOP_ID:3601	0	1	0	0	0	0	0	0	0	0	0
Chr1	249980000	249990000	LOOP_ID:3602	0	0	0	0	0	0	0	1	0	0	0
Chr1	250030000	250040000	LOOP_ID:3602	0	1	0	0	1	0	0	0	0	0	0
Chr1	242330000	242340000	LOOP_ID:3603	0	1	0	0	0	0	0	0	0	0	0
Chr1	242400000	242410000	LOOP_ID:3603	0	0	0	0	1	1	0	0	0	1	0
Chr1	237620000	237630000	LOOP_ID:3604	0	1	0	0	0	0	0	0	0	0	0
Chr1	237680000	237690000	LOOP_ID:3604	0	0	0	0	0	0	0	1	0	0	0
Chr1	231860000	231870000	LOOP_ID:3605	0	0	0	0	1	2	0	0	0	0	0
Chr1	231810000	231820000	LOOP_ID:3605	0	1	0	0	0	0	0	0	0	0	0
Chr1	231860000	231870000	LOOP_ID:3606	0	0	0	0	1	2	0	0	0	0	0
Chr1	231680000	231690000	LOOP_ID:3606	0	0	0	0	0	2	2	0	0	0	0
Chr1	224770000	224780000	LOOP_ID:3607	0	0	0	0	1	0	0	0	0	0	0
Chr1	224840000	224850000	LOOP_ID:3607	1	0	0	0	0	0	0	0	0	0	0
Chr1	223440000	223450000	LOOP_ID:3608	0	0	0	0	1	1	0	0	0	0	0
Chr1	223540000	223550000	LOOP_ID:3608	0	0	0	1	0	0	0	0	0	0	0
Chr1	218700000	218710000	LOOP_ID:3609	1	0	0	0	0	0	0	0	0	0	0
Chr1	218780000	218790000	LOOP_ID:3609	1	0	0	0	0	0	0	0	0	0	0
Chr1	217640000	217650000	LOOP_ID:3610	0	1	0	0	0	0	0	0	0	0	0
Chr1	217690000	217700000	LOOP_ID:3610	0	1	0	0	0	0	0	0	0	0	0
Chr1	216700000	216710000	LOOP_ID:3611	1	0	0	0	0	0	0	0	0	0	0
Chr1	216750000	216760000	LOOP_ID:3611	1	0	0	0	0	0	0	0	0	0	0
Chr1	216440000	216450000	LOOP_ID:3612	1	0	0	0	0	0	0	0	0	0	0
Chr1	216640000	216650000	LOOP_ID:3612	0	0	0	0	0	0	0	1	0	0	0
Chr1	211480000	211490000	LOOP_ID:3613	1	0	0	0	0	0	0	0	0	0	0
Chr1	211700000	211710000	LOOP_ID:3613	0	0	0	0	0	0	0	1	0	0	0
Chr1	184630000	184640000	LOOP_ID:3614	0	2	0	0	0	1	0	0	0	0	0
Chr1	184430000	184440000	LOOP_ID:3614	0	0	0	0	1	0	0	0	0	0	0
Chr1	176520000	176530000	LOOP_ID:3615	1	0	0	0	0	0	0	0	0	0	0
Chr1	176350000	176360000	LOOP_ID:3615	0	0	0	0	1	3	0	0	0	0	0
Chr1	172550000	172560000	LOOP_ID:3616	0	0	0	0	1	0	0	0	0	0	0
Chr1	172450000	172460000	LOOP_ID:3616	0	0	0	0	1	9	0	0	0	0	0
Chr1	163160000	163170000	LOOP_ID:3617	0	1	0	0	0	0	0	0	0	0	0
Chr1	163220000	163230000	LOOP_ID:3617	1	0	0	0	0	0	0	0	0	0	0
Chr1	153200000	153210000	LOOP_ID:3618	1	0	0	0	0	0	0	0	0	0	0
Chr1	153150000	153160000	LOOP_ID:3618	1	0	0	0	0	0	0	0	0	0	0
Chr1	150480000	150490000	LOOP_ID:3619	0	0	0	0	0	1	1	0	0	0	1
Chr1	150610000	150620000	LOOP_ID:3619	1	0	0	0	0	0	0	0	0	0	0
Chr1	149350000	149360000	LOOP_ID:3620	0	0	0	0	1	1	0	0	0	0	0
Chr1	149450000	149460000	LOOP_ID:3620	0	0	0	0	0	2	2	0	0	0	0
Chr1	107990000	108000000	LOOP_ID:3621	0	1	0	0	0	0	0	0	0	0	0
Chr1	107920000	107930000	LOOP_ID:3621	1	0	0	0	0	0	0	0	0	0	0
Chr1	107760000	107770000	LOOP_ID:3622	0	0	0	0	1	2	0	0	0	0	0
Chr1	107680000	107690000	LOOP_ID:3622	0	0	0	0	1	1	0	0	0	0	0
Chr1	105700000	105710000	LOOP_ID:3623	0	0	0	0	0	0	0	1	0	0	0
Chr1	105550000	105560000	LOOP_ID:3623	0	0	0	0	1	4	2	0	0	0	0
Chr1	101380000	101390000	LOOP_ID:3624	0	0	0	0	0	1	1	0	0	0	1
Chr1	101330000	101340000	LOOP_ID:3624	1	0	0	0	0	0	0	0	0	0	0
Chr1	93300000	93310000	LOOP_ID:3625	0	0	0	0	0	2	2	0	0	0	0
Chr1	93190000	93200000	LOOP_ID:3625	0	1	0	0	0	0	0	0	0	0	0
Chr1	67340000	67350000	LOOP_ID:3626	1	0	0	0	0	0	0	0	0	0	0
Chr1	67430000	67440000	LOOP_ID:3626	0	1	0	0	0	0	0	0	0	0	0
Chr1	64850000	64860000	LOOP_ID:3627	0	0	0	2	0	1	0	0	0	0	0
Chr1	64980000	64990000	LOOP_ID:3627	0	1	0	0	0	0	0	0	0	0	0
Chr1	59340000	59350000	LOOP_ID:3628	1	0	0	0	0	0	0	0	0	0	0
Chr1	59400000	59410000	LOOP_ID:3628	0	1	0	0	0	0	0	0	0	0	0
Chr1	55930000	55940000	LOOP_ID:3629	0	1	0	0	0	0	0	0	0	0	0
Chr1	55780000	55790000	LOOP_ID:3629	0	1	0	0	0	0	0	0	0	0	0
Chr1	52740000	52750000	LOOP_ID:3630	0	1	0	0	0	0	0	0	0	0	0
Chr1	52670000	52680000	LOOP_ID:3630	0	1	0	0	0	0	0	0	0	0	0
Chr1	46560000	46570000	LOOP_ID:3631	0	0	0	0	0	0	0	1	0	0	0
Chr1	46490000	46500000	LOOP_ID:3631	0	0	0	0	1	5	0	1	0	0	0
Chr1	40090000	40100000	LOOP_ID:3632	0	0	0	0	0	0	0	2	0	0	0
Chr1	39750000	39760000	LOOP_ID:3632	0	1	0	0	0	0	0	1	0	0	0
Chr1	38900000	38910000	LOOP_ID:3633	0	1	0	0	0	0	0	0	0	0	0
Chr1	38730000	38740000	LOOP_ID:3633	0	1	0	0	0	0	0	0	0	0	0
Chr1	38680000	38690000	LOOP_ID:3634	0	0	0	1	1	1	0	0	0	0	0
Chr1	38730000	38740000	LOOP_ID:3634	0	1	0	0	0	0	0	0	0	0	0
Chr1	38690000	38700000	LOOP_ID:3635	0	0	0	0	1	1	0	0	0	0	0
Chr1	38590000	38600000	LOOP_ID:3635	0	0	0	0	0	0	0	1	0	0	0
Chr1	37680000	37690000	LOOP_ID:3636	0	0	0	0	0	0	0	1	0	0	0
Chr1	37760000	37770000	LOOP_ID:3636	0	1	0	0	0	0	0	0	0	0	0
Chr1	35200000	35210000	LOOP_ID:3637	0	0	0	0	0	0	0	1	0	0	0
Chr1	35130000	35140000	LOOP_ID:3637	0	1	0	0	0	0	0	0	0	0	0
Chr1	24960000	24970000	LOOP_ID:3638	0	0	0	0	0	0	0	1	0	0	0
Chr1	25040000	25050000	LOOP_ID:3638	0	0	0	0	0	2	2	0	0	0	0
Chr1	17530000	17540000	LOOP_ID:3639	0	1	0	0	0	0	0	0	0	0	0
Chr1	17430000	17440000	LOOP_ID:3639	0	0	0	0	0	2	2	0	0	0	0
Chr1	15500000	15510000	LOOP_ID:3640	0	0	0	0	0	0	0	1	0	0	0
Chr1	15580000	15590000	LOOP_ID:3640	0	1	0	0	0	0	0	0	0	0	0
Chr1	12630000	12640000	LOOP_ID:3641	0	0	0	0	0	0	0	1	0	0	0
Chr1	12680000	12690000	LOOP_ID:3641	0	1	0	0	0	0	0	0	0	0	0
Chr1	5200000	5210000	LOOP_ID:3642	0	0	0	0	1	4	0	0	0	0	0
Chr1	5330000	5340000	LOOP_ID:3642	0	1	0	0	0	0	0	1	0	0	0
Chr1	2280000	2290000	LOOP_ID:3643	0	1	0	0	0	0	0	0	0	0	0
Chr1	2160000	2170000	LOOP_ID:3643	0	0	0	0	0	0	0	1	0	0	0
Chr1	303450000	303460000	LOOP_ID:3644	0	1	0	0	0	0	0	1	0	0	0
Chr1	303400000	303410000	LOOP_ID:3644	0	0	0	0	1	1	0	0	0	0	0
Chr1	294740000	294750000	LOOP_ID:3645	0	1	0	0	0	0	0	0	0	0	0
Chr1	294870000	294880000	LOOP_ID:3645	0	1	0	0	0	0	0	0	0	0	0
Chr1	291520000	291530000	LOOP_ID:3646	1	0	0	0	0	0	0	0	0	0	0
Chr1	290940000	290950000	LOOP_ID:3647	0	0	0	0	0	0	0	1	0	0	0
Chr1	291050000	291060000	LOOP_ID:3647	0	1	0	0	0	0	0	0	0	0	0
Chr1	290050000	290060000	LOOP_ID:3648	0	0	0	0	0	1	1	0	0	0	0
Chr1	290140000	290150000	LOOP_ID:3648	1	0	0	0	0	0	0	0	0	0	0
Chr1	285930000	285940000	LOOP_ID:3649	0	2	0	0	0	0	0	0	0	0	0
Chr1	286050000	286060000	LOOP_ID:3649	1	0	0	0	0	0	0	0	0	0	0
Chr1	285020000	285030000	LOOP_ID:3650	0	0	0	0	1	8	0	0	0	0	0
Chr1	285130000	285140000	LOOP_ID:3650	0	1	0	0	0	0	0	0	0	0	0
Chr1	281330000	281340000	LOOP_ID:3651	0	0	0	1	0	1	0	0	0	0	0
Chr1	281280000	281290000	LOOP_ID:3651	0	1	0	0	0	0	0	1	0	0	0
Chr1	278530000	278540000	LOOP_ID:3652	0	0	0	0	1	2	0	0	0	0	0
Chr1	278670000	278680000	LOOP_ID:3652	1	0	0	0	0	0	0	0	0	0	0
Chr1	272220000	272230000	LOOP_ID:3653	1	0	0	0	0	0	0	0	0	0	0
Chr1	272330000	272340000	LOOP_ID:3653	0	1	0	0	0	0	0	0	0	0	0
Chr1	265090000	265100000	LOOP_ID:3654	0	0	0	0	1	1	0	0	0	0	0
Chr1	265210000	265220000	LOOP_ID:3654	0	1	0	0	0	0	0	0	0	0	0
Chr1	263680000	263690000	LOOP_ID:3655	0	1	0	0	0	2	2	0	0	1	0
Chr1	263620000	263630000	LOOP_ID:3655	0	2	0	0	0	0	0	0	0	0	0
Chr1	262590000	262600000	LOOP_ID:3656	0	0	0	0	1	1	0	0	0	0	0
Chr1	262650000	262660000	LOOP_ID:3656	0	0	0	0	0	0	0	1	0	0	0
Chr1	258170000	258180000	LOOP_ID:3657	0	0	0	0	1	0	0	0	0	0	0
Chr1	258360000	258370000	LOOP_ID:3657	0	0	0	0	1	0	0	0	0	0	0
Chr1	246350000	246360000	LOOP_ID:3658	0	0	0	0	1	1	0	0	0	0	0
Chr1	246560000	246570000	LOOP_ID:3658	0	0	0	0	0	1	0	0	0	0	0
Chr1	243730000	243740000	LOOP_ID:3659	0	1	0	0	0	0	0	0	0	0	0
Chr1	243610000	243620000	LOOP_ID:3659	0	1	0	0	0	0	0	0	0	0	0
Chr1	243200000	243210000	LOOP_ID:3660	0	1	0	0	0	0	0	1	0	0	0
Chr1	243610000	243620000	LOOP_ID:3660	0	1	0	0	0	0	0	0	0	0	0
Chr1	242140000	242150000	LOOP_ID:3661	0	0	0	0	1	2	0	0	0	0	0
Chr1	242000000	242010000	LOOP_ID:3661	0	1	0	0	0	0	0	0	0	0	0
Chr1	241070000	241080000	LOOP_ID:3662	0	0	0	0	1	7	0	0	0	0	0
Chr1	241210000	241220000	LOOP_ID:3662	0	1	0	0	0	0	0	0	0	0	0
Chr1	239720000	239730000	LOOP_ID:3663	0	1	0	0	1	1	0	0	0	0	0
Chr1	239880000	239890000	LOOP_ID:3663	1	0	0	0	0	0	0	0	0	0	0
Chr1	237510000	237520000	LOOP_ID:3664	0	0	0	0	1	1	0	0	0	0	0
Chr1	237440000	237450000	LOOP_ID:3664	0	1	0	0	0	0	0	0	0	0	0
Chr1	234070000	234080000	LOOP_ID:3665	0	0	0	0	1	1	0	0	0	0	0
Chr1	234340000	234350000	LOOP_ID:3665	0	1	0	0	0	2	2	0	0	0	0
Chr1	233550000	233560000	LOOP_ID:3666	0	1	0	0	0	0	0	0	0	0	0
Chr1	233710000	233720000	LOOP_ID:3666	0	0	0	1	1	1	0	0	0	0	0
Chr1	230710000	230720000	LOOP_ID:3667	0	0	0	0	1	0	0	0	0	0	0
Chr1	230660000	230670000	LOOP_ID:3667	0	1	0	0	0	0	0	1	0	0	0
Chr1	219630000	219640000	LOOP_ID:3668	0	1	0	0	0	0	0	0	0	0	0
Chr1	219760000	219770000	LOOP_ID:3668	0	2	0	0	0	0	0	0	0	0	0
Chr1	217830000	217840000	LOOP_ID:3669	0	0	0	0	0	0	0	1	0	0	0
Chr1	217700000	217710000	LOOP_ID:3669	0	1	0	0	0	0	0	0	0	0	0
Chr1	209620000	209630000	LOOP_ID:3670	0	0	0	0	0	0	0	2	0	0	0
Chr1	209720000	209730000	LOOP_ID:3670	0	0	0	0	1	2	0	0	0	0	0
Chr1	201940000	201950000	LOOP_ID:3671	0	0	0	1	0	1	0	0	0	0	0
Chr1	201870000	201880000	LOOP_ID:3671	0	0	0	0	0	2	2	1	0	0	0
Chr1	181580000	181590000	LOOP_ID:3672	0	1	0	0	0	0	0	1	0	0	0
Chr1	181310000	181320000	LOOP_ID:3672	0	1	0	0	1	1	0	0	0	0	0
Chr1	179820000	179830000	LOOP_ID:3673	1	0	0	0	0	0	0	0	0	0	0
Chr1	175370000	175380000	LOOP_ID:3674	0	0	0	0	0	0	0	0	0	1	0
Chr1	175170000	175180000	LOOP_ID:3674	0	0	0	0	0	1	0	0	0	0	0
Chr1	151020000	151030000	LOOP_ID:3675	0	1	0	0	0	0	0	0	0	0	0
Chr1	151220000	151230000	LOOP_ID:3675	0	1	0	0	0	0	0	1	0	0	0
Chr1	109740000	109750000	LOOP_ID:3676	0	0	0	1	0	1	0	0	0	0	0
Chr1	109840000	109850000	LOOP_ID:3676	0	0	0	0	0	1	1	0	0	0	1
Chr1	108590000	108600000	LOOP_ID:3677	0	0	0	0	0	0	0	1	0	0	0
Chr1	108660000	108670000	LOOP_ID:3677	0	0	0	0	1	3	0	0	0	0	0
Chr1	104090000	104100000	LOOP_ID:3678	0	0	0	0	0	0	0	1	0	0	0
Chr1	104040000	104050000	LOOP_ID:3678	1	0	0	0	0	0	0	0	0	0	0
Chr1	97710000	97720000	LOOP_ID:3679	0	0	0	0	0	1	1	0	0	0	0
Chr1	97760000	97770000	LOOP_ID:3679	1	0	0	0	0	0	0	0	0	0	0
Chr1	95010000	95020000	LOOP_ID:3680	0	0	0	0	0	2	2	1	0	0	0
Chr1	94940000	94950000	LOOP_ID:3680	0	0	0	0	1	3	0	0	0	0	0
Chr1	79450000	79460000	LOOP_ID:3681	1	0	0	0	0	0	0	0	0	0	0
Chr1	79500000	79510000	LOOP_ID:3681	0	0	0	0	0	0	0	1	0	0	0
Chr1	72900000	72910000	LOOP_ID:3682	0	0	0	0	1	2	0	0	0	0	0
Chr1	73070000	73080000	LOOP_ID:3682	0	0	0	0	0	1	0	0	0	0	0
Chr1	70350000	70360000	LOOP_ID:3683	1	0	0	0	0	0	0	0	0	0	0
Chr1	70440000	70450000	LOOP_ID:3683	0	0	0	0	0	0	0	1	0	0	0
Chr1	66500000	66510000	LOOP_ID:3684	0	1	0	0	0	0	0	0	0	0	0
Chr1	66390000	66400000	LOOP_ID:3684	0	0	0	0	0	2	0	0	0	0	0
Chr1	65990000	66000000	LOOP_ID:3685	0	0	0	0	1	1	0	0	0	0	0
Chr1	66240000	66250000	LOOP_ID:3685	0	1	0	0	0	0	0	1	0	0	0
Chr1	57990000	58000000	LOOP_ID:3686	0	0	0	0	0	0	0	1	0	0	0
Chr1	57820000	57830000	LOOP_ID:3686	0	0	0	0	0	0	0	1	0	0	0
Chr1	55780000	55790000	LOOP_ID:3687	0	1	0	0	0	0	0	0	0	0	0
Chr1	55710000	55720000	LOOP_ID:3687	0	1	0	0	0	0	0	0	0	0	0
Chr1	52870000	52880000	LOOP_ID:3688	0	1	0	0	0	0	0	0	0	0	0
Chr1	52940000	52950000	LOOP_ID:3688	0	0	0	0	1	1	0	0	0	0	0
Chr1	50390000	50400000	LOOP_ID:3689	0	0	0	0	0	1	1	0	0	0	0
Chr1	50230000	50240000	LOOP_ID:3689	0	1	0	0	0	0	0	0	0	0	0
Chr1	44340000	44350000	LOOP_ID:3690	0	0	0	0	0	0	0	2	0	0	0
Chr1	44170000	44180000	LOOP_ID:3690	0	0	0	0	0	1	0	1	0	0	0
Chr1	42570000	42580000	LOOP_ID:3691	0	1	0	0	0	0	0	0	0	0	0
Chr1	42450000	42460000	LOOP_ID:3691	0	0	0	1	1	2	0	0	0	0	0
Chr1	28480000	28490000	LOOP_ID:3692	0	0	0	0	0	0	0	1	0	0	0
Chr1	28570000	28580000	LOOP_ID:3692	0	0	0	0	0	2	0	0	0	0	0
Chr1	28400000	28410000	LOOP_ID:3693	0	0	0	0	0	0	0	1	0	0	0
Chr1	28570000	28580000	LOOP_ID:3693	0	0	0	0	0	2	0	0	0	0	0
Chr1	14850000	14860000	LOOP_ID:3694	1	0	0	0	0	0	0	0	0	0	0
Chr1	14750000	14760000	LOOP_ID:3694	0	2	0	0	0	0	0	0	0	0	0
Chr1	11970000	11980000	LOOP_ID:3695	0	0	0	0	0	0	0	1	0	0	0
Chr1	12070000	12080000	LOOP_ID:3695	0	0	0	0	0	0	0	1	0	0	0
Chr1	8700000	8710000	LOOP_ID:3696	0	0	0	0	0	0	0	1	0	0	0
Chr1	8970000	8980000	LOOP_ID:3696	0	0	0	0	0	0	0	1	0	0	0
Chr1	304660000	304670000	LOOP_ID:3697	0	3	0	0	0	0	0	0	0	0	0
Chr1	304580000	304590000	LOOP_ID:3697	0	0	0	1	1	1	0	0	0	0	0
Chr1	299450000	299460000	LOOP_ID:3698	0	0	0	0	0	1	1	0	0	1	0
Chr1	299600000	299610000	LOOP_ID:3698	0	0	0	0	1	1	0	0	0	0	1
Chr1	278700000	278710000	LOOP_ID:3699	0	0	0	0	1	7	2	0	0	0	0
Chr1	278530000	278540000	LOOP_ID:3699	0	0	0	0	1	2	0	0	0	0	0
Chr1	271990000	272000000	LOOP_ID:3700	0	0	0	0	1	3	0	1	0	0	0
Chr1	272220000	272230000	LOOP_ID:3700	1	0	0	0	0	0	0	0	0	0	0
Chr1	269790000	269800000	LOOP_ID:3701	0	0	0	0	1	1	0	0	0	0	0
Chr1	269980000	269990000	LOOP_ID:3701	0	2	0	0	1	1	0	0	0	0	0
Chr1	266010000	266020000	LOOP_ID:3702	0	1	0	0	0	0	0	0	0	0	0
Chr1	265950000	265960000	LOOP_ID:3702	1	0	0	0	0	0	0	0	0	0	0
Chr1	262090000	262100000	LOOP_ID:3703	0	0	0	0	0	0	0	1	0	0	0
Chr1	262140000	262150000	LOOP_ID:3703	1	0	0	0	0	0	0	0	0	0	0
Chr1	256000000	256010000	LOOP_ID:3704	0	1	0	0	0	0	0	0	0	0	0
Chr1	255870000	255880000	LOOP_ID:3704	0	0	0	0	0	2	1	0	0	0	0
Chr1	253020000	253030000	LOOP_ID:3705	0	0	0	0	0	0	0	1	0	0	0
Chr1	252960000	252970000	LOOP_ID:3705	1	0	0	0	0	0	0	0	0	0	0
Chr1	250290000	250300000	LOOP_ID:3706	0	0	0	0	1	0	0	0	0	0	0
Chr1	250170000	250180000	LOOP_ID:3706	0	0	0	0	1	1	0	1	0	0	0
Chr1	248570000	248580000	LOOP_ID:3707	0	0	0	0	0	2	2	0	0	0	0
Chr1	248460000	248470000	LOOP_ID:3707	0	2	0	0	0	0	0	1	0	0	0
Chr1	236930000	236940000	LOOP_ID:3708	0	1	0	0	0	0	0	0	0	0	0
Chr1	237050000	237060000	LOOP_ID:3708	0	0	0	0	0	1	1	0	0	0	1
Chr1	232780000	232790000	LOOP_ID:3709	1	0	0	0	0	0	0	0	0	0	0
Chr1	232880000	232890000	LOOP_ID:3709	1	0	0	0	0	0	0	0	0	0	0
Chr1	230440000	230450000	LOOP_ID:3710	0	2	0	0	0	0	0	0	0	0	0
Chr1	230370000	230380000	LOOP_ID:3710	0	0	0	0	1	0	0	0	0	0	0
Chr1	225500000	225510000	LOOP_ID:3711	0	0	0	0	0	0	0	1	0	0	0
Chr1	225360000	225370000	LOOP_ID:3711	0	0	0	0	0	0	0	1	0	0	0
Chr1	223020000	223030000	LOOP_ID:3712	1	0	0	0	0	0	0	0	0	0	0
Chr1	223130000	223140000	LOOP_ID:3712	0	2	0	0	0	0	0	0	0	0	0
Chr1	222590000	222600000	LOOP_ID:3713	0	2	0	0	0	0	0	0	0	0	0
Chr1	222100000	222110000	LOOP_ID:3713	0	1	0	0	0	0	0	0	0	0	0
Chr1	212880000	212890000	LOOP_ID:3714	1	0	0	0	0	0	0	0	0	0	0
Chr1	212950000	212960000	LOOP_ID:3714	1	0	0	0	0	0	0	0	0	0	0
Chr1	210440000	210450000	LOOP_ID:3715	0	1	0	0	0	0	0	0	0	0	0
Chr1	210390000	210400000	LOOP_ID:3715	1	0	0	0	0	0	0	0	0	0	0
Chr1	208940000	208950000	LOOP_ID:3716	0	0	0	0	1	1	0	0	0	0	0
Chr1	209020000	209030000	LOOP_ID:3716	0	1	0	0	0	0	0	0	0	0	0
Chr1	204340000	204350000	LOOP_ID:3717	0	1	0	0	0	0	0	0	0	0	0
Chr1	204240000	204250000	LOOP_ID:3717	0	2	0	0	0	0	0	1	0	0	0
Chr1	199130000	199140000	LOOP_ID:3718	0	0	0	0	1	1	0	1	0	0	0
Chr1	199200000	199210000	LOOP_ID:3718	0	0	0	0	0	2	2	1	0	0	0
Chr1	199020000	199030000	LOOP_ID:3719	0	1	0	0	0	0	0	0	0	0	0
Chr1	198840000	198850000	LOOP_ID:3719	0	0	0	0	1	1	0	0	0	0	0
Chr1	194340000	194350000	LOOP_ID:3720	0	0	0	0	1	3	1	0	0	0	0
Chr1	194540000	194550000	LOOP_ID:3720	1	0	0	0	0	0	0	0	0	0	0
Chr1	192250000	192260000	LOOP_ID:3721	0	1	0	0	0	0	0	0	0	0	0
Chr1	192120000	192130000	LOOP_ID:3721	0	0	0	0	1	4	0	0	0	0	0
Chr1	191080000	191090000	LOOP_ID:3722	0	0	0	0	0	0	0	1	0	0	0
Chr1	190970000	190980000	LOOP_ID:3722	0	1	0	0	0	0	0	0	0	0	0
Chr1	185530000	185540000	LOOP_ID:3723	0	0	0	0	0	0	0	1	0	0	0
Chr1	185480000	185490000	LOOP_ID:3723	1	0	0	0	0	0	0	0	0	0	0
Chr1	180990000	181000000	LOOP_ID:3724	1	0	0	0	0	0	0	0	0	0	0
Chr1	181150000	181160000	LOOP_ID:3724	0	0	0	0	0	0	0	1	0	0	0
Chr1	163440000	163450000	LOOP_ID:3725	0	0	0	0	0	2	2	0	0	0	0
Chr1	163240000	163250000	LOOP_ID:3725	0	0	0	0	0	0	0	1	0	0	0
Chr1	157510000	157520000	LOOP_ID:3726	0	1	0	0	0	1	1	0	0	1	0
Chr1	157400000	157410000	LOOP_ID:3726	1	0	0	0	0	0	0	0	0	0	0
Chr1	150490000	150500000	LOOP_ID:3727	1	0	0	0	0	0	0	0	0	0	0
Chr1	150540000	150550000	LOOP_ID:3727	1	0	0	0	0	0	0	0	0	0	0
Chr1	142150000	142160000	LOOP_ID:3728	0	0	0	0	0	1	1	0	0	1	0
Chr1	142030000	142040000	LOOP_ID:3728	0	1	0	0	0	0	0	1	0	0	0
Chr1	120930000	120940000	LOOP_ID:3729	0	0	0	0	0	1	1	0	0	0	0
Chr1	120810000	120820000	LOOP_ID:3729	0	1	0	0	0	0	0	0	0	0	0
Chr1	113960000	113970000	LOOP_ID:3730	1	0	0	0	0	0	0	0	0	0	0
Chr1	113910000	113920000	LOOP_ID:3730	1	0	0	0	0	0	0	0	0	0	0
Chr1	109790000	109800000	LOOP_ID:3731	1	0	0	0	0	0	0	0	0	0	0
Chr1	109740000	109750000	LOOP_ID:3731	0	0	0	1	0	1	0	0	0	0	0
Chr1	108280000	108290000	LOOP_ID:3732	0	1	0	0	0	0	0	0	0	0	0
Chr1	108200000	108210000	LOOP_ID:3732	0	0	0	0	0	0	0	1	0	0	0
Chr1	87650000	87660000	LOOP_ID:3733	0	0	0	0	0	0	0	1	0	0	0
Chr1	87600000	87610000	LOOP_ID:3733	1	0	0	0	0	0	0	0	0	0	0
Chr1	83550000	83560000	LOOP_ID:3734	0	0	0	0	0	1	1	0	0	0	0
Chr1	83650000	83660000	LOOP_ID:3734	0	1	0	0	0	1	1	0	0	0	1
Chr1	77170000	77180000	LOOP_ID:3735	0	1	0	0	0	0	0	0	0	0	0
Chr1	77380000	77390000	LOOP_ID:3735	1	0	0	0	0	0	0	0	0	0	0
Chr1	77060000	77070000	LOOP_ID:3736	0	0	0	0	0	0	0	1	0	0	0
Chr1	77170000	77180000	LOOP_ID:3736	0	1	0	0	0	0	0	0	0	0	0
Chr1	67220000	67230000	LOOP_ID:3737	0	0	0	0	0	0	0	1	0	0	0
Chr1	67100000	67110000	LOOP_ID:3737	0	0	0	0	0	0	0	1	0	0	0
Chr1	66320000	66330000	LOOP_ID:3738	0	1	0	0	0	0	0	0	0	0	0
Chr1	66250000	66260000	LOOP_ID:3738	0	0	0	0	0	1	0	1	0	0	0
Chr1	61230000	61240000	LOOP_ID:3739	0	1	0	0	0	0	0	0	0	0	0
Chr1	61500000	61510000	LOOP_ID:3739	1	0	0	0	0	0	0	0	0	0	0
Chr1	54250000	54260000	LOOP_ID:3740	0	1	0	0	0	0	0	0	0	0	0
Chr1	54190000	54200000	LOOP_ID:3740	1	0	0	0	0	0	0	0	0	0	0
Chr1	53870000	53880000	LOOP_ID:3741	0	0	0	0	0	1	1	0	0	0	0
Chr1	54020000	54030000	LOOP_ID:3741	0	0	0	0	0	1	1	0	0	0	0
Chr1	52580000	52590000	LOOP_ID:3742	0	0	0	0	1	7	0	0	0	0	0
Chr1	52670000	52680000	LOOP_ID:3742	0	1	0	0	0	0	0	0	0	0	0
Chr1	46170000	46180000	LOOP_ID:3743	0	2	0	0	0	2	0	0	0	0	0
Chr1	44170000	44180000	LOOP_ID:3744	0	0	0	0	0	1	0	1	0	0	0
Chr1	44240000	44250000	LOOP_ID:3744	0	0	0	1	0	1	0	1	0	0	0
Chr1	41370000	41380000	LOOP_ID:3745	0	0	0	0	0	1	1	0	0	0	0
Chr1	41450000	41460000	LOOP_ID:3745	0	1	0	1	0	1	0	0	0	0	0
Chr1	40940000	40950000	LOOP_ID:3746	0	0	0	0	1	3	0	0	0	0	0
Chr1	41080000	41090000	LOOP_ID:3746	0	0	0	1	0	1	0	0	0	0	0
Chr1	40090000	40100000	LOOP_ID:3747	0	0	0	0	0	0	0	2	0	0	0
Chr1	40030000	40040000	LOOP_ID:3747	0	1	0	0	0	0	0	0	0	0	0
Chr1	34650000	34660000	LOOP_ID:3748	0	2	0	0	0	0	0	0	0	0	0
Chr1	34540000	34550000	LOOP_ID:3748	0	1	0	0	1	1	0	0	0	0	0
Chr1	31550000	31560000	LOOP_ID:3749	0	1	0	0	0	0	0	1	0	0	0
Chr1	31680000	31690000	LOOP_ID:3749	0	1	0	0	0	0	0	0	0	0	0
Chr1	23560000	23570000	LOOP_ID:3750	0	1	0	0	0	0	0	0	0	0	0
Chr1	17550000	17560000	LOOP_ID:3751	0	1	0	0	0	0	0	0	0	0	0
Chr1	17610000	17620000	LOOP_ID:3751	0	0	0	0	0	0	0	3	0	0	0
Chr1	16440000	16450000	LOOP_ID:3752	0	1	0	0	0	0	0	0	0	0	0
Chr1	15760000	15770000	LOOP_ID:3753	0	0	0	0	0	2	2	1	0	0	0
Chr1	15960000	15970000	LOOP_ID:3753	0	1	0	0	0	0	0	0	0	0	0
Chr1	12500000	12510000	LOOP_ID:3754	0	1	0	0	0	0	0	0	0	0	0
Chr1	12370000	12380000	LOOP_ID:3754	0	1	0	0	1	0	0	0	0	0	0
Chr1	11630000	11640000	LOOP_ID:3755	1	0	0	0	0	0	0	0	0	0	0
Chr1	11580000	11590000	LOOP_ID:3755	0	0	0	0	0	0	0	1	0	0	0
Chr1	1490000	1500000	LOOP_ID:3756	0	0	0	0	0	0	0	1	0	0	0
Chr1	1230000	1240000	LOOP_ID:3756	0	1	0	0	0	0	0	1	0	0	0
Chr1	304720000	304730000	LOOP_ID:3757	0	1	0	0	0	0	0	0	0	0	0
Chr1	304810000	304820000	LOOP_ID:3757	0	0	0	0	0	0	0	1	0	0	0
Chr1	299450000	299460000	LOOP_ID:3758	0	0	0	0	0	1	1	0	0	1	0
Chr1	299320000	299330000	LOOP_ID:3758	0	1	0	0	0	0	0	0	0	0	0
Chr1	294900000	294910000	LOOP_ID:3759	0	0	0	0	0	2	2	0	0	0	0
Chr1	294960000	294970000	LOOP_ID:3759	0	0	0	0	0	0	0	1	0	0	0
Chr1	292380000	292390000	LOOP_ID:3760	1	0	0	0	0	0	0	0	0	0	0
Chr1	292470000	292480000	LOOP_ID:3760	0	0	0	0	0	1	0	0	0	1	0
Chr1	291270000	291280000	LOOP_ID:3761	0	0	0	0	0	1	1	0	0	0	1
Chr1	291170000	291180000	LOOP_ID:3761	1	0	0	0	0	0	0	0	0	0	0
Chr1	276300000	276310000	LOOP_ID:3762	0	1	0	0	0	0	0	0	0	0	0
Chr1	276490000	276500000	LOOP_ID:3762	1	0	0	0	0	0	0	0	0	0	0
Chr1	273000000	273010000	LOOP_ID:3763	0	0	0	0	0	0	0	1	0	0	0
Chr1	272910000	272920000	LOOP_ID:3763	0	1	0	0	1	1	0	1	0	0	0
Chr1	269560000	269570000	LOOP_ID:3764	0	0	0	0	1	0	0	1	0	0	0
Chr1	269670000	269680000	LOOP_ID:3764	0	1	0	1	0	0	0	0	0	0	0
Chr1	261830000	261840000	LOOP_ID:3765	0	0	0	0	0	0	0	1	0	0	0
Chr1	258030000	258040000	LOOP_ID:3766	0	0	0	0	1	0	0	0	0	0	0
Chr1	257970000	257980000	LOOP_ID:3766	0	0	0	0	0	0	0	1	0	0	0
Chr1	247470000	247480000	LOOP_ID:3767	0	1	0	0	0	0	0	0	0	0	0
Chr1	247650000	247660000	LOOP_ID:3767	0	0	0	0	0	0	0	1	0	0	0
Chr1	247440000	247450000	LOOP_ID:3768	0	1	0	0	0	0	0	1	0	0	0
Chr1	247650000	247660000	LOOP_ID:3768	0	0	0	0	0	0	0	1	0	0	0
Chr1	246210000	246220000	LOOP_ID:3769	0	0	0	0	0	1	1	0	0	0	1
Chr1	246070000	246080000	LOOP_ID:3769	0	1	0	0	0	0	0	0	0	0	0
Chr1	236250000	236260000	LOOP_ID:3770	0	0	0	0	1	0	0	0	0	0	0
Chr1	236340000	236350000	LOOP_ID:3770	0	0	0	0	0	0	0	1	0	0	0
Chr1	233910000	233920000	LOOP_ID:3771	0	0	0	0	0	2	2	0	0	0	0
Chr1	234070000	234080000	LOOP_ID:3771	0	0	0	0	1	1	0	0	0	0	0
Chr1	232990000	233000000	LOOP_ID:3772	0	1	0	0	0	0	0	0	0	0	0
Chr1	231450000	231460000	LOOP_ID:3773	0	1	0	0	0	0	0	0	0	0	0
Chr1	231550000	231560000	LOOP_ID:3773	0	1	0	0	0	0	0	0	0	0	0
Chr1	231340000	231350000	LOOP_ID:3774	0	0	0	0	0	0	0	1	0	0	0
Chr1	231200000	231210000	LOOP_ID:3774	0	2	0	0	0	0	0	0	0	0	0
Chr1	228430000	228440000	LOOP_ID:3775	0	0	0	0	0	1	0	0	0	0	0
Chr1	228550000	228560000	LOOP_ID:3775	0	1	0	0	0	0	0	0	0	0	0
Chr1	223230000	223240000	LOOP_ID:3776	0	0	0	0	0	0	0	1	0	0	0
Chr1	223130000	223140000	LOOP_ID:3776	0	2	0	0	0	0	0	0	0	0	0
Chr1	220970000	220980000	LOOP_ID:3777	0	0	0	0	1	1	0	0	0	0	0
Chr1	220860000	220870000	LOOP_ID:3777	1	0	0	0	0	0	0	0	0	0	0
Chr1	217250000	217260000	LOOP_ID:3778	0	2	0	0	0	0	0	0	0	0	0
Chr1	217180000	217190000	LOOP_ID:3778	0	0	0	0	1	1	0	0	0	0	0
Chr1	213030000	213040000	LOOP_ID:3779	1	0	0	0	0	0	0	0	0	0	0
Chr1	213120000	213130000	LOOP_ID:3779	0	2	0	0	0	0	0	0	0	0	0
Chr1	208070000	208080000	LOOP_ID:3780	0	1	0	0	0	0	0	1	0	0	0
Chr1	208220000	208230000	LOOP_ID:3780	0	0	0	0	1	1	0	0	0	0	0
Chr1	200160000	200170000	LOOP_ID:3781	0	0	0	0	0	0	0	1	0	0	0
Chr1	200050000	200060000	LOOP_ID:3781	0	1	0	0	0	0	0	0	0	0	0
Chr1	194530000	194540000	LOOP_ID:3782	1	0	0	0	0	0	0	0	0	0	0
Chr1	194370000	194380000	LOOP_ID:3782	0	0	0	0	1	1	0	0	0	0	0
Chr1	192670000	192680000	LOOP_ID:3783	0	0	0	0	0	1	0	1	0	0	0
Chr1	192750000	192760000	LOOP_ID:3783	0	1	0	0	0	0	0	0	0	0	0
Chr1	183230000	183240000	LOOP_ID:3784	0	0	0	0	0	0	0	1	0	0	0
Chr1	183180000	183190000	LOOP_ID:3784	1	0	0	0	0	0	0	0	0	0	0
Chr1	182800000	182810000	LOOP_ID:3785	0	1	0	1	1	1	0	0	0	0	0
Chr1	182700000	182710000	LOOP_ID:3785	0	1	0	0	0	0	0	1	0	0	0
Chr1	172060000	172070000	LOOP_ID:3786	0	0	0	0	0	0	0	1	0	0	0
Chr1	172150000	172160000	LOOP_ID:3786	0	0	0	0	0	2	2	0	0	0	1
Chr1	158210000	158220000	LOOP_ID:3787	0	0	0	0	0	1	1	0	0	0	0
Chr1	158270000	158280000	LOOP_ID:3787	0	0	0	0	0	0	0	2	0	0	0
Chr1	149690000	149700000	LOOP_ID:3788	0	1	0	0	0	0	0	0	0	0	0
Chr1	149610000	149620000	LOOP_ID:3788	0	0	0	0	1	1	0	0	0	0	0
Chr1	141510000	141520000	LOOP_ID:3789	1	0	0	0	0	0	0	0	0	0	0
Chr1	141690000	141700000	LOOP_ID:3789	1	0	0	0	0	0	0	0	0	0	0
Chr1	123430000	123440000	LOOP_ID:3790	0	0	0	0	0	0	0	1	0	0	0
Chr1	123920000	123930000	LOOP_ID:3790	1	0	0	0	0	0	0	0	0	0	0
Chr1	108710000	108720000	LOOP_ID:3791	0	0	0	0	2	1	0	0	0	0	0
Chr1	109040000	109050000	LOOP_ID:3791	0	1	0	1	0	1	0	0	0	0	0
Chr1	99310000	99320000	LOOP_ID:3792	0	1	0	0	0	0	0	0	0	0	0
Chr1	99770000	99780000	LOOP_ID:3792	0	1	0	0	0	1	1	0	0	0	0
Chr1	94190000	94200000	LOOP_ID:3793	1	0	0	0	0	0	0	0	0	0	0
Chr1	94310000	94320000	LOOP_ID:3793	1	0	0	0	0	0	0	0	0	0	0
Chr1	91620000	91630000	LOOP_ID:3794	0	0	0	0	1	1	0	0	0	0	0
Chr1	91360000	91370000	LOOP_ID:3794	0	0	0	0	0	1	1	0	0	0	0
Chr1	81800000	81810000	LOOP_ID:3795	0	0	0	1	1	3	0	0	0	0	0
Chr1	82100000	82110000	LOOP_ID:3795	0	0	0	0	1	1	0	0	0	0	0
Chr1	80740000	80750000	LOOP_ID:3796	0	0	0	0	0	1	1	0	0	0	0
Chr1	80550000	80560000	LOOP_ID:3796	0	0	0	0	0	0	0	1	0	0	0
Chr1	76170000	76180000	LOOP_ID:3797	0	0	0	0	0	1	1	0	0	0	0
Chr1	75900000	75910000	LOOP_ID:3797	0	1	0	0	0	0	0	1	0	0	0
Chr1	70440000	70450000	LOOP_ID:3798	0	0	0	0	0	0	0	1	0	0	0
Chr1	70820000	70830000	LOOP_ID:3798	0	0	0	0	1	1	0	0	0	0	0
Chr1	59410000	59420000	LOOP_ID:3799	0	1	0	0	0	0	0	0	0	0	0
Chr1	59770000	59780000	LOOP_ID:3799	0	0	0	0	0	0	0	1	0	0	0
Chr1	57650000	57660000	LOOP_ID:3800	0	1	0	0	0	0	0	0	0	0	0
Chr1	57590000	57600000	LOOP_ID:3800	0	0	0	1	0	1	0	1	0	0	0
Chr1	53140000	53150000	LOOP_ID:3801	0	2	0	0	0	0	0	0	0	0	0
Chr1	53030000	53040000	LOOP_ID:3801	0	1	0	0	0	0	0	0	0	0	0
Chr1	52640000	52650000	LOOP_ID:3802	0	2	0	0	0	0	0	0	0	0	0
Chr1	52520000	52530000	LOOP_ID:3802	0	0	0	0	1	1	0	0	0	0	0
Chr1	51720000	51730000	LOOP_ID:3803	0	2	0	0	0	0	0	1	0	0	0
Chr1	51490000	51500000	LOOP_ID:3803	0	1	0	0	0	0	0	0	0	0	0
Chr1	48140000	48150000	LOOP_ID:3804	0	1	0	0	0	0	0	0	0	0	0
Chr1	48280000	48290000	LOOP_ID:3804	0	2	0	0	0	0	0	1	0	0	0
Chr1	47210000	47220000	LOOP_ID:3805	0	0	0	0	0	0	0	1	0	0	0
Chr1	47400000	47410000	LOOP_ID:3805	0	0	0	0	0	0	0	1	0	0	0
Chr1	45860000	45870000	LOOP_ID:3806	0	0	0	0	1	1	0	0	0	0	0
Chr1	45720000	45730000	LOOP_ID:3806	0	1	0	0	1	0	0	0	0	0	0
Chr1	42740000	42750000	LOOP_ID:3807	0	0	0	0	1	1	0	0	0	0	0
Chr1	42570000	42580000	LOOP_ID:3807	0	1	0	0	0	0	0	0	0	0	0
Chr1	41320000	41330000	LOOP_ID:3808	0	0	0	0	0	0	0	1	0	0	0
Chr1	41450000	41460000	LOOP_ID:3808	0	1	0	1	0	1	0	0	0	0	0
Chr1	40780000	40790000	LOOP_ID:3809	0	1	0	0	1	0	0	1	0	0	0
Chr1	31350000	31360000	LOOP_ID:3810	0	0	0	0	1	3	0	0	0	0	0
Chr1	31210000	31220000	LOOP_ID:3810	0	0	0	0	1	1	0	0	0	0	0
Chr1	30790000	30800000	LOOP_ID:3811	0	1	0	0	0	0	0	0	0	0	0
Chr1	30660000	30670000	LOOP_ID:3811	1	0	0	0	0	0	0	0	0	0	0
Chr1	30790000	30800000	LOOP_ID:3812	0	1	0	0	0	0	0	0	0	0	0
Chr1	30560000	30570000	LOOP_ID:3812	0	0	0	0	0	0	0	1	0	0	0
Chr1	29230000	29240000	LOOP_ID:3813	0	0	0	0	0	0	0	2	0	0	0
Chr1	29510000	29520000	LOOP_ID:3813	0	2	0	0	0	0	0	0	0	0	0
Chr1	22060000	22070000	LOOP_ID:3814	0	0	0	0	0	0	0	0	0	1	0
Chr1	22260000	22270000	LOOP_ID:3814	0	1	0	0	0	0	0	0	0	0	0
Chr1	19320000	19330000	LOOP_ID:3815	0	0	0	0	0	0	0	1	0	0	0
Chr1	19430000	19440000	LOOP_ID:3815	0	0	0	0	0	2	2	1	0	1	0
Chr1	17340000	17350000	LOOP_ID:3816	1	0	0	0	0	0	0	0	0	0	0
Chr1	17190000	17200000	LOOP_ID:3816	0	0	0	0	1	0	0	0	0	0	0
Chr1	8680000	8690000	LOOP_ID:3817	1	0	0	0	0	0	0	0	0	0	0
Chr1	8790000	8800000	LOOP_ID:3817	0	0	0	0	0	0	0	1	0	0	0
Chr1	6020000	6030000	LOOP_ID:3818	0	1	0	0	0	0	0	1	0	0	0
Chr1	5940000	5950000	LOOP_ID:3818	0	1	0	0	0	0	0	0	0	0	0
Chr1	306260000	306270000	LOOP_ID:3819	1	0	0	0	0	0	0	0	0	0	0
Chr1	306160000	306170000	LOOP_ID:3819	0	0	0	0	0	0	0	1	0	0	0
Chr1	304500000	304510000	LOOP_ID:3820	0	1	0	1	0	1	0	0	0	1	0
Chr1	304430000	304440000	LOOP_ID:3820	0	1	0	0	0	0	0	0	0	0	0
Chr1	304300000	304310000	LOOP_ID:3821	0	2	0	0	0	0	0	0	0	0	0
Chr1	304370000	304380000	LOOP_ID:3821	0	0	0	0	1	1	0	0	0	0	0
Chr1	303460000	303470000	LOOP_ID:3822	0	1	0	0	0	0	0	1	0	0	0
Chr1	303360000	303370000	LOOP_ID:3822	0	0	0	0	1	0	0	0	0	0	0
Chr1	303100000	303110000	LOOP_ID:3823	0	1	0	0	0	0	0	0	0	0	0
Chr1	303250000	303260000	LOOP_ID:3823	0	0	0	0	0	0	0	1	0	0	0
Chr1	301290000	301300000	LOOP_ID:3824	0	0	0	1	0	0	0	1	0	0	0
Chr1	301040000	301050000	LOOP_ID:3824	0	2	0	0	0	0	0	0	0	0	0
Chr1	289820000	289830000	LOOP_ID:3825	1	0	0	0	0	0	0	0	0	0	0
Chr1	289630000	289640000	LOOP_ID:3825	1	0	0	0	0	0	0	0	0	0	0
Chr1	288280000	288290000	LOOP_ID:3826	0	0	0	0	0	0	0	3	0	0	0
Chr1	288350000	288360000	LOOP_ID:3826	0	0	0	0	0	0	0	2	0	0	0
Chr1	287920000	287930000	LOOP_ID:3827	0	2	0	0	0	0	0	0	0	0	0
Chr1	288020000	288030000	LOOP_ID:3827	0	0	0	0	1	2	0	0	0	0	1
Chr1	282850000	282860000	LOOP_ID:3828	0	1	0	0	0	2	2	0	0	0	0
Chr1	282940000	282950000	LOOP_ID:3828	0	1	0	0	0	0	0	0	0	0	0
Chr1	282300000	282310000	LOOP_ID:3829	0	0	0	0	0	0	0	0	0	1	0
Chr1	282160000	282170000	LOOP_ID:3829	0	0	0	0	0	0	0	1	0	0	0
Chr1	270480000	270490000	LOOP_ID:3830	0	0	0	0	0	1	1	0	0	0	0
Chr1	270250000	270260000	LOOP_ID:3830	0	0	0	0	1	1	0	0	0	0	0
[truncated: 31,046 more rows]
